# Supplementary material for: Common DNA sequence variation influences 3-dimensional conformation of the human genome
Source: Genome Biol. 2019 Nov 28;20:255. doi: 10.1186/s13059-019-1855-4 (PMC6883528; doi:10.1186/s13059-019-1855-4)
Supplement: Supplementary file 3 — Additional file 3: Table S4. TAD and boundary calls for each sample. [file 13059_2019_1855_MOESM3_ESM.xlsx]

## Sheet: TADs
chr	st	end	sample
chr1	560000	6040000	GM18486
chr1	6280000	7640000	GM18486
chr1	7720000	8400000	GM18486
chr1	8400000	8960000	GM18486
chr1	9280000	9560000	GM18486
chr1	9760000	11040000	GM18486
chr1	11080000	11960000	GM18486
chr1	12120000	12960000	GM18486
chr1	13480000	15640000	GM18486
chr1	15840000	16840000	GM18486
chr1	16880000	17280000	GM18486
chr1	17400000	20000000	GM18486
chr1	20160000	20840000	GM18486
chr1	21000000	21520000	GM18486
chr1	21560000	21800000	GM18486
chr1	22000000	23280000	GM18486
chr1	23280000	23760000	GM18486
chr1	23800000	24040000	GM18486
chr1	24080000	24280000	GM18486
chr1	24360000	24920000	GM18486
chr1	24960000	25560000	GM18486
chr1	25600000	26160000	GM18486
chr1	26200000	26800000	GM18486
chr1	26800000	27240000	GM18486
chr1	27320000	28120000	GM18486
chr1	28160000	28960000	GM18486
chr1	29120000	29560000	GM18486
chr1	29560000	31200000	GM18486
chr1	31200000	31400000	GM18486
chr1	31600000	32880000	GM18486
chr1	32920000	33560000	GM18486
chr1	33640000	35240000	GM18486
chr1	35280000	36920000	GM18486
chr1	36960000	37920000	GM18486
chr1	37920000	38160000	GM18486
chr1	38160000	39320000	GM18486
chr1	39520000	40520000	GM18486
chr1	40520000	41480000	GM18486
chr1	41720000	43640000	GM18486
chr1	43680000	45160000	GM18486
chr1	45160000	45760000	GM18486
chr1	45800000	46040000	GM18486
chr1	46120000	46400000	GM18486
chr1	46480000	46840000	GM18486
chr1	46880000	47200000	GM18486
chr1	47280000	48240000	GM18486
chr1	48520000	50800000	GM18486
chr1	50840000	51680000	GM18486
chr1	51760000	52480000	GM18486
chr1	52480000	53680000	GM18486
chr1	54520000	55360000	GM18486
chr1	55520000	57240000	GM18486
chr1	57280000	58800000	GM18486
chr1	58960000	60400000	GM18486
chr1	60440000	62480000	GM18486
chr1	62640000	63240000	GM18486
chr1	63320000	64000000	GM18486
chr1	64040000	64720000	GM18486
chr1	65120000	66720000	GM18486
chr1	66720000	67200000	GM18486
chr1	67200000	68280000	GM18486
chr1	68520000	70280000	GM18486
chr1	70440000	71000000	GM18486
chr1	71120000	71560000	GM18486
chr1	71560000	75680000	GM18486
chr1	75680000	76160000	GM18486
chr1	76320000	77560000	GM18486
chr1	77600000	78600000	GM18486
chr1	78600000	79160000	GM18486
chr1	79200000	81680000	GM18486
chr1	81760000	84320000	GM18486
chr1	84360000	85720000	GM18486
chr1	85760000	86640000	GM18486
chr1	86800000	87560000	GM18486
chr1	87560000	89080000	GM18486
chr1	89120000	89360000	GM18486
chr1	89360000	90480000	GM18486
chr1	90520000	91720000	GM18486
chr1	91960000	92440000	GM18486
chr1	92720000	93280000	GM18486
chr1	93280000	94400000	GM18486
chr1	94440000	95560000	GM18486
chr1	95720000	99040000	GM18486
chr1	99200000	100160000	GM18486
chr1	100160000	101360000	GM18486
chr1	101360000	102000000	GM18486
chr1	102040000	104120000	GM18486
chr1	104240000	106360000	GM18486
chr1	106440000	108320000	GM18486
chr1	108320000	108960000	GM18486
chr1	109000000	110560000	GM18486
chr1	110560000	111320000	GM18486
chr1	111560000	112000000	GM18486
chr1	112000000	112360000	GM18486
chr1	112880000	113240000	GM18486
chr1	113240000	113600000	GM18486
chr1	113640000	114240000	GM18486
chr1	114280000	114520000	GM18486
chr1	114520000	114840000	GM18486
chr1	114880000	115400000	GM18486
chr1	115680000	116120000	GM18486
chr1	116320000	116560000	GM18486
chr1	116640000	117040000	GM18486
chr1	117080000	117680000	GM18486
chr1	117680000	118520000	GM18486
chr1	118560000	121520000	GM18486
chr1	142520000	143000000	GM18486
chr1	143080000	143560000	GM18486
chr1	143960000	145320000	GM18486
chr1	145360000	145840000	GM18486
chr1	146280000	147840000	GM18486
chr1	148840000	149720000	GM18486
chr1	149760000	151240000	GM18486
chr1	151400000	152000000	GM18486
chr1	152040000	153480000	GM18486
chr1	153520000	155160000	GM18486
chr1	155160000	156320000	GM18486
chr1	156360000	156600000	GM18486
chr1	156640000	158080000	GM18486
chr1	158160000	160000000	GM18486
chr1	160000000	161440000	GM18486
chr1	161440000	161720000	GM18486
chr1	161760000	162760000	GM18486
chr1	162800000	163320000	GM18486
chr1	163320000	165080000	GM18486
chr1	165200000	166800000	GM18486
chr1	166800000	168040000	GM18486
chr1	168160000	169840000	GM18486
chr1	169840000	171360000	GM18486
chr1	171440000	172400000	GM18486
chr1	172440000	174200000	GM18486
chr1	174200000	175000000	GM18486
chr1	175080000	175320000	GM18486
chr1	175320000	176200000	GM18486
chr1	176480000	177960000	GM18486
chr1	178240000	179600000	GM18486
chr1	179800000	180160000	GM18486
chr1	180200000	180440000	GM18486
chr1	180480000	181160000	GM18486
chr1	181160000	182040000	GM18486
chr1	182040000	182400000	GM18486
chr1	182560000	182840000	GM18486
chr1	182880000	183920000	GM18486
chr1	184040000	184680000	GM18486
chr1	184720000	185000000	GM18486
chr1	185200000	185680000	GM18486
chr1	185720000	186240000	GM18486
chr1	186360000	186960000	GM18486
chr1	187000000	189120000	GM18486
chr1	190480000	192400000	GM18486
chr1	192400000	193080000	GM18486
chr1	193120000	194320000	GM18486
chr1	194440000	195840000	GM18486
chr1	196080000	196720000	GM18486
chr1	196760000	197320000	GM18486
chr1	197400000	200520000	GM18486
chr1	200520000	201160000	GM18486
chr1	201200000	202120000	GM18486
chr1	202120000	203000000	GM18486
chr1	203000000	205920000	GM18486
chr1	206080000	206360000	GM18486
chr1	206640000	207160000	GM18486
chr1	207200000	208160000	GM18486
chr1	208160000	209920000	GM18486
chr1	210000000	211440000	GM18486
chr1	211440000	213280000	GM18486
chr1	213320000	214800000	GM18486
chr1	214840000	215880000	GM18486
chr1	215960000	218400000	GM18486
chr1	218400000	220000000	GM18486
chr1	220120000	220960000	GM18486
chr1	220960000	223600000	GM18486
chr1	223880000	224680000	GM18486
chr1	224680000	225160000	GM18486
chr1	225600000	226560000	GM18486
chr1	226760000	228760000	GM18486
chr1	228760000	229360000	GM18486
chr1	229360000	229680000	GM18486
chr1	229760000	230520000	GM18486
chr1	230760000	231800000	GM18486
chr1	231920000	233440000	GM18486
chr1	233480000	234240000	GM18486
chr1	234240000	234480000	GM18486
chr1	234520000	235680000	GM18486
chr1	235680000	236240000	GM18486
chr1	236240000	237080000	GM18486
chr1	237120000	237760000	GM18486
chr1	237800000	240160000	GM18486
chr1	240880000	241640000	GM18486
chr1	241640000	242040000	GM18486
chr1	242200000	243200000	GM18486
chr1	243240000	244640000	GM18486
chr1	244720000	245240000	GM18486
chr1	245240000	249250621	GM18486
chr2	0	1800000	GM18486
chr2	1840000	3800000	GM18486
chr2	3880000	5480000	GM18486
chr2	6360000	6960000	GM18486
chr2	6960000	9920000	GM18486
chr2	10240000	10840000	GM18486
chr2	10960000	11760000	GM18486
chr2	11800000	13160000	GM18486
chr2	13160000	15120000	GM18486
chr2	15240000	15760000	GM18486
chr2	15800000	18560000	GM18486
chr2	18600000	20080000	GM18486
chr2	20080000	20320000	GM18486
chr2	20520000	20840000	GM18486
chr2	20880000	21240000	GM18486
chr2	21320000	23360000	GM18486
chr2	23920000	25400000	GM18486
chr2	25440000	25920000	GM18486
chr2	26120000	26680000	GM18486
chr2	27000000	27880000	GM18486
chr2	27920000	28760000	GM18486
chr2	28800000	29440000	GM18486
chr2	29480000	30320000	GM18486
chr2	30320000	30920000	GM18486
chr2	30960000	31640000	GM18486
chr2	31840000	32720000	GM18486
chr2	32760000	33840000	GM18486
chr2	33880000	35720000	GM18486
chr2	36080000	37000000	GM18486
chr2	37040000	38120000	GM18486
chr2	38200000	39000000	GM18486
chr2	39120000	39480000	GM18486
chr2	39520000	40000000	GM18486
chr2	40040000	42040000	GM18486
chr2	42080000	42600000	GM18486
chr2	42680000	43840000	GM18486
chr2	44200000	45200000	GM18486
chr2	45200000	45800000	GM18486
chr2	45840000	46200000	GM18486
chr2	46200000	46680000	GM18486
chr2	46680000	47160000	GM18486
chr2	47160000	47560000	GM18486
chr2	47640000	48000000	GM18486
chr2	48040000	48760000	GM18486
chr2	48800000	50720000	GM18486
chr2	50760000	53600000	GM18486
chr2	53880000	55920000	GM18486
chr2	55920000	57760000	GM18486
chr2	57840000	60920000	GM18486
chr2	60920000	61240000	GM18486
chr2	61360000	62080000	GM18486
chr2	62120000	62640000	GM18486
chr2	62680000	63800000	GM18486
chr2	63880000	64120000	GM18486
chr2	64200000	64720000	GM18486
chr2	64800000	65840000	GM18486
chr2	65840000	68240000	GM18486
chr2	68280000	69520000	GM18486
chr2	69560000	70520000	GM18486
chr2	70520000	71200000	GM18486
chr2	71240000	73080000	GM18486
chr2	73440000	74880000	GM18486
chr2	74880000	75120000	GM18486
chr2	75160000	75920000	GM18486
chr2	75960000	76880000	GM18486
chr2	77120000	80160000	GM18486
chr2	80240000	84600000	GM18486
chr2	84640000	85080000	GM18486
chr2	85120000	85560000	GM18486
chr2	85600000	87440000	GM18486
chr2	88200000	89640000	GM18486
chr2	90040000	92320000	GM18486
chr2	95360000	96400000	GM18486
chr2	96520000	97880000	GM18486
chr2	98120000	99240000	GM18486
chr2	99240000	100120000	GM18486
chr2	100160000	101600000	GM18486
chr2	101640000	102480000	GM18486
chr2	102600000	103360000	GM18486
chr2	103440000	105520000	GM18486
chr2	105680000	107200000	GM18486
chr2	107240000	108800000	GM18486
chr2	108920000	109280000	GM18486
chr2	109720000	111000000	GM18486
chr2	111360000	112520000	GM18486
chr2	112560000	113240000	GM18486
chr2	113360000	114240000	GM18486
chr2	114280000	114760000	GM18486
chr2	114760000	118560000	GM18486
chr2	118560000	119640000	GM18486
chr2	120080000	121840000	GM18486
chr2	122120000	122560000	GM18486
chr2	122640000	124680000	GM18486
chr2	124760000	127720000	GM18486
chr2	127800000	129000000	GM18486
chr2	129080000	131160000	GM18486
chr2	131480000	134600000	GM18486
chr2	134600000	135680000	GM18486
chr2	135680000	136560000	GM18486
chr2	136600000	137160000	GM18486
chr2	137200000	139600000	GM18486
chr2	139680000	143400000	GM18486
chr2	143520000	147480000	GM18486
chr2	147480000	148680000	GM18486
chr2	148680000	149880000	GM18486
chr2	149880000	150440000	GM18486
chr2	150440000	152120000	GM18486
chr2	152120000	152880000	GM18486
chr2	152880000	153600000	GM18486
chr2	153640000	154400000	GM18486
chr2	154520000	156200000	GM18486
chr2	156200000	158120000	GM18486
chr2	158120000	159680000	GM18486
chr2	159720000	160920000	GM18486
chr2	160920000	162280000	GM18486
chr2	162400000	163680000	GM18486
chr2	163760000	165400000	GM18486
chr2	165560000	167040000	GM18486
chr2	167160000	169000000	GM18486
chr2	169040000	170080000	GM18486
chr2	170240000	171720000	GM18486
chr2	171760000	172400000	GM18486
chr2	172440000	173560000	GM18486
chr2	173640000	175280000	GM18486
chr2	175280000	177520000	GM18486
chr2	177680000	178000000	GM18486
chr2	178040000	178760000	GM18486
chr2	178920000	180680000	GM18486
chr2	180840000	183000000	GM18486
chr2	183000000	184040000	GM18486
chr2	184080000	186080000	GM18486
chr2	186280000	188360000	GM18486
chr2	188440000	189880000	GM18486
chr2	189960000	190280000	GM18486
chr2	190320000	191880000	GM18486
chr2	191920000	192320000	GM18486
chr2	192400000	193080000	GM18486
chr2	193160000	194520000	GM18486
chr2	195000000	196160000	GM18486
chr2	196160000	196920000	GM18486
chr2	196920000	197360000	GM18486
chr2	197640000	198640000	GM18486
chr2	198680000	199040000	GM18486
chr2	199160000	200680000	GM18486
chr2	200760000	201520000	GM18486
chr2	201720000	203120000	GM18486
chr2	203240000	204920000	GM18486
chr2	205080000	206840000	GM18486
chr2	206840000	208480000	GM18486
chr2	208600000	208960000	GM18486
chr2	209240000	210120000	GM18486
chr2	210160000	212040000	GM18486
chr2	212480000	213440000	GM18486
chr2	213440000	214120000	GM18486
chr2	214120000	216160000	GM18486
chr2	216280000	216880000	GM18486
chr2	217000000	218960000	GM18486
chr2	219040000	220480000	GM18486
chr2	220560000	222840000	GM18486
chr2	222880000	223520000	GM18486
chr2	223520000	223760000	GM18486
chr2	223800000	225160000	GM18486
chr2	225200000	225640000	GM18486
chr2	225680000	225920000	GM18486
chr2	225920000	228120000	GM18486
chr2	228240000	228720000	GM18486
chr2	228760000	230560000	GM18486
chr2	230600000	231920000	GM18486
chr2	231920000	232480000	GM18486
chr2	232680000	233400000	GM18486
chr2	233400000	234720000	GM18486
chr2	234760000	235440000	GM18486
chr2	235480000	236600000	GM18486
chr2	236680000	237120000	GM18486
chr2	237200000	238000000	GM18486
chr2	238480000	239720000	GM18486
chr2	239880000	241760000	GM18486
chr2	241960000	243199373	GM18486
chr3	40000	4320000	GM18486
chr3	4360000	4680000	GM18486
chr3	4720000	5240000	GM18486
chr3	5280000	8680000	GM18486
chr3	8720000	10360000	GM18486
chr3	10360000	11920000	GM18486
chr3	12080000	12880000	GM18486
chr3	13120000	13520000	GM18486
chr3	14160000	14960000	GM18486
chr3	15160000	16280000	GM18486
chr3	16280000	17280000	GM18486
chr3	17320000	17920000	GM18486
chr3	17960000	18880000	GM18486
chr3	19040000	20280000	GM18486
chr3	20480000	22080000	GM18486
chr3	22400000	24320000	GM18486
chr3	24760000	26840000	GM18486
chr3	27280000	27720000	GM18486
chr3	27760000	28400000	GM18486
chr3	28600000	30040000	GM18486
chr3	30080000	30800000	GM18486
chr3	30800000	32200000	GM18486
chr3	32320000	33880000	GM18486
chr3	33880000	36760000	GM18486
chr3	36760000	37320000	GM18486
chr3	37440000	39440000	GM18486
chr3	39480000	42600000	GM18486
chr3	42920000	44320000	GM18486
chr3	44360000	45000000	GM18486
chr3	45040000	46720000	GM18486
chr3	46960000	47440000	GM18486
chr3	47480000	47840000	GM18486
chr3	47880000	48240000	GM18486
chr3	48240000	48600000	GM18486
chr3	48720000	50360000	GM18486
chr3	50360000	51440000	GM18486
chr3	51520000	51960000	GM18486
chr3	52000000	52440000	GM18486
chr3	52560000	53120000	GM18486
chr3	53320000	53960000	GM18486
chr3	53960000	56560000	GM18486
chr3	56600000	57040000	GM18486
chr3	57080000	58560000	GM18486
chr3	58600000	59840000	GM18486
chr3	60040000	62160000	GM18486
chr3	62560000	63840000	GM18486
chr3	64000000	64480000	GM18486
chr3	64520000	65760000	GM18486
chr3	66240000	66920000	GM18486
chr3	66960000	69040000	GM18486
chr3	69080000	71720000	GM18486
chr3	71760000	73560000	GM18486
chr3	73720000	75480000	GM18486
chr3	75720000	78680000	GM18486
chr3	78720000	79440000	GM18486
chr3	79560000	83640000	GM18486
chr3	84520000	85760000	GM18486
chr3	85840000	86720000	GM18486
chr3	86720000	88240000	GM18486
chr3	88240000	90520000	GM18486
chr3	93480000	96560000	GM18486
chr3	97480000	99520000	GM18486
chr3	99520000	100000000	GM18486
chr3	100040000	101400000	GM18486
chr3	101400000	101960000	GM18486
chr3	101960000	102280000	GM18486
chr3	102360000	103440000	GM18486
chr3	103760000	105280000	GM18486
chr3	105280000	106880000	GM18486
chr3	106920000	108840000	GM18486
chr3	108880000	111280000	GM18486
chr3	111360000	111760000	GM18486
chr3	111800000	112280000	GM18486
chr3	112280000	112760000	GM18486
chr3	112760000	113040000	GM18486
chr3	113800000	114920000	GM18486
chr3	114960000	115560000	GM18486
chr3	115640000	118560000	GM18486
chr3	118920000	119400000	GM18486
chr3	119440000	120200000	GM18486
chr3	120280000	121160000	GM18486
chr3	121160000	123000000	GM18486
chr3	123040000	123320000	GM18486
chr3	123400000	124280000	GM18486
chr3	124440000	125440000	GM18486
chr3	125600000	127280000	GM18486
chr3	127280000	127760000	GM18486
chr3	127800000	128320000	GM18486
chr3	128360000	128600000	GM18486
chr3	128680000	129040000	GM18486
chr3	129080000	129840000	GM18486
chr3	129840000	132400000	GM18486
chr3	132400000	134240000	GM18486
chr3	134280000	135600000	GM18486
chr3	135760000	136760000	GM18486
chr3	136800000	137800000	GM18486
chr3	137880000	139080000	GM18486
chr3	139120000	140920000	GM18486
chr3	141000000	142160000	GM18486
chr3	142480000	142720000	GM18486
chr3	142720000	143440000	GM18486
chr3	143600000	146400000	GM18486
chr3	146480000	148640000	GM18486
chr3	148640000	149520000	GM18486
chr3	149600000	150240000	GM18486
chr3	150240000	150600000	GM18486
chr3	150880000	152720000	GM18486
chr3	152720000	153760000	GM18486
chr3	154040000	155440000	GM18486
chr3	155600000	157000000	GM18486
chr3	157240000	158400000	GM18486
chr3	158520000	159520000	GM18486
chr3	159520000	160200000	GM18486
chr3	160280000	161200000	GM18486
chr3	161200000	164960000	GM18486
chr3	165520000	167640000	GM18486
chr3	167720000	168680000	GM18486
chr3	168840000	169440000	GM18486
chr3	169480000	170600000	GM18486
chr3	170600000	171320000	GM18486
chr3	171360000	172520000	GM18486
chr3	172560000	176200000	GM18486
chr3	176520000	178120000	GM18486
chr3	178120000	178680000	GM18486
chr3	178720000	179320000	GM18486
chr3	179320000	180400000	GM18486
chr3	180480000	180720000	GM18486
chr3	181400000	182400000	GM18486
chr3	182440000	183120000	GM18486
chr3	183160000	183520000	GM18486
chr3	183600000	184040000	GM18486
chr3	184080000	185320000	GM18486
chr3	185360000	185560000	GM18486
chr3	185640000	186920000	GM18486
chr3	186920000	188840000	GM18486
chr3	188920000	190120000	GM18486
chr3	190480000	191120000	GM18486
chr3	191160000	192200000	GM18486
chr3	192280000	193320000	GM18486
chr3	193320000	194080000	GM18486
chr3	194360000	195320000	GM18486
chr3	195360000	195720000	GM18486
chr3	195720000	196680000	GM18486
chr3	196720000	198022430	GM18486
chr4	0	680000	GM18486
chr4	680000	1440000	GM18486
chr4	1680000	3960000	GM18486
chr4	3960000	6000000	GM18486
chr4	6560000	9160000	GM18486
chr4	9360000	11760000	GM18486
chr4	11800000	12680000	GM18486
chr4	12680000	13560000	GM18486
chr4	13600000	15200000	GM18486
chr4	15240000	17480000	GM18486
chr4	17480000	18640000	GM18486
chr4	18640000	20720000	GM18486
chr4	20760000	21760000	GM18486
chr4	21760000	22760000	GM18486
chr4	22800000	24440000	GM18486
chr4	24480000	24960000	GM18486
chr4	25120000	25400000	GM18486
chr4	25440000	26440000	GM18486
chr4	26440000	27040000	GM18486
chr4	27400000	30240000	GM18486
chr4	32400000	34920000	GM18486
chr4	35960000	37400000	GM18486
chr4	37600000	38760000	GM18486
chr4	38880000	39440000	GM18486
chr4	39440000	40000000	GM18486
chr4	40040000	40920000	GM18486
chr4	40920000	41240000	GM18486
chr4	41240000	41920000	GM18486
chr4	41920000	42920000	GM18486
chr4	42920000	44680000	GM18486
chr4	44720000	46760000	GM18486
chr4	46840000	49640000	GM18486
chr4	52760000	55160000	GM18486
chr4	55280000	56720000	GM18486
chr4	56720000	57920000	GM18486
chr4	58000000	61120000	GM18486
chr4	61360000	65520000	GM18486
chr4	65520000	68240000	GM18486
chr4	68280000	70120000	GM18486
chr4	70520000	71400000	GM18486
chr4	71440000	71920000	GM18486
chr4	72040000	73200000	GM18486
chr4	73400000	75200000	GM18486
chr4	75200000	75680000	GM18486
chr4	75760000	76400000	GM18486
chr4	76440000	76800000	GM18486
chr4	76800000	78160000	GM18486
chr4	78320000	79840000	GM18486
chr4	79880000	80600000	GM18486
chr4	80800000	81200000	GM18486
chr4	81240000	82280000	GM18486
chr4	82280000	83240000	GM18486
chr4	83280000	84400000	GM18486
chr4	84400000	85480000	GM18486
chr4	85640000	87160000	GM18486
chr4	87320000	87800000	GM18486
chr4	87840000	88200000	GM18486
chr4	88920000	89440000	GM18486
chr4	89440000	90080000	GM18486
chr4	90080000	91240000	GM18486
chr4	91240000	93360000	GM18486
chr4	93560000	95080000	GM18486
chr4	95200000	96040000	GM18486
chr4	96080000	98920000	GM18486
chr4	99000000	99800000	GM18486
chr4	100000000	100440000	GM18486
chr4	100440000	100880000	GM18486
chr4	100880000	103280000	GM18486
chr4	103320000	104120000	GM18486
chr4	104120000	104840000	GM18486
chr4	104880000	107280000	GM18486
chr4	107280000	107840000	GM18486
chr4	108200000	108840000	GM18486
chr4	108880000	109560000	GM18486
chr4	109560000	110240000	GM18486
chr4	110320000	110920000	GM18486
chr4	110920000	111480000	GM18486
chr4	111520000	111960000	GM18486
chr4	112560000	113040000	GM18486
chr4	113040000	113720000	GM18486
chr4	113920000	115720000	GM18486
chr4	115920000	116920000	GM18486
chr4	117120000	119200000	GM18486
chr4	119440000	120200000	GM18486
chr4	120480000	120960000	GM18486
chr4	120960000	122680000	GM18486
chr4	122720000	123520000	GM18486
chr4	123640000	123880000	GM18486
chr4	123920000	124640000	GM18486
chr4	124680000	125240000	GM18486
chr4	125240000	126200000	GM18486
chr4	126240000	128440000	GM18486
chr4	128480000	130080000	GM18486
chr4	130280000	131240000	GM18486
chr4	131840000	133600000	GM18486
chr4	134000000	137880000	GM18486
chr4	137960000	139880000	GM18486
chr4	139920000	141240000	GM18486
chr4	141320000	141840000	GM18486
chr4	141960000	142680000	GM18486
chr4	143280000	144080000	GM18486
chr4	144080000	144920000	GM18486
chr4	144960000	146000000	GM18486
chr4	146000000	146520000	GM18486
chr4	146560000	148040000	GM18486
chr4	148080000	148840000	GM18486
chr4	149000000	150840000	GM18486
chr4	150880000	152000000	GM18486
chr4	152040000	153280000	GM18486
chr4	153320000	153720000	GM18486
chr4	153760000	154080000	GM18486
chr4	154080000	154680000	GM18486
chr4	154720000	155440000	GM18486
chr4	155680000	156880000	GM18486
chr4	156880000	158880000	GM18486
chr4	159080000	160400000	GM18486
chr4	160480000	163120000	GM18486
chr4	163320000	164320000	GM18486
chr4	164400000	166000000	GM18486
chr4	166040000	166400000	GM18486
chr4	166440000	167040000	GM18486
chr4	167040000	169040000	GM18486
chr4	169080000	171040000	GM18486
chr4	171040000	173800000	GM18486
chr4	173880000	174360000	GM18486
chr4	174440000	175280000	GM18486
chr4	175280000	175600000	GM18486
chr4	175640000	176480000	GM18486
chr4	176800000	177280000	GM18486
chr4	177280000	178320000	GM18486
chr4	178440000	180320000	GM18486
chr4	180760000	181600000	GM18486
chr4	181720000	183360000	GM18486
chr4	183360000	184280000	GM18486
chr4	184360000	185640000	GM18486
chr4	185640000	187120000	GM18486
chr4	187200000	191154276	GM18486
chr5	0	1680000	GM18486
chr5	2200000	4840000	GM18486
chr5	4840000	7840000	GM18486
chr5	7880000	10160000	GM18486
chr5	10240000	11200000	GM18486
chr5	11760000	13880000	GM18486
chr5	13960000	15040000	GM18486
chr5	15080000	15920000	GM18486
chr5	16680000	18360000	GM18486
chr5	18360000	21480000	GM18486
chr5	21840000	23160000	GM18486
chr5	24600000	28800000	GM18486
chr5	30000000	31280000	GM18486
chr5	31400000	32120000	GM18486
chr5	32120000	32640000	GM18486
chr5	32680000	34480000	GM18486
chr5	34480000	34920000	GM18486
chr5	34920000	36040000	GM18486
chr5	36040000	38280000	GM18486
chr5	38400000	38840000	GM18486
chr5	39360000	40920000	GM18486
chr5	41680000	42880000	GM18486
chr5	42960000	43680000	GM18486
chr5	43680000	46440000	GM18486
chr5	49440000	50080000	GM18486
chr5	50120000	51960000	GM18486
chr5	52440000	53720000	GM18486
chr5	53800000	54440000	GM18486
chr5	54440000	55520000	GM18486
chr5	55520000	56560000	GM18486
chr5	56600000	58160000	GM18486
chr5	58480000	59000000	GM18486
chr5	59080000	59960000	GM18486
chr5	59960000	61720000	GM18486
chr5	61720000	62080000	GM18486
chr5	62680000	63360000	GM18486
chr5	63400000	64880000	GM18486
chr5	64920000	65520000	GM18486
chr5	65560000	68880000	GM18486
chr5	70640000	72240000	GM18486
chr5	72320000	72800000	GM18486
chr5	72840000	74000000	GM18486
chr5	74520000	75000000	GM18486
chr5	75000000	75560000	GM18486
chr5	75680000	76080000	GM18486
chr5	76160000	77560000	GM18486
chr5	77640000	78800000	GM18486
chr5	78840000	79640000	GM18486
chr5	79960000	80560000	GM18486
chr5	80600000	81560000	GM18486
chr5	81600000	82920000	GM18486
chr5	82960000	85200000	GM18486
chr5	86320000	86720000	GM18486
chr5	87000000	88080000	GM18486
chr5	88080000	89960000	GM18486
chr5	90120000	90760000	GM18486
chr5	90800000	92880000	GM18486
chr5	92920000	93680000	GM18486
chr5	93840000	94200000	GM18486
chr5	94280000	94720000	GM18486
chr5	94880000	96520000	GM18486
chr5	96520000	98440000	GM18486
chr5	99120000	101160000	GM18486
chr5	101640000	102920000	GM18486
chr5	103080000	107120000	GM18486
chr5	107560000	110000000	GM18486
chr5	110040000	110400000	GM18486
chr5	110440000	111520000	GM18486
chr5	111520000	112320000	GM18486
chr5	112320000	112960000	GM18486
chr5	112960000	114400000	GM18486
chr5	114440000	114960000	GM18486
chr5	114960000	115440000	GM18486
chr5	115440000	116560000	GM18486
chr5	116760000	118200000	GM18486
chr5	118240000	121280000	GM18486
chr5	121520000	122960000	GM18486
chr5	123000000	125640000	GM18486
chr5	125680000	126840000	GM18486
chr5	126840000	127560000	GM18486
chr5	127560000	128080000	GM18486
chr5	128240000	129120000	GM18486
chr5	129200000	130480000	GM18486
chr5	130480000	130760000	GM18486
chr5	130760000	131400000	GM18486
chr5	131560000	132440000	GM18486
chr5	132440000	133360000	GM18486
chr5	133480000	134280000	GM18486
chr5	134760000	135560000	GM18486
chr5	135560000	136920000	GM18486
chr5	136920000	137360000	GM18486
chr5	137520000	139160000	GM18486
chr5	139160000	139560000	GM18486
chr5	139600000	140120000	GM18486
chr5	140120000	140960000	GM18486
chr5	141040000	141960000	GM18486
chr5	142080000	143560000	GM18486
chr5	143560000	145840000	GM18486
chr5	145920000	147200000	GM18486
chr5	147280000	148080000	GM18486
chr5	148120000	148680000	GM18486
chr5	148680000	149800000	GM18486
chr5	149800000	151160000	GM18486
chr5	151200000	153360000	GM18486
chr5	153360000	154440000	GM18486
chr5	154480000	156560000	GM18486
chr5	156760000	157160000	GM18486
chr5	157200000	159840000	GM18486
chr5	159840000	162880000	GM18486
chr5	162920000	164840000	GM18486
chr5	165040000	166920000	GM18486
chr5	167120000	167680000	GM18486
chr5	167680000	170800000	GM18486
chr5	170800000	171800000	GM18486
chr5	171880000	172640000	GM18486
chr5	172800000	175320000	GM18486
chr5	175840000	177320000	GM18486
chr5	177640000	180720000	GM18486
chr6	120000	1440000	GM18486
chr6	1480000	2760000	GM18486
chr6	2760000	3080000	GM18486
chr6	3120000	4040000	GM18486
chr6	4200000	5040000	GM18486
chr6	5080000	5400000	GM18486
chr6	5440000	6000000	GM18486
chr6	6040000	6600000	GM18486
chr6	6640000	7640000	GM18486
chr6	7720000	8120000	GM18486
chr6	8280000	10480000	GM18486
chr6	10480000	11560000	GM18486
chr6	11560000	13720000	GM18486
chr6	13800000	15640000	GM18486
chr6	15680000	16240000	GM18486
chr6	16240000	17040000	GM18486
chr6	17120000	18520000	GM18486
chr6	18560000	20080000	GM18486
chr6	20080000	21600000	GM18486
chr6	21640000	24360000	GM18486
chr6	24400000	25080000	GM18486
chr6	25160000	26040000	GM18486
chr6	26040000	27880000	GM18486
chr6	27880000	30040000	GM18486
chr6	30160000	31400000	GM18486
chr6	31480000	31960000	GM18486
chr6	32000000	33240000	GM18486
chr6	33680000	35440000	GM18486
chr6	35440000	35760000	GM18486
chr6	36000000	37200000	GM18486
chr6	37280000	38800000	GM18486
chr6	39280000	39840000	GM18486
chr6	39880000	41040000	GM18486
chr6	41320000	41640000	GM18486
chr6	41680000	42040000	GM18486
chr6	42160000	43600000	GM18486
chr6	43600000	44360000	GM18486
chr6	44360000	45920000	GM18486
chr6	45960000	46800000	GM18486
chr6	47040000	47280000	GM18486
chr6	47320000	47760000	GM18486
chr6	47760000	49440000	GM18486
chr6	49600000	49880000	GM18486
chr6	50080000	50600000	GM18486
chr6	50680000	51920000	GM18486
chr6	51920000	52960000	GM18486
chr6	53000000	53800000	GM18486
chr6	53840000	55120000	GM18486
chr6	55240000	56160000	GM18486
chr6	56160000	58800000	GM18486
chr6	61880000	64000000	GM18486
chr6	64000000	64600000	GM18486
chr6	64600000	65080000	GM18486
chr6	65360000	67280000	GM18486
chr6	68000000	69280000	GM18486
chr6	69320000	70920000	GM18486
chr6	71000000	71760000	GM18486
chr6	71880000	72880000	GM18486
chr6	72960000	74160000	GM18486
chr6	74160000	75960000	GM18486
chr6	75960000	76600000	GM18486
chr6	76600000	77600000	GM18486
chr6	78240000	80600000	GM18486
chr6	80640000	82840000	GM18486
chr6	82880000	84280000	GM18486
chr6	84320000	86040000	GM18486
chr6	86040000	86280000	GM18486
chr6	86400000	87720000	GM18486
chr6	87720000	89680000	GM18486
chr6	89680000	90560000	GM18486
chr6	90600000	91320000	GM18486
chr6	91600000	95680000	GM18486
chr6	95800000	97520000	GM18486
chr6	97560000	97880000	GM18486
chr6	97880000	99720000	GM18486
chr6	99760000	100240000	GM18486
chr6	100280000	101360000	GM18486
chr6	103240000	105080000	GM18486
chr6	105200000	106800000	GM18486
chr6	106880000	107360000	GM18486
chr6	107440000	108000000	GM18486
chr6	108280000	108840000	GM18486
chr6	108840000	109800000	GM18486
chr6	109800000	110800000	GM18486
chr6	110800000	111560000	GM18486
chr6	111560000	112000000	GM18486
chr6	112000000	112440000	GM18486
chr6	112480000	114320000	GM18486
chr6	114480000	116440000	GM18486
chr6	116560000	117080000	GM18486
chr6	117640000	119240000	GM18486
chr6	119280000	120080000	GM18486
chr6	120760000	121680000	GM18486
chr6	121760000	122880000	GM18486
chr6	123040000	123680000	GM18486
chr6	123680000	124040000	GM18486
chr6	124080000	125160000	GM18486
chr6	125480000	126080000	GM18486
chr6	126080000	126320000	GM18486
chr6	126320000	127560000	GM18486
chr6	127600000	127760000	GM18486
chr6	128000000	129760000	GM18486
chr6	129760000	130360000	GM18486
chr6	130360000	131200000	GM18486
chr6	131200000	132000000	GM18486
chr6	132240000	133160000	GM18486
chr6	133160000	134240000	GM18486
chr6	134240000	135280000	GM18486
chr6	135280000	135800000	GM18486
chr6	135800000	136640000	GM18486
chr6	136880000	138000000	GM18486
chr6	138000000	139080000	GM18486
chr6	139120000	139680000	GM18486
chr6	139680000	140320000	GM18486
chr6	140360000	142440000	GM18486
chr6	142440000	142720000	GM18486
chr6	142760000	143840000	GM18486
chr6	143880000	144400000	GM18486
chr6	144400000	144880000	GM18486
chr6	144880000	145280000	GM18486
chr6	145600000	146240000	GM18486
chr6	146320000	147120000	GM18486
chr6	147160000	148800000	GM18486
chr6	148840000	149320000	GM18486
chr6	149320000	150240000	GM18486
chr6	150360000	151200000	GM18486
chr6	151200000	151720000	GM18486
chr6	151800000	152720000	GM18486
chr6	153160000	154360000	GM18486
chr6	154440000	156840000	GM18486
chr6	156880000	157720000	GM18486
chr6	157720000	158080000	GM18486
chr6	158160000	158560000	GM18486
chr6	158600000	159120000	GM18486
chr6	159120000	159560000	GM18486
chr6	159600000	160120000	GM18486
chr6	160240000	161000000	GM18486
chr6	161080000	161800000	GM18486
chr6	161840000	166560000	GM18486
chr6	166560000	167800000	GM18486
chr6	167840000	168440000	GM18486
chr6	168600000	170800000	GM18486
chr7	0	1240000	GM18486
chr7	1520000	2680000	GM18486
chr7	2880000	5160000	GM18486
chr7	5200000	5800000	GM18486
chr7	5880000	6480000	GM18486
chr7	6520000	6880000	GM18486
chr7	6920000	8200000	GM18486
chr7	8200000	8400000	GM18486
chr7	8440000	10920000	GM18486
chr7	10960000	12440000	GM18486
chr7	12560000	13200000	GM18486
chr7	13320000	15120000	GM18486
chr7	15280000	16640000	GM18486
chr7	16760000	17680000	GM18486
chr7	17720000	18360000	GM18486
chr7	18400000	19680000	GM18486
chr7	19720000	20720000	GM18486
chr7	20800000	22120000	GM18486
chr7	22120000	22560000	GM18486
chr7	22560000	22840000	GM18486
chr7	22880000	23280000	GM18486
chr7	23280000	24760000	GM18486
chr7	24840000	25240000	GM18486
chr7	25240000	27240000	GM18486
chr7	27320000	28160000	GM18486
chr7	28400000	28920000	GM18486
chr7	28960000	29560000	GM18486
chr7	29720000	30680000	GM18486
chr7	30840000	31000000	GM18486
chr7	31760000	32520000	GM18486
chr7	32640000	33200000	GM18486
chr7	33200000	34120000	GM18486
chr7	34320000	35600000	GM18486
chr7	35680000	35960000	GM18486
chr7	36000000	36400000	GM18486
chr7	36440000	37240000	GM18486
chr7	37240000	38400000	GM18486
chr7	38440000	39600000	GM18486
chr7	39600000	40200000	GM18486
chr7	40240000	41920000	GM18486
chr7	42000000	42920000	GM18486
chr7	42920000	43440000	GM18486
chr7	43600000	43960000	GM18486
chr7	44040000	44600000	GM18486
chr7	44600000	45200000	GM18486
chr7	45880000	47280000	GM18486
chr7	47280000	48200000	GM18486
chr7	48320000	50000000	GM18486
chr7	50040000	51440000	GM18486
chr7	51480000	54760000	GM18486
chr7	54800000	58080000	GM18486
chr7	61040000	64960000	GM18486
chr7	65160000	66800000	GM18486
chr7	66840000	70280000	GM18486
chr7	70280000	72280000	GM18486
chr7	72640000	74240000	GM18486
chr7	75040000	75960000	GM18486
chr7	76040000	77680000	GM18486
chr7	77680000	78840000	GM18486
chr7	79680000	80040000	GM18486
chr7	80320000	81040000	GM18486
chr7	81080000	82400000	GM18486
chr7	83000000	83320000	GM18486
chr7	83480000	84640000	GM18486
chr7	84680000	85440000	GM18486
chr7	85480000	86880000	GM18486
chr7	86920000	87840000	GM18486
chr7	87880000	89760000	GM18486
chr7	89760000	90680000	GM18486
chr7	90720000	91440000	GM18486
chr7	91520000	92120000	GM18486
chr7	92160000	92880000	GM18486
chr7	93240000	94040000	GM18486
chr7	94040000	95360000	GM18486
chr7	95480000	97600000	GM18486
chr7	97640000	97840000	GM18486
chr7	97920000	98480000	GM18486
chr7	98480000	98960000	GM18486
chr7	99000000	100760000	GM18486
chr7	101000000	102120000	GM18486
chr7	102280000	103800000	GM18486
chr7	103840000	104480000	GM18486
chr7	104560000	105160000	GM18486
chr7	105240000	105680000	GM18486
chr7	105800000	106400000	GM18486
chr7	106400000	106800000	GM18486
chr7	106800000	107720000	GM18486
chr7	107800000	108240000	GM18486
chr7	108240000	111360000	GM18486
chr7	111400000	112120000	GM18486
chr7	112160000	113360000	GM18486
chr7	113400000	115760000	GM18486
chr7	115760000	116480000	GM18486
chr7	116520000	116840000	GM18486
chr7	117040000	118840000	GM18486
chr7	118880000	120400000	GM18486
chr7	120440000	121680000	GM18486
chr7	121720000	122200000	GM18486
chr7	122360000	123040000	GM18486
chr7	123120000	124600000	GM18486
chr7	125520000	126960000	GM18486
chr7	127240000	127960000	GM18486
chr7	128000000	128840000	GM18486
chr7	128960000	129680000	GM18486
chr7	129680000	130520000	GM18486
chr7	130560000	131240000	GM18486
chr7	131320000	134080000	GM18486
chr7	134080000	134640000	GM18486
chr7	134680000	135360000	GM18486
chr7	135400000	135720000	GM18486
chr7	135720000	137240000	GM18486
chr7	137280000	138560000	GM18486
chr7	139040000	140160000	GM18486
chr7	140200000	140720000	GM18486
chr7	140760000	142040000	GM18486
chr7	142080000	142280000	GM18486
chr7	142320000	144000000	GM18486
chr7	144080000	147960000	GM18486
chr7	148160000	148800000	GM18486
chr7	148840000	149360000	GM18486
chr7	149680000	150720000	GM18486
chr7	150920000	151480000	GM18486
chr7	151840000	152560000	GM18486
chr7	152600000	154560000	GM18486
chr7	154600000	155600000	GM18486
chr7	155600000	157200000	GM18486
chr7	157200000	159080000	GM18486
chr8	120000	2000000	GM18486
chr8	2200000	5960000	GM18486
chr8	6240000	8000000	GM18486
chr8	8000000	8880000	GM18486
chr8	8880000	9720000	GM18486
chr8	9800000	10160000	GM18486
chr8	10400000	12320000	GM18486
chr8	12480000	14760000	GM18486
chr8	15200000	16560000	GM18486
chr8	16640000	17040000	GM18486
chr8	18040000	18680000	GM18486
chr8	18760000	20040000	GM18486
chr8	20280000	21760000	GM18486
chr8	22080000	22880000	GM18486
chr8	23560000	24920000	GM18486
chr8	25000000	27120000	GM18486
chr8	27160000	27600000	GM18486
chr8	27640000	28240000	GM18486
chr8	28320000	30520000	GM18486
chr8	30680000	31080000	GM18486
chr8	31080000	33480000	GM18486
chr8	33520000	36680000	GM18486
chr8	36680000	37640000	GM18486
chr8	37640000	38880000	GM18486
chr8	38960000	40920000	GM18486
chr8	41520000	42240000	GM18486
chr8	42280000	43840000	GM18486
chr8	46840000	48960000	GM18486
chr8	49000000	52520000	GM18486
chr8	52560000	53400000	GM18486
chr8	53480000	55080000	GM18486
chr8	55440000	57120000	GM18486
chr8	57240000	59400000	GM18486
chr8	59480000	61280000	GM18486
chr8	61320000	62520000	GM18486
chr8	62680000	64040000	GM18486
chr8	64240000	65320000	GM18486
chr8	65400000	66520000	GM18486
chr8	66520000	67360000	GM18486
chr8	67360000	68680000	GM18486
chr8	68760000	70440000	GM18486
chr8	70520000	71600000	GM18486
chr8	71640000	72720000	GM18486
chr8	72720000	73840000	GM18486
chr8	74160000	75840000	GM18486
chr8	76000000	79200000	GM18486
chr8	79280000	81160000	GM18486
chr8	81160000	82800000	GM18486
chr8	83160000	85520000	GM18486
chr8	85520000	85960000	GM18486
chr8	86040000	87600000	GM18486
chr8	87680000	90680000	GM18486
chr8	90720000	92160000	GM18486
chr8	92440000	94640000	GM18486
chr8	94680000	95600000	GM18486
chr8	95760000	96320000	GM18486
chr8	96400000	97240000	GM18486
chr8	97320000	99120000	GM18486
chr8	99120000	101160000	GM18486
chr8	101160000	101600000	GM18486
chr8	101840000	104080000	GM18486
chr8	104080000	104560000	GM18486
chr8	104600000	105520000	GM18486
chr8	105800000	106840000	GM18486
chr8	106880000	107880000	GM18486
chr8	108080000	108800000	GM18486
chr8	108840000	109760000	GM18486
chr8	109840000	110360000	GM18486
chr8	110360000	110720000	GM18486
chr8	110760000	111880000	GM18486
chr8	112440000	112840000	GM18486
chr8	113720000	115520000	GM18486
chr8	115560000	118120000	GM18486
chr8	118320000	120240000	GM18486
chr8	120440000	122000000	GM18486
chr8	122360000	123640000	GM18486
chr8	123680000	125480000	GM18486
chr8	125520000	126040000	GM18486
chr8	126080000	126720000	GM18486
chr8	126960000	130800000	GM18486
chr8	130800000	131720000	GM18486
chr8	131880000	133200000	GM18486
chr8	133680000	135920000	GM18486
chr8	136440000	139720000	GM18486
chr8	139760000	144360000	GM18486
chr8	144640000	146364022	GM18486
chr9	40000	240000	GM18486
chr9	240000	2760000	GM18486
chr9	2760000	4360000	GM18486
chr9	4360000	5440000	GM18486
chr9	5440000	5760000	GM18486
chr9	5760000	6360000	GM18486
chr9	6360000	6800000	GM18486
chr9	6800000	10000000	GM18486
chr9	10000000	12440000	GM18486
chr9	12440000	14480000	GM18486
chr9	14480000	14880000	GM18486
chr9	14880000	15760000	GM18486
chr9	15760000	17480000	GM18486
chr9	17480000	18200000	GM18486
chr9	18200000	19040000	GM18486
chr9	19040000	19480000	GM18486
chr9	19480000	20040000	GM18486
chr9	20040000	21160000	GM18486
chr9	21160000	21800000	GM18486
chr9	21800000	22280000	GM18486
chr9	22280000	22480000	GM18486
chr9	22480000	25080000	GM18486
chr9	25080000	25800000	GM18486
chr9	25800000	26600000	GM18486
chr9	26600000	27640000	GM18486
chr9	27640000	28120000	GM18486
chr9	28120000	30560000	GM18486
chr9	30560000	32320000	GM18486
chr9	32320000	33000000	GM18486
chr9	33000000	33280000	GM18486
chr9	33280000	34640000	GM18486
chr9	34640000	35920000	GM18486
chr9	35920000	37040000	GM18486
chr9	37040000	37600000	GM18486
chr9	37600000	37880000	GM18486
chr9	37880000	38840000	GM18486
chr9	38880000	39200000	GM18486
chr9	40440000	44280000	GM18486
chr9	44760000	44920000	GM18486
chr9	65560000	66560000	GM18486
chr9	66680000	68480000	GM18486
chr9	68720000	70000000	GM18486
chr9	71280000	71640000	GM18486
chr9	71640000	71840000	GM18486
chr9	71840000	72520000	GM18486
chr9	72520000	73240000	GM18486
chr9	73240000	73680000	GM18486
chr9	73680000	75440000	GM18486
chr9	75440000	77360000	GM18486
chr9	77360000	77760000	GM18486
chr9	77760000	78920000	GM18486
chr9	78920000	79400000	GM18486
chr9	79400000	79680000	GM18486
chr9	79680000	80040000	GM18486
chr9	80040000	80840000	GM18486
chr9	80840000	82840000	GM18486
chr9	82960000	85760000	GM18486
chr9	85760000	86960000	GM18486
chr9	86960000	88440000	GM18486
chr9	88440000	88960000	GM18486
chr9	88960000	89960000	GM18486
chr9	89960000	90520000	GM18486
chr9	90520000	91200000	GM18486
chr9	91200000	91840000	GM18486
chr9	91840000	92280000	GM18486
chr9	92280000	93640000	GM18486
chr9	93640000	94760000	GM18486
chr9	94800000	95640000	GM18486
chr9	95640000	96400000	GM18486
chr9	96400000	96760000	GM18486
chr9	96760000	97480000	GM18486
chr9	97480000	99080000	GM18486
chr9	99080000	99440000	GM18486
chr9	99440000	100160000	GM18486
chr9	100160000	100440000	GM18486
chr9	100440000	101560000	GM18486
chr9	101560000	102120000	GM18486
chr9	102120000	103360000	GM18486
chr9	103360000	104360000	GM18486
chr9	104360000	106840000	GM18486
chr9	106840000	107520000	GM18486
chr9	107520000	108560000	GM18486
chr9	108560000	109960000	GM18486
chr9	109960000	110120000	GM18486
chr9	110120000	111560000	GM18486
chr9	111560000	112280000	GM18486
chr9	112280000	112960000	GM18486
chr9	112960000	114120000	GM18486
chr9	114120000	114600000	GM18486
chr9	114600000	114840000	GM18486
chr9	114840000	115160000	GM18486
chr9	115160000	115880000	GM18486
chr9	115880000	116400000	GM18486
chr9	116400000	117080000	GM18486
chr9	117080000	117400000	GM18486
chr9	117400000	117800000	GM18486
chr9	117800000	118320000	GM18486
chr9	118320000	119480000	GM18486
chr9	119480000	122280000	GM18486
chr9	122280000	123160000	GM18486
chr9	123160000	123960000	GM18486
chr9	123960000	124200000	GM18486
chr9	124200000	124760000	GM18486
chr9	124760000	125600000	GM18486
chr9	125600000	126160000	GM18486
chr9	126160000	126880000	GM18486
chr9	126880000	127240000	GM18486
chr9	127240000	127520000	GM18486
chr9	127520000	128360000	GM18486
chr9	128360000	129560000	GM18486
chr9	129560000	129960000	GM18486
chr9	129960000	130240000	GM18486
chr9	130240000	130880000	GM18486
chr9	130880000	131800000	GM18486
chr9	131800000	132400000	GM18486
chr9	132400000	132920000	GM18486
chr9	132920000	133080000	GM18486
chr9	133200000	134640000	GM18486
chr9	134640000	135280000	GM18486
chr9	135280000	135920000	GM18486
chr9	135920000	137000000	GM18486
chr9	137000000	138800000	GM18486
chr9	138880000	139200000	GM18486
chr9	139200000	139600000	GM18486
chr9	139600000	139960000	GM18486
chr9	139960000	140160000	GM18486
chr9	140160000	140400000	GM18486
chr9	140400000	141213431	GM18486
chr10	40000	1120000	GM18486
chr10	1240000	3120000	GM18486
chr10	3160000	4840000	GM18486
chr10	4880000	5440000	GM18486
chr10	5480000	5680000	GM18486
chr10	5720000	6440000	GM18486
chr10	6480000	7760000	GM18486
chr10	7840000	9360000	GM18486
chr10	9360000	11080000	GM18486
chr10	11120000	11440000	GM18486
chr10	11480000	11800000	GM18486
chr10	11840000	13360000	GM18486
chr10	13400000	14520000	GM18486
chr10	14520000	15440000	GM18486
chr10	15480000	16840000	GM18486
chr10	16840000	17800000	GM18486
chr10	18200000	18960000	GM18486
chr10	18960000	21120000	GM18486
chr10	21160000	23400000	GM18486
chr10	23440000	24840000	GM18486
chr10	24880000	26000000	GM18486
chr10	26080000	27640000	GM18486
chr10	27680000	28800000	GM18486
chr10	28920000	29640000	GM18486
chr10	30280000	32680000	GM18486
chr10	32800000	33320000	GM18486
chr10	33440000	35280000	GM18486
chr10	35360000	35880000	GM18486
chr10	35920000	39080000	GM18486
chr10	42400000	43960000	GM18486
chr10	44120000	45480000	GM18486
chr10	45720000	46360000	GM18486
chr10	46480000	47720000	GM18486
chr10	48280000	48680000	GM18486
chr10	49360000	50760000	GM18486
chr10	50760000	51640000	GM18486
chr10	51960000	52520000	GM18486
chr10	52520000	54400000	GM18486
chr10	54560000	57160000	GM18486
chr10	57480000	59440000	GM18486
chr10	59920000	60200000	GM18486
chr10	60520000	61320000	GM18486
chr10	61360000	62440000	GM18486
chr10	62520000	63480000	GM18486
chr10	63480000	64160000	GM18486
chr10	64160000	64920000	GM18486
chr10	64920000	65640000	GM18486
chr10	65640000	69400000	GM18486
chr10	69560000	70120000	GM18486
chr10	70200000	70680000	GM18486
chr10	70720000	71160000	GM18486
chr10	71280000	72120000	GM18486
chr10	72160000	72560000	GM18486
chr10	72640000	73000000	GM18486
chr10	73040000	73360000	GM18486
chr10	73560000	74120000	GM18486
chr10	74120000	75480000	GM18486
chr10	75560000	77040000	GM18486
chr10	77040000	78840000	GM18486
chr10	78880000	79560000	GM18486
chr10	79600000	81280000	GM18486
chr10	81280000	82000000	GM18486
chr10	82120000	82280000	GM18486
chr10	82360000	85800000	GM18486
chr10	86000000	86320000	GM18486
chr10	86560000	88160000	GM18486
chr10	88160000	88400000	GM18486
chr10	88440000	88680000	GM18486
chr10	88720000	91000000	GM18486
chr10	91000000	91480000	GM18486
chr10	91520000	92440000	GM18486
chr10	92640000	93720000	GM18486
chr10	93800000	94640000	GM18486
chr10	94800000	95280000	GM18486
chr10	95480000	96280000	GM18486
chr10	96360000	97400000	GM18486
chr10	97400000	97640000	GM18486
chr10	97760000	98120000	GM18486
chr10	98120000	99400000	GM18486
chr10	99520000	101400000	GM18486
chr10	101520000	102280000	GM18486
chr10	102320000	103560000	GM18486
chr10	103560000	103880000	GM18486
chr10	103880000	104400000	GM18486
chr10	104440000	105360000	GM18486
chr10	105440000	106120000	GM18486
chr10	106200000	108280000	GM18486
chr10	108360000	111600000	GM18486
chr10	111600000	112360000	GM18486
chr10	112360000	112840000	GM18486
chr10	114240000	115360000	GM18486
chr10	115400000	115960000	GM18486
chr10	116040000	116920000	GM18486
chr10	116920000	118320000	GM18486
chr10	118400000	120280000	GM18486
chr10	120280000	121680000	GM18486
chr10	122120000	122520000	GM18486
chr10	122600000	123760000	GM18486
chr10	124000000	124320000	GM18486
chr10	124400000	126120000	GM18486
chr10	126160000	127520000	GM18486
chr10	127600000	129960000	GM18486
chr10	130000000	131960000	GM18486
chr10	132000000	133680000	GM18486
chr10	133960000	135534747	GM18486
chr11	200000	3440000	GM18486
chr11	3640000	4120000	GM18486
chr11	4160000	7800000	GM18486
chr11	8160000	8600000	GM18486
chr11	8680000	9800000	GM18486
chr11	9800000	10400000	GM18486
chr11	10400000	10760000	GM18486
chr11	11000000	12320000	GM18486
chr11	12360000	13440000	GM18486
chr11	13960000	14280000	GM18486
chr11	14280000	14520000	GM18486
chr11	14560000	15280000	GM18486
chr11	15320000	16760000	GM18486
chr11	16760000	17560000	GM18486
chr11	17600000	18000000	GM18486
chr11	18120000	18920000	GM18486
chr11	19040000	20640000	GM18486
chr11	20640000	22160000	GM18486
chr11	22320000	22880000	GM18486
chr11	22880000	25920000	GM18486
chr11	26000000	26320000	GM18486
chr11	26760000	27520000	GM18486
chr11	27560000	29400000	GM18486
chr11	29440000	31040000	GM18486
chr11	31120000	32320000	GM18486
chr11	32800000	33800000	GM18486
chr11	33840000	34520000	GM18486
chr11	34520000	35520000	GM18486
chr11	35600000	36800000	GM18486
chr11	36840000	40320000	GM18486
chr11	41440000	43320000	GM18486
chr11	43360000	43880000	GM18486
chr11	44080000	45800000	GM18486
chr11	45840000	46680000	GM18486
chr11	46720000	48200000	GM18486
chr11	48200000	51600000	GM18486
chr11	54720000	56560000	GM18486
chr11	56600000	57040000	GM18486
chr11	57080000	59280000	GM18486
chr11	59600000	61200000	GM18486
chr11	61520000	61880000	GM18486
chr11	61920000	62120000	GM18486
chr11	62120000	64520000	GM18486
chr11	64600000	65320000	GM18486
chr11	65400000	66000000	GM18486
chr11	66120000	66600000	GM18486
chr11	66840000	67560000	GM18486
chr11	67760000	68200000	GM18486
chr11	68360000	69520000	GM18486
chr11	69760000	71280000	GM18486
chr11	71520000	72160000	GM18486
chr11	72440000	73000000	GM18486
chr11	73080000	75000000	GM18486
chr11	75120000	76440000	GM18486
chr11	76840000	77760000	GM18486
chr11	77840000	78320000	GM18486
chr11	78320000	78840000	GM18486
chr11	79360000	81280000	GM18486
chr11	81320000	82000000	GM18486
chr11	82200000	83000000	GM18486
chr11	83000000	84080000	GM18486
chr11	84360000	85280000	GM18486
chr11	85320000	86560000	GM18486
chr11	86640000	87040000	GM18486
chr11	87160000	89480000	GM18486
chr11	89880000	92640000	GM18486
chr11	92880000	93440000	GM18486
chr11	93600000	95520000	GM18486
chr11	95560000	96200000	GM18486
chr11	96480000	99640000	GM18486
chr11	100400000	101880000	GM18486
chr11	102080000	103000000	GM18486
chr11	103480000	104120000	GM18486
chr11	104440000	107120000	GM18486
chr11	107360000	108520000	GM18486
chr11	108560000	109600000	GM18486
chr11	109680000	110040000	GM18486
chr11	110040000	110280000	GM18486
chr11	110320000	111400000	GM18486
chr11	111400000	112080000	GM18486
chr11	112160000	114480000	GM18486
chr11	114520000	116560000	GM18486
chr11	116600000	117120000	GM18486
chr11	117200000	117640000	GM18486
chr11	117640000	118000000	GM18486
chr11	118040000	119200000	GM18486
chr11	119320000	120040000	GM18486
chr11	120160000	121040000	GM18486
chr11	121120000	121520000	GM18486
chr11	121520000	122920000	GM18486
chr11	122960000	124480000	GM18486
chr11	124480000	126160000	GM18486
chr11	126520000	126920000	GM18486
chr11	127800000	129640000	GM18486
chr11	129720000	130040000	GM18486
chr11	130040000	130800000	GM18486
chr11	130880000	131560000	GM18486
chr11	131600000	132920000	GM18486
chr11	132960000	135006516	GM18486
chr12	80000	2120000	GM18486
chr12	2200000	2920000	GM18486
chr12	3160000	6080000	GM18486
chr12	6440000	7280000	GM18486
chr12	7320000	8000000	GM18486
chr12	8400000	9200000	GM18486
chr12	9440000	10720000	GM18486
chr12	10920000	11640000	GM18486
chr12	11680000	12480000	GM18486
chr12	12520000	12920000	GM18486
chr12	13000000	13400000	GM18486
chr12	13440000	14840000	GM18486
chr12	14960000	16080000	GM18486
chr12	16160000	18200000	GM18486
chr12	18240000	20760000	GM18486
chr12	21400000	22600000	GM18486
chr12	22960000	24960000	GM18486
chr12	25080000	25320000	GM18486
chr12	25360000	25560000	GM18486
chr12	25560000	26200000	GM18486
chr12	26200000	27080000	GM18486
chr12	27160000	27880000	GM18486
chr12	27880000	29160000	GM18486
chr12	29200000	29520000	GM18486
chr12	29600000	31000000	GM18486
chr12	31400000	32880000	GM18486
chr12	32920000	34880000	GM18486
chr12	37840000	39600000	GM18486
chr12	39680000	40800000	GM18486
chr12	41360000	42400000	GM18486
chr12	42480000	42800000	GM18486
chr12	43000000	44280000	GM18486
chr12	44320000	45400000	GM18486
chr12	45480000	48080000	GM18486
chr12	48280000	49080000	GM18486
chr12	49360000	50120000	GM18486
chr12	50320000	51160000	GM18486
chr12	51160000	52200000	GM18486
chr12	52520000	53400000	GM18486
chr12	53440000	54920000	GM18486
chr12	54960000	56040000	GM18486
chr12	56120000	56880000	GM18486
chr12	57120000	58160000	GM18486
chr12	58360000	59560000	GM18486
chr12	59640000	62440000	GM18486
chr12	62640000	63200000	GM18486
chr12	63480000	64800000	GM18486
chr12	64840000	65120000	GM18486
chr12	65160000	65680000	GM18486
chr12	65720000	67320000	GM18486
chr12	67640000	68400000	GM18486
chr12	68720000	69520000	GM18486
chr12	69720000	70040000	GM18486
chr12	70160000	72360000	GM18486
chr12	72400000	75000000	GM18486
chr12	75080000	77400000	GM18486
chr12	77440000	78360000	GM18486
chr12	78360000	79800000	GM18486
chr12	79880000	80600000	GM18486
chr12	80760000	81680000	GM18486
chr12	82000000	82720000	GM18486
chr12	82760000	85000000	GM18486
chr12	85240000	86320000	GM18486
chr12	86360000	88400000	GM18486
chr12	88400000	91360000	GM18486
chr12	91720000	93080000	GM18486
chr12	93160000	93840000	GM18486
chr12	93880000	94560000	GM18486
chr12	94560000	95320000	GM18486
chr12	95480000	96280000	GM18486
chr12	96440000	96960000	GM18486
chr12	96960000	98800000	GM18486
chr12	98880000	100200000	GM18486
chr12	100560000	101680000	GM18486
chr12	101760000	103240000	GM18486
chr12	103280000	104120000	GM18486
chr12	104200000	105800000	GM18486
chr12	105800000	106560000	GM18486
chr12	106720000	107360000	GM18486
chr12	107480000	108040000	GM18486
chr12	108040000	108920000	GM18486
chr12	108920000	110240000	GM18486
chr12	110360000	111280000	GM18486
chr12	111360000	111760000	GM18486
chr12	112120000	113600000	GM18486
chr12	113880000	116360000	GM18486
chr12	116360000	117600000	GM18486
chr12	117640000	120640000	GM18486
chr12	120760000	122080000	GM18486
chr12	122280000	124120000	GM18486
chr12	124240000	125480000	GM18486
chr12	125640000	128560000	GM18486
chr12	128720000	131160000	GM18486
chr12	131320000	132640000	GM18486
chr12	133440000	133720000	GM18486
chr13	19000000	22080000	GM18486
chr13	22160000	23680000	GM18486
chr13	23920000	24480000	GM18486
chr13	24560000	24840000	GM18486
chr13	25080000	25920000	GM18486
chr13	25960000	26640000	GM18486
chr13	26720000	27400000	GM18486
chr13	27520000	27880000	GM18486
chr13	27920000	28560000	GM18486
chr13	28600000	29400000	GM18486
chr13	29480000	29960000	GM18486
chr13	30040000	30680000	GM18486
chr13	30680000	31720000	GM18486
chr13	31760000	32360000	GM18486
chr13	32360000	34440000	GM18486
chr13	34480000	36400000	GM18486
chr13	36520000	37360000	GM18486
chr13	37640000	39520000	GM18486
chr13	39600000	40200000	GM18486
chr13	40240000	41360000	GM18486
chr13	41640000	42800000	GM18486
chr13	42840000	43160000	GM18486
chr13	43160000	44440000	GM18486
chr13	44480000	45040000	GM18486
chr13	45040000	45560000	GM18486
chr13	45600000	45920000	GM18486
chr13	46080000	46920000	GM18486
chr13	47040000	47320000	GM18486
chr13	47360000	48400000	GM18486
chr13	48600000	49400000	GM18486
chr13	49840000	50200000	GM18486
chr13	50200000	51680000	GM18486
chr13	51920000	53400000	GM18486
chr13	53760000	57720000	GM18486
chr13	58120000	59920000	GM18486
chr13	59920000	61120000	GM18486
chr13	61240000	62040000	GM18486
chr13	62600000	64320000	GM18486
chr13	65160000	67920000	GM18486
chr13	68000000	70000000	GM18486
chr13	70120000	71160000	GM18486
chr13	71160000	73200000	GM18486
chr13	73280000	75840000	GM18486
chr13	75880000	77560000	GM18486
chr13	77560000	78360000	GM18486
chr13	78360000	78680000	GM18486
chr13	78720000	80160000	GM18486
chr13	80200000	81600000	GM18486
chr13	81640000	85400000	GM18486
chr13	85440000	86440000	GM18486
chr13	86640000	91680000	GM18486
chr13	91720000	92440000	GM18486
chr13	92760000	95040000	GM18486
chr13	95240000	96520000	GM18486
chr13	96640000	97600000	GM18486
chr13	97680000	98440000	GM18486
chr13	98480000	99400000	GM18486
chr13	99480000	100080000	GM18486
chr13	100280000	101320000	GM18486
chr13	101800000	103200000	GM18486
chr13	103200000	103520000	GM18486
chr13	103520000	103800000	GM18486
chr13	103840000	107760000	GM18486
chr13	107840000	109560000	GM18486
chr13	109560000	110840000	GM18486
chr13	111160000	112000000	GM18486
chr13	112160000	115169878	GM18486
chr14	19000000	21400000	GM18486
chr14	21480000	22040000	GM18486
chr14	22360000	23560000	GM18486
chr14	24040000	24920000	GM18486
chr14	24960000	25640000	GM18486
chr14	25720000	29120000	GM18486
chr14	29120000	30000000	GM18486
chr14	30040000	30960000	GM18486
chr14	31000000	31880000	GM18486
chr14	31960000	32960000	GM18486
chr14	33040000	34280000	GM18486
chr14	34320000	34960000	GM18486
chr14	35080000	36320000	GM18486
chr14	36320000	37440000	GM18486
chr14	37640000	39400000	GM18486
chr14	39520000	39920000	GM18486
chr14	39920000	42120000	GM18486
chr14	42520000	45320000	GM18486
chr14	45360000	45760000	GM18486
chr14	45840000	49880000	GM18486
chr14	50040000	50560000	GM18486
chr14	50600000	51360000	GM18486
chr14	51400000	52480000	GM18486
chr14	52760000	53800000	GM18486
chr14	53800000	54880000	GM18486
chr14	54920000	55320000	GM18486
chr14	55480000	56960000	GM18486
chr14	56960000	57840000	GM18486
chr14	57880000	58640000	GM18486
chr14	58680000	59520000	GM18486
chr14	59560000	59960000	GM18486
chr14	60040000	61040000	GM18486
chr14	61080000	61760000	GM18486
chr14	61800000	62360000	GM18486
chr14	62360000	62600000	GM18486
chr14	62680000	63800000	GM18486
chr14	63840000	65080000	GM18486
chr14	65120000	66560000	GM18486
chr14	66800000	67840000	GM18486
chr14	67880000	68200000	GM18486
chr14	68240000	69200000	GM18486
chr14	69200000	69600000	GM18486
chr14	69640000	70240000	GM18486
chr14	70240000	71480000	GM18486
chr14	71520000	72880000	GM18486
chr14	72920000	73400000	GM18486
chr14	73480000	74720000	GM18486
chr14	74800000	76120000	GM18486
chr14	76160000	77160000	GM18486
chr14	77320000	78240000	GM18486
chr14	78280000	79120000	GM18486
chr14	79320000	82000000	GM18486
chr14	82040000	88120000	GM18486
chr14	88360000	91240000	GM18486
chr14	91320000	91640000	GM18486
chr14	91760000	92520000	GM18486
chr14	92600000	93280000	GM18486
chr14	93360000	94680000	GM18486
chr14	95120000	95880000	GM18486
chr14	96000000	97440000	GM18486
chr14	97640000	99880000	GM18486
chr14	99960000	102160000	GM18486
chr14	102160000	102800000	GM18486
chr14	102840000	104000000	GM18486
chr14	104000000	104440000	GM18486
chr14	104560000	106000000	GM18486
chr14	106000000	107240000	GM18486
chr15	20000000	20720000	GM18486
chr15	20840000	22600000	GM18486
chr15	22680000	23480000	GM18486
chr15	23600000	28320000	GM18486
chr15	29280000	30400000	GM18486
chr15	30880000	32600000	GM18486
chr15	32880000	33280000	GM18486
chr15	33320000	34320000	GM18486
chr15	34320000	35240000	GM18486
chr15	35280000	38200000	GM18486
chr15	38280000	38680000	GM18486
chr15	38720000	40080000	GM18486
chr15	40320000	40760000	GM18486
chr15	40760000	41120000	GM18486
chr15	41200000	41680000	GM18486
chr15	41720000	42120000	GM18486
chr15	42280000	44000000	GM18486
chr15	44120000	44840000	GM18486
chr15	44880000	45400000	GM18486
chr15	45440000	45960000	GM18486
chr15	46000000	47400000	GM18486
chr15	47480000	48600000	GM18486
chr15	48600000	51280000	GM18486
chr15	51400000	51720000	GM18486
chr15	51920000	52520000	GM18486
chr15	52520000	53080000	GM18486
chr15	53080000	54040000	GM18486
chr15	54080000	55480000	GM18486
chr15	55480000	55760000	GM18486
chr15	55920000	58000000	GM18486
chr15	58480000	59080000	GM18486
chr15	59240000	59960000	GM18486
chr15	60000000	60480000	GM18486
chr15	60640000	62160000	GM18486
chr15	62160000	63080000	GM18486
chr15	63400000	63720000	GM18486
chr15	63760000	64400000	GM18486
chr15	64440000	65640000	GM18486
chr15	65800000	66800000	GM18486
chr15	66880000	68080000	GM18486
chr15	68160000	69240000	GM18486
chr15	69280000	71120000	GM18486
chr15	71200000	72520000	GM18486
chr15	72600000	72880000	GM18486
chr15	72960000	74200000	GM18486
chr15	74280000	74640000	GM18486
chr15	74640000	75240000	GM18486
chr15	75320000	75600000	GM18486
chr15	75640000	76000000	GM18486
chr15	76080000	77200000	GM18486
chr15	77400000	78160000	GM18486
chr15	78200000	79040000	GM18486
chr15	79160000	80600000	GM18486
chr15	80720000	81240000	GM18486
chr15	81280000	82600000	GM18486
chr15	83200000	83880000	GM18486
chr15	83920000	84840000	GM18486
chr15	85040000	85760000	GM18486
chr15	85800000	86400000	GM18486
chr15	86400000	88880000	GM18486
chr15	89000000	89720000	GM18486
chr15	89880000	90640000	GM18486
chr15	90680000	91520000	GM18486
chr15	91600000	93280000	GM18486
chr15	93320000	93560000	GM18486
chr15	93600000	95080000	GM18486
chr15	95200000	98840000	GM18486
chr15	99000000	102531392	GM18486
chr16	40000	2200000	GM18486
chr16	2200000	2680000	GM18486
chr16	2720000	3520000	GM18486
chr16	3560000	5160000	GM18486
chr16	5160000	6720000	GM18486
chr16	7000000	8480000	GM18486
chr16	8560000	10320000	GM18486
chr16	10320000	11040000	GM18486
chr16	11040000	11480000	GM18486
chr16	11480000	12200000	GM18486
chr16	12200000	13960000	GM18486
chr16	14000000	14800000	GM18486
chr16	14880000	15400000	GM18486
chr16	15440000	15840000	GM18486
chr16	15840000	16360000	GM18486
chr16	16560000	18760000	GM18486
chr16	18800000	19520000	GM18486
chr16	19520000	19920000	GM18486
chr16	19920000	20600000	GM18486
chr16	20600000	21120000	GM18486
chr16	21160000	21400000	GM18486
chr16	21480000	22720000	GM18486
chr16	22720000	23120000	GM18486
chr16	23120000	23560000	GM18486
chr16	23560000	24520000	GM18486
chr16	24560000	25280000	GM18486
chr16	25280000	27160000	GM18486
chr16	27160000	28680000	GM18486
chr16	28760000	29400000	GM18486
chr16	29600000	30080000	GM18486
chr16	30320000	30960000	GM18486
chr16	30960000	31520000	GM18486
chr16	31520000	32040000	GM18486
chr16	32040000	32680000	GM18486
chr16	32920000	34040000	GM18486
chr16	34160000	35320000	GM18486
chr16	46440000	48280000	GM18486
chr16	48280000	48720000	GM18486
chr16	48720000	49400000	GM18486
chr16	49440000	49960000	GM18486
chr16	49960000	50880000	GM18486
chr16	51000000	52040000	GM18486
chr16	52080000	53000000	GM18486
chr16	53040000	53560000	GM18486
chr16	53560000	55920000	GM18486
chr16	55920000	56400000	GM18486
chr16	56400000	58800000	GM18486
chr16	58800000	62240000	GM18486
chr16	62240000	63320000	GM18486
chr16	63360000	66400000	GM18486
chr16	66400000	67480000	GM18486
chr16	67480000	68280000	GM18486
chr16	68320000	68880000	GM18486
chr16	68880000	69360000	GM18486
chr16	69400000	70080000	GM18486
chr16	70160000	70680000	GM18486
chr16	70720000	71400000	GM18486
chr16	71440000	72040000	GM18486
chr16	72080000	74320000	GM18486
chr16	74400000	75200000	GM18486
chr16	75200000	75480000	GM18486
chr16	75480000	75800000	GM18486
chr16	75800000	77240000	GM18486
chr16	77240000	77680000	GM18486
chr16	77680000	78120000	GM18486
chr16	78120000	80560000	GM18486
chr16	80560000	81000000	GM18486
chr16	81040000	81960000	GM18486
chr16	81960000	83840000	GM18486
chr16	83960000	85120000	GM18486
chr16	85120000	85680000	GM18486
chr16	85680000	86080000	GM18486
chr16	86080000	86600000	GM18486
chr16	86600000	87400000	GM18486
chr16	87400000	87960000	GM18486
chr16	87960000	88720000	GM18486
chr16	88720000	89320000	GM18486
chr16	89320000	90200000	GM18486
chr17	0	920000	GM18486
chr17	960000	2240000	GM18486
chr17	2680000	3560000	GM18486
chr17	3640000	4800000	GM18486
chr17	4840000	5360000	GM18486
chr17	5400000	7120000	GM18486
chr17	7120000	7520000	GM18486
chr17	7640000	8000000	GM18486
chr17	8240000	9480000	GM18486
chr17	9720000	10480000	GM18486
chr17	10760000	12960000	GM18486
chr17	13200000	15440000	GM18486
chr17	15680000	18960000	GM18486
chr17	19120000	19760000	GM18486
chr17	19880000	21520000	GM18486
chr17	21640000	22280000	GM18486
chr17	25240000	25960000	GM18486
chr17	26000000	26680000	GM18486
chr17	26880000	28400000	GM18486
chr17	28400000	29160000	GM18486
chr17	29200000	30360000	GM18486
chr17	30720000	31280000	GM18486
chr17	31320000	33480000	GM18486
chr17	33480000	34160000	GM18486
chr17	34280000	34480000	GM18486
chr17	34880000	36440000	GM18486
chr17	36920000	37280000	GM18486
chr17	37400000	39840000	GM18486
chr17	40080000	40680000	GM18486
chr17	40720000	41400000	GM18486
chr17	41440000	41920000	GM18486
chr17	42280000	43200000	GM18486
chr17	43280000	43480000	GM18486
chr17	43680000	44400000	GM18486
chr17	44480000	45720000	GM18486
chr17	45880000	47120000	GM18486
chr17	47640000	48440000	GM18486
chr17	48560000	48800000	GM18486
chr17	48840000	49360000	GM18486
chr17	49400000	52960000	GM18486
chr17	53000000	54840000	GM18486
chr17	54880000	55920000	GM18486
chr17	55920000	56240000	GM18486
chr17	56280000	56560000	GM18486
chr17	56560000	57240000	GM18486
chr17	57280000	58080000	GM18486
chr17	58200000	58720000	GM18486
chr17	58760000	59480000	GM18486
chr17	59680000	60320000	GM18486
chr17	60480000	61920000	GM18486
chr17	61960000	62720000	GM18486
chr17	62800000	63200000	GM18486
chr17	63200000	64200000	GM18486
chr17	64280000	65320000	GM18486
chr17	65360000	65720000	GM18486
chr17	66000000	66520000	GM18486
chr17	66520000	67520000	GM18486
chr17	67560000	68560000	GM18486
chr17	68600000	70560000	GM18486
chr17	70720000	72200000	GM18486
chr17	72200000	73760000	GM18486
chr17	73840000	74400000	GM18486
chr17	74720000	75240000	GM18486
chr17	75280000	76440000	GM18486
chr17	76480000	77600000	GM18486
chr17	77720000	79600000	GM18486
chr17	80200000	81195210	GM18486
chr18	0	2560000	GM18486
chr18	2560000	3240000	GM18486
chr18	3280000	3720000	GM18486
chr18	3720000	5080000	GM18486
chr18	5120000	6920000	GM18486
chr18	7200000	8440000	GM18486
chr18	8560000	9880000	GM18486
chr18	9960000	10520000	GM18486
chr18	10760000	12040000	GM18486
chr18	12280000	12680000	GM18486
chr18	12680000	13160000	GM18486
chr18	13160000	14480000	GM18486
chr18	14560000	15400000	GM18486
chr18	15400000	19480000	GM18486
chr18	19560000	20320000	GM18486
chr18	20320000	21080000	GM18486
chr18	21200000	21760000	GM18486
chr18	22120000	23480000	GM18486
chr18	23480000	24600000	GM18486
chr18	25200000	28520000	GM18486
chr18	28560000	29720000	GM18486
chr18	29720000	30160000	GM18486
chr18	30200000	30560000	GM18486
chr18	30760000	32400000	GM18486
chr18	32480000	34480000	GM18486
chr18	34520000	39520000	GM18486
chr18	39520000	41160000	GM18486
chr18	41160000	43160000	GM18486
chr18	43200000	44560000	GM18486
chr18	44560000	45280000	GM18486
chr18	45280000	47040000	GM18486
chr18	47040000	48040000	GM18486
chr18	48320000	50880000	GM18486
chr18	51000000	51640000	GM18486
chr18	51680000	54320000	GM18486
chr18	54320000	55280000	GM18486
chr18	55280000	57120000	GM18486
chr18	57120000	59200000	GM18486
chr18	59200000	59800000	GM18486
chr18	59800000	61160000	GM18486
chr18	61160000	61680000	GM18486
chr18	61680000	64200000	GM18486
chr18	64720000	66440000	GM18486
chr18	66480000	68200000	GM18486
chr18	68240000	70280000	GM18486
chr18	70400000	71680000	GM18486
chr18	71800000	74080000	GM18486
chr18	74080000	74440000	GM18486
chr18	74520000	75400000	GM18486
chr18	75600000	77120000	GM18486
chr18	77120000	78077248	GM18486
chr19	240000	1840000	GM18486
chr19	1840000	3200000	GM18486
chr19	3520000	4240000	GM18486
chr19	4560000	5680000	GM18486
chr19	5800000	7040000	GM18486
chr19	7080000	8000000	GM18486
chr19	8680000	9960000	GM18486
chr19	10560000	12840000	GM18486
chr19	13080000	14560000	GM18486
chr19	14640000	17360000	GM18486
chr19	17480000	18120000	GM18486
chr19	18560000	19000000	GM18486
chr19	19600000	24560000	GM18486
chr19	27720000	32760000	GM18486
chr19	32840000	35000000	GM18486
chr19	35080000	38360000	GM18486
chr19	38400000	38880000	GM18486
chr19	38880000	42080000	GM18486
chr19	42560000	43080000	GM18486
chr19	43920000	45200000	GM18486
chr19	45880000	47760000	GM18486
chr19	47920000	48320000	GM18486
chr19	48480000	49960000	GM18486
chr19	50400000	51440000	GM18486
chr19	51680000	54560000	GM18486
chr19	54640000	56160000	GM18486
chr19	56200000	59128983	GM18486
chr20	1320000	2160000	GM18486
chr20	2160000	2440000	GM18486
chr20	2560000	3000000	GM18486
chr20	3200000	4280000	GM18486
chr20	4280000	5120000	GM18486
chr20	5120000	5600000	GM18486
chr20	5600000	6600000	GM18486
chr20	6600000	8160000	GM18486
chr20	8280000	8960000	GM18486
chr20	8960000	9480000	GM18486
chr20	9640000	11760000	GM18486
chr20	11760000	12960000	GM18486
chr20	13000000	13560000	GM18486
chr20	13560000	13800000	GM18486
chr20	13920000	14760000	GM18486
chr20	14760000	15640000	GM18486
chr20	15640000	16760000	GM18486
chr20	16840000	17720000	GM18486
chr20	17720000	18000000	GM18486
chr20	18000000	18440000	GM18486
chr20	18440000	18720000	GM18486
[truncated: 37,623 more rows]

## Sheet: Boundaries
chr	st	end	sample
chr1	6040001	6280000	GM18486
chr1	7640001	7720000	GM18486
chr1	8400000	8440000	GM18486
chr1	8960001	9280000	GM18486
chr1	9560001	9760000	GM18486
chr1	11040001	11080000	GM18486
chr1	11960001	12120000	GM18486
chr1	15640001	15840000	GM18486
chr1	16840001	16880000	GM18486
chr1	17280001	17400000	GM18486
chr1	20000001	20160000	GM18486
chr1	20840001	21000000	GM18486
chr1	21520001	21560000	GM18486
chr1	21800001	22000000	GM18486
chr1	23280000	23320000	GM18486
chr1	23760001	23800000	GM18486
chr1	24040001	24080000	GM18486
chr1	24280001	24360000	GM18486
chr1	24920001	24960000	GM18486
chr1	25560001	25600000	GM18486
chr1	26160001	26200000	GM18486
chr1	26800000	26840000	GM18486
chr1	27240001	27320000	GM18486
chr1	28120001	28160000	GM18486
chr1	28960001	29120000	GM18486
chr1	29560000	29600000	GM18486
chr1	31200000	31240000	GM18486
chr1	31400001	31600000	GM18486
chr1	32880001	32920000	GM18486
chr1	33560001	33640000	GM18486
chr1	35240001	35280000	GM18486
chr1	36920001	36960000	GM18486
chr1	37920000	37960000	GM18486
chr1	38160000	38200000	GM18486
chr1	39320001	39520000	GM18486
chr1	40520000	40560000	GM18486
chr1	41480001	41720000	GM18486
chr1	43640001	43680000	GM18486
chr1	45160000	45200000	GM18486
chr1	45760001	45800000	GM18486
chr1	46040001	46120000	GM18486
chr1	46400001	46480000	GM18486
chr1	46840001	46880000	GM18486
chr1	47200001	47280000	GM18486
chr1	48240001	48520000	GM18486
chr1	50800001	50840000	GM18486
chr1	51680001	51760000	GM18486
chr1	52480000	52520000	GM18486
chr1	55360001	55520000	GM18486
chr1	57240001	57280000	GM18486
chr1	58800001	58960000	GM18486
chr1	60400001	60440000	GM18486
chr1	62480001	62640000	GM18486
chr1	63240001	63320000	GM18486
chr1	64000001	64040000	GM18486
chr1	66720000	66760000	GM18486
chr1	67200000	67240000	GM18486
chr1	68280001	68520000	GM18486
chr1	70280001	70440000	GM18486
chr1	71000001	71120000	GM18486
chr1	71560000	71600000	GM18486
chr1	75680000	75720000	GM18486
chr1	76160001	76320000	GM18486
chr1	77560001	77600000	GM18486
chr1	78600000	78640000	GM18486
chr1	79160001	79200000	GM18486
chr1	81680001	81760000	GM18486
chr1	84320001	84360000	GM18486
chr1	85720001	85760000	GM18486
chr1	86640001	86800000	GM18486
chr1	87560000	87600000	GM18486
chr1	89080001	89120000	GM18486
chr1	89360000	89400000	GM18486
chr1	90480001	90520000	GM18486
chr1	91720001	91960000	GM18486
chr1	92440001	92720000	GM18486
chr1	93280000	93320000	GM18486
chr1	94400001	94440000	GM18486
chr1	95560001	95720000	GM18486
chr1	99040001	99200000	GM18486
chr1	100160000	100200000	GM18486
chr1	101360000	101400000	GM18486
chr1	102000001	102040000	GM18486
chr1	104120001	104240000	GM18486
chr1	106360001	106440000	GM18486
chr1	108320000	108360000	GM18486
chr1	108960001	109000000	GM18486
chr1	110560000	110600000	GM18486
chr1	111320001	111560000	GM18486
chr1	112000000	112040000	GM18486
chr1	113240000	113280000	GM18486
chr1	113600001	113640000	GM18486
chr1	114240001	114280000	GM18486
chr1	114520000	114560000	GM18486
chr1	114840001	114880000	GM18486
chr1	115400001	115680000	GM18486
chr1	116120001	116320000	GM18486
chr1	116560001	116640000	GM18486
chr1	117040001	117080000	GM18486
chr1	117680000	117720000	GM18486
chr1	118520001	118560000	GM18486
chr1	143000001	143080000	GM18486
chr1	145320001	145360000	GM18486
chr1	149720001	149760000	GM18486
chr1	151240001	151400000	GM18486
chr1	152000001	152040000	GM18486
chr1	153480001	153520000	GM18486
chr1	155160000	155200000	GM18486
chr1	156320001	156360000	GM18486
chr1	156600001	156640000	GM18486
chr1	158080001	158160000	GM18486
chr1	160000000	160040000	GM18486
chr1	161440000	161480000	GM18486
chr1	161720001	161760000	GM18486
chr1	162760001	162800000	GM18486
chr1	163320000	163360000	GM18486
chr1	165080001	165200000	GM18486
chr1	166800000	166840000	GM18486
chr1	168040001	168160000	GM18486
chr1	169840000	169880000	GM18486
chr1	171360001	171440000	GM18486
chr1	172400001	172440000	GM18486
chr1	174200000	174240000	GM18486
chr1	175000001	175080000	GM18486
chr1	175320000	175360000	GM18486
chr1	176200001	176480000	GM18486
chr1	177960001	178240000	GM18486
chr1	179600001	179800000	GM18486
chr1	180160001	180200000	GM18486
chr1	180440001	180480000	GM18486
chr1	181160000	181200000	GM18486
chr1	182040000	182080000	GM18486
chr1	182400001	182560000	GM18486
chr1	182840001	182880000	GM18486
chr1	183920001	184040000	GM18486
chr1	184680001	184720000	GM18486
chr1	185000001	185200000	GM18486
chr1	185680001	185720000	GM18486
chr1	186240001	186360000	GM18486
chr1	186960001	187000000	GM18486
chr1	192400000	192440000	GM18486
chr1	193080001	193120000	GM18486
chr1	194320001	194440000	GM18486
chr1	195840001	196080000	GM18486
chr1	196720001	196760000	GM18486
chr1	197320001	197400000	GM18486
chr1	200520000	200560000	GM18486
chr1	201160001	201200000	GM18486
chr1	202120000	202160000	GM18486
chr1	203000000	203040000	GM18486
chr1	205920001	206080000	GM18486
chr1	206360001	206640000	GM18486
chr1	207160001	207200000	GM18486
chr1	208160000	208200000	GM18486
chr1	209920001	210000000	GM18486
chr1	211440000	211480000	GM18486
chr1	213280001	213320000	GM18486
chr1	214800001	214840000	GM18486
chr1	215880001	215960000	GM18486
chr1	218400000	218440000	GM18486
chr1	220000001	220120000	GM18486
chr1	220960000	221000000	GM18486
chr1	223600001	223880000	GM18486
chr1	224680000	224720000	GM18486
chr1	226560001	226760000	GM18486
chr1	228760000	228800000	GM18486
chr1	229360000	229400000	GM18486
chr1	229680001	229760000	GM18486
chr1	230520001	230760000	GM18486
chr1	231800001	231920000	GM18486
chr1	233440001	233480000	GM18486
chr1	234240000	234280000	GM18486
chr1	234480001	234520000	GM18486
chr1	235680000	235720000	GM18486
chr1	236240000	236280000	GM18486
chr1	237080001	237120000	GM18486
chr1	237760001	237800000	GM18486
chr1	241640000	241680000	GM18486
chr1	242040001	242200000	GM18486
chr1	243200001	243240000	GM18486
chr1	244640001	244720000	GM18486
chr1	245240000	245280000	GM18486
chr2	1800001	1840000	GM18486
chr2	3800001	3880000	GM18486
chr2	6960000	7000000	GM18486
chr2	9920001	10240000	GM18486
chr2	10840001	10960000	GM18486
chr2	11760001	11800000	GM18486
chr2	13160000	13200000	GM18486
chr2	15120001	15240000	GM18486
chr2	15760001	15800000	GM18486
chr2	18560001	18600000	GM18486
chr2	20080000	20120000	GM18486
chr2	20320001	20520000	GM18486
chr2	20840001	20880000	GM18486
chr2	21240001	21320000	GM18486
chr2	25400001	25440000	GM18486
chr2	25920001	26120000	GM18486
chr2	26680001	27000000	GM18486
chr2	27880001	27920000	GM18486
chr2	28760001	28800000	GM18486
chr2	29440001	29480000	GM18486
chr2	30320000	30360000	GM18486
chr2	30920001	30960000	GM18486
chr2	31640001	31840000	GM18486
chr2	32720001	32760000	GM18486
chr2	33840001	33880000	GM18486
chr2	35720001	36080000	GM18486
chr2	37000001	37040000	GM18486
chr2	38120001	38200000	GM18486
chr2	39000001	39120000	GM18486
chr2	39480001	39520000	GM18486
chr2	40000001	40040000	GM18486
chr2	42040001	42080000	GM18486
chr2	42600001	42680000	GM18486
chr2	43840001	44200000	GM18486
chr2	45200000	45240000	GM18486
chr2	45800001	45840000	GM18486
chr2	46200000	46240000	GM18486
chr2	46680000	46720000	GM18486
chr2	47160000	47200000	GM18486
chr2	47560001	47640000	GM18486
chr2	48000001	48040000	GM18486
chr2	48760001	48800000	GM18486
chr2	50720001	50760000	GM18486
chr2	53600001	53880000	GM18486
chr2	55920000	55960000	GM18486
chr2	57760001	57840000	GM18486
chr2	60920000	60960000	GM18486
chr2	61240001	61360000	GM18486
chr2	62080001	62120000	GM18486
chr2	62640001	62680000	GM18486
chr2	63800001	63880000	GM18486
chr2	64120001	64200000	GM18486
chr2	64720001	64800000	GM18486
chr2	65840000	65880000	GM18486
chr2	68240001	68280000	GM18486
chr2	69520001	69560000	GM18486
chr2	70520000	70560000	GM18486
chr2	71200001	71240000	GM18486
chr2	73080001	73440000	GM18486
chr2	74880000	74920000	GM18486
chr2	75120001	75160000	GM18486
chr2	75920001	75960000	GM18486
chr2	76880001	77120000	GM18486
chr2	80160001	80240000	GM18486
chr2	84600001	84640000	GM18486
chr2	85080001	85120000	GM18486
chr2	85560001	85600000	GM18486
chr2	96400001	96520000	GM18486
chr2	97880001	98120000	GM18486
chr2	99240000	99280000	GM18486
chr2	100120001	100160000	GM18486
chr2	101600001	101640000	GM18486
chr2	102480001	102600000	GM18486
chr2	103360001	103440000	GM18486
chr2	105520001	105680000	GM18486
chr2	107200001	107240000	GM18486
chr2	108800001	108920000	GM18486
chr2	111000001	111360000	GM18486
chr2	112520001	112560000	GM18486
chr2	113240001	113360000	GM18486
chr2	114240001	114280000	GM18486
chr2	114760000	114800000	GM18486
chr2	118560000	118600000	GM18486
chr2	121840001	122120000	GM18486
chr2	122560001	122640000	GM18486
chr2	124680001	124760000	GM18486
chr2	127720001	127800000	GM18486
chr2	129000001	129080000	GM18486
chr2	131160001	131480000	GM18486
chr2	134600000	134640000	GM18486
chr2	135680000	135720000	GM18486
chr2	136560001	136600000	GM18486
chr2	137160001	137200000	GM18486
chr2	139600001	139680000	GM18486
chr2	143400001	143520000	GM18486
chr2	147480000	147520000	GM18486
chr2	148680000	148720000	GM18486
chr2	149880000	149920000	GM18486
chr2	150440000	150480000	GM18486
chr2	152120000	152160000	GM18486
chr2	152880000	152920000	GM18486
chr2	153600001	153640000	GM18486
chr2	154400001	154520000	GM18486
chr2	156200000	156240000	GM18486
chr2	158120000	158160000	GM18486
chr2	159680001	159720000	GM18486
chr2	160920000	160960000	GM18486
chr2	162280001	162400000	GM18486
chr2	163680001	163760000	GM18486
chr2	165400001	165560000	GM18486
chr2	167040001	167160000	GM18486
chr2	169000001	169040000	GM18486
chr2	170080001	170240000	GM18486
chr2	171720001	171760000	GM18486
chr2	172400001	172440000	GM18486
chr2	173560001	173640000	GM18486
chr2	175280000	175320000	GM18486
chr2	177520001	177680000	GM18486
chr2	178000001	178040000	GM18486
chr2	178760001	178920000	GM18486
chr2	180680001	180840000	GM18486
chr2	183000000	183040000	GM18486
chr2	184040001	184080000	GM18486
chr2	186080001	186280000	GM18486
chr2	188360001	188440000	GM18486
chr2	189880001	189960000	GM18486
chr2	190280001	190320000	GM18486
chr2	191880001	191920000	GM18486
chr2	192320001	192400000	GM18486
chr2	193080001	193160000	GM18486
chr2	196160000	196200000	GM18486
chr2	196920000	196960000	GM18486
chr2	197360001	197640000	GM18486
chr2	198640001	198680000	GM18486
chr2	199040001	199160000	GM18486
chr2	200680001	200760000	GM18486
chr2	201520001	201720000	GM18486
chr2	203120001	203240000	GM18486
chr2	204920001	205080000	GM18486
chr2	206840000	206880000	GM18486
chr2	208480001	208600000	GM18486
chr2	208960001	209240000	GM18486
chr2	210120001	210160000	GM18486
chr2	213440000	213480000	GM18486
chr2	214120000	214160000	GM18486
chr2	216160001	216280000	GM18486
chr2	216880001	217000000	GM18486
chr2	218960001	219040000	GM18486
chr2	220480001	220560000	GM18486
chr2	222840001	222880000	GM18486
chr2	223520000	223560000	GM18486
chr2	223760001	223800000	GM18486
chr2	225160001	225200000	GM18486
chr2	225640001	225680000	GM18486
chr2	225920000	225960000	GM18486
chr2	228120001	228240000	GM18486
chr2	228720001	228760000	GM18486
chr2	230560001	230600000	GM18486
chr2	231920000	231960000	GM18486
chr2	232480001	232680000	GM18486
chr2	233400000	233440000	GM18486
chr2	234720001	234760000	GM18486
chr2	235440001	235480000	GM18486
chr2	236600001	236680000	GM18486
chr2	237120001	237200000	GM18486
chr2	239720001	239880000	GM18486
chr2	241760001	241960000	GM18486
chr3	4320001	4360000	GM18486
chr3	4680001	4720000	GM18486
chr3	5240001	5280000	GM18486
chr3	8680001	8720000	GM18486
chr3	10360000	10400000	GM18486
chr3	11920001	12080000	GM18486
chr3	12880001	13120000	GM18486
chr3	14960001	15160000	GM18486
chr3	16280000	16320000	GM18486
chr3	17280001	17320000	GM18486
chr3	17920001	17960000	GM18486
chr3	18880001	19040000	GM18486
chr3	20280001	20480000	GM18486
chr3	22080001	22400000	GM18486
chr3	27720001	27760000	GM18486
chr3	28400001	28600000	GM18486
chr3	30040001	30080000	GM18486
chr3	30800000	30840000	GM18486
chr3	32200001	32320000	GM18486
chr3	33880000	33920000	GM18486
chr3	36760000	36800000	GM18486
chr3	37320001	37440000	GM18486
chr3	39440001	39480000	GM18486
chr3	42600001	42920000	GM18486
chr3	44320001	44360000	GM18486
chr3	45000001	45040000	GM18486
chr3	46720001	46960000	GM18486
chr3	47440001	47480000	GM18486
chr3	47840001	47880000	GM18486
chr3	48240000	48280000	GM18486
chr3	48600001	48720000	GM18486
chr3	50360000	50400000	GM18486
chr3	51440001	51520000	GM18486
chr3	51960001	52000000	GM18486
chr3	52440001	52560000	GM18486
chr3	53120001	53320000	GM18486
chr3	53960000	54000000	GM18486
chr3	56560001	56600000	GM18486
chr3	57040001	57080000	GM18486
chr3	58560001	58600000	GM18486
chr3	59840001	60040000	GM18486
chr3	63840001	64000000	GM18486
chr3	64480001	64520000	GM18486
chr3	66920001	66960000	GM18486
chr3	69040001	69080000	GM18486
chr3	71720001	71760000	GM18486
chr3	73560001	73720000	GM18486
chr3	75480001	75720000	GM18486
chr3	78680001	78720000	GM18486
chr3	79440001	79560000	GM18486
chr3	85760001	85840000	GM18486
chr3	86720000	86760000	GM18486
chr3	88240000	88280000	GM18486
chr3	99520000	99560000	GM18486
chr3	100000001	100040000	GM18486
chr3	101400000	101440000	GM18486
chr3	101960000	102000000	GM18486
chr3	102280001	102360000	GM18486
chr3	103440001	103760000	GM18486
chr3	105280000	105320000	GM18486
chr3	106880001	106920000	GM18486
chr3	108840001	108880000	GM18486
chr3	111280001	111360000	GM18486
chr3	111760001	111800000	GM18486
chr3	112280000	112320000	GM18486
chr3	112760000	112800000	GM18486
chr3	114920001	114960000	GM18486
chr3	115560001	115640000	GM18486
chr3	118560001	118920000	GM18486
chr3	119400001	119440000	GM18486
chr3	120200001	120280000	GM18486
chr3	121160000	121200000	GM18486
chr3	123000001	123040000	GM18486
chr3	123320001	123400000	GM18486
chr3	124280001	124440000	GM18486
chr3	125440001	125600000	GM18486
chr3	127280000	127320000	GM18486
chr3	127760001	127800000	GM18486
chr3	128320001	128360000	GM18486
chr3	128600001	128680000	GM18486
chr3	129040001	129080000	GM18486
chr3	129840000	129880000	GM18486
chr3	132400000	132440000	GM18486
chr3	134240001	134280000	GM18486
chr3	135600001	135760000	GM18486
chr3	136760001	136800000	GM18486
chr3	137800001	137880000	GM18486
chr3	139080001	139120000	GM18486
chr3	140920001	141000000	GM18486
chr3	142160001	142480000	GM18486
chr3	142720000	142760000	GM18486
chr3	143440001	143600000	GM18486
chr3	146400001	146480000	GM18486
chr3	148640000	148680000	GM18486
chr3	149520001	149600000	GM18486
chr3	150240000	150280000	GM18486
chr3	150600001	150880000	GM18486
chr3	152720000	152760000	GM18486
chr3	153760001	154040000	GM18486
chr3	155440001	155600000	GM18486
chr3	157000001	157240000	GM18486
chr3	158400001	158520000	GM18486
chr3	159520000	159560000	GM18486
chr3	160200001	160280000	GM18486
chr3	161200000	161240000	GM18486
chr3	167640001	167720000	GM18486
chr3	168680001	168840000	GM18486
chr3	169440001	169480000	GM18486
chr3	170600000	170640000	GM18486
chr3	171320001	171360000	GM18486
chr3	172520001	172560000	GM18486
chr3	176200001	176520000	GM18486
chr3	178120000	178160000	GM18486
chr3	178680001	178720000	GM18486
chr3	179320000	179360000	GM18486
chr3	180400001	180480000	GM18486
chr3	182400001	182440000	GM18486
chr3	183120001	183160000	GM18486
chr3	183520001	183600000	GM18486
chr3	184040001	184080000	GM18486
chr3	185320001	185360000	GM18486
chr3	185560001	185640000	GM18486
chr3	186920000	186960000	GM18486
chr3	188840001	188920000	GM18486
chr3	190120001	190480000	GM18486
chr3	191120001	191160000	GM18486
chr3	192200001	192280000	GM18486
chr3	193320000	193360000	GM18486
chr3	194080001	194360000	GM18486
chr3	195320001	195360000	GM18486
chr3	195720000	195760000	GM18486
chr3	196680001	196720000	GM18486
chr4	680000	720000	GM18486
chr4	1440001	1680000	GM18486
chr4	3960000	4000000	GM18486
chr4	9160001	9360000	GM18486
chr4	11760001	11800000	GM18486
chr4	12680000	12720000	GM18486
chr4	13560001	13600000	GM18486
chr4	15200001	15240000	GM18486
chr4	17480000	17520000	GM18486
chr4	18640000	18680000	GM18486
chr4	20720001	20760000	GM18486
chr4	21760000	21800000	GM18486
chr4	22760001	22800000	GM18486
chr4	24440001	24480000	GM18486
chr4	24960001	25120000	GM18486
chr4	25400001	25440000	GM18486
chr4	26440000	26480000	GM18486
chr4	27040001	27400000	GM18486
chr4	37400001	37600000	GM18486
chr4	38760001	38880000	GM18486
chr4	39440000	39480000	GM18486
chr4	40000001	40040000	GM18486
chr4	40920000	40960000	GM18486
chr4	41240000	41280000	GM18486
chr4	41920000	41960000	GM18486
chr4	42920000	42960000	GM18486
chr4	44680001	44720000	GM18486
chr4	46760001	46840000	GM18486
chr4	55160001	55280000	GM18486
chr4	56720000	56760000	GM18486
chr4	57920001	58000000	GM18486
chr4	61120001	61360000	GM18486
chr4	65520000	65560000	GM18486
chr4	68240001	68280000	GM18486
chr4	71400001	71440000	GM18486
chr4	71920001	72040000	GM18486
chr4	73200001	73400000	GM18486
chr4	75200000	75240000	GM18486
chr4	75680001	75760000	GM18486
chr4	76400001	76440000	GM18486
chr4	76800000	76840000	GM18486
chr4	78160001	78320000	GM18486
chr4	79840001	79880000	GM18486
chr4	80600001	80800000	GM18486
chr4	81200001	81240000	GM18486
chr4	82280000	82320000	GM18486
chr4	83240001	83280000	GM18486
chr4	84400000	84440000	GM18486
chr4	85480001	85640000	GM18486
chr4	87160001	87320000	GM18486
chr4	87800001	87840000	GM18486
chr4	89440000	89480000	GM18486
chr4	90080000	90120000	GM18486
chr4	91240000	91280000	GM18486
chr4	93360001	93560000	GM18486
chr4	95080001	95200000	GM18486
chr4	96040001	96080000	GM18486
chr4	98920001	99000000	GM18486
chr4	99800001	100000000	GM18486
chr4	100440000	100480000	GM18486
chr4	100880000	100920000	GM18486
chr4	103280001	103320000	GM18486
chr4	104120000	104160000	GM18486
chr4	104840001	104880000	GM18486
chr4	107280000	107320000	GM18486
chr4	107840001	108200000	GM18486
chr4	108840001	108880000	GM18486
chr4	109560000	109600000	GM18486
chr4	110240001	110320000	GM18486
chr4	110920000	110960000	GM18486
chr4	111480001	111520000	GM18486
chr4	113040000	113080000	GM18486
chr4	113720001	113920000	GM18486
chr4	115720001	115920000	GM18486
chr4	116920001	117120000	GM18486
chr4	119200001	119440000	GM18486
chr4	120200001	120480000	GM18486
chr4	120960000	121000000	GM18486
chr4	122680001	122720000	GM18486
chr4	123520001	123640000	GM18486
chr4	123880001	123920000	GM18486
chr4	124640001	124680000	GM18486
chr4	125240000	125280000	GM18486
chr4	126200001	126240000	GM18486
chr4	128440001	128480000	GM18486
chr4	130080001	130280000	GM18486
chr4	137880001	137960000	GM18486
chr4	139880001	139920000	GM18486
chr4	141240001	141320000	GM18486
chr4	141840001	141960000	GM18486
chr4	144080000	144120000	GM18486
chr4	144920001	144960000	GM18486
chr4	146000000	146040000	GM18486
chr4	146520001	146560000	GM18486
chr4	148040001	148080000	GM18486
chr4	148840001	149000000	GM18486
chr4	150840001	150880000	GM18486
chr4	152000001	152040000	GM18486
chr4	153280001	153320000	GM18486
chr4	153720001	153760000	GM18486
chr4	154080000	154120000	GM18486
chr4	154680001	154720000	GM18486
chr4	155440001	155680000	GM18486
chr4	156880000	156920000	GM18486
chr4	158880001	159080000	GM18486
chr4	160400001	160480000	GM18486
chr4	163120001	163320000	GM18486
chr4	164320001	164400000	GM18486
chr4	166000001	166040000	GM18486
chr4	166400001	166440000	GM18486
chr4	167040000	167080000	GM18486
chr4	169040001	169080000	GM18486
chr4	171040000	171080000	GM18486
chr4	173800001	173880000	GM18486
chr4	174360001	174440000	GM18486
chr4	175280000	175320000	GM18486
chr4	175600001	175640000	GM18486
chr4	176480001	176800000	GM18486
chr4	177280000	177320000	GM18486
chr4	178320001	178440000	GM18486
chr4	181600001	181720000	GM18486
chr4	183360000	183400000	GM18486
chr4	184280001	184360000	GM18486
chr4	185640000	185680000	GM18486
chr4	187120001	187200000	GM18486
chr5	4840000	4880000	GM18486
chr5	7840001	7880000	GM18486
chr5	10160001	10240000	GM18486
chr5	13880001	13960000	GM18486
chr5	15040001	15080000	GM18486
chr5	18360000	18400000	GM18486
chr5	21480001	21840000	GM18486
chr5	31280001	31400000	GM18486
chr5	32120000	32160000	GM18486
chr5	32640001	32680000	GM18486
chr5	34480000	34520000	GM18486
chr5	34920000	34960000	GM18486
chr5	36040000	36080000	GM18486
chr5	38280001	38400000	GM18486
chr5	42880001	42960000	GM18486
chr5	43680000	43720000	GM18486
chr5	50080001	50120000	GM18486
chr5	53720001	53800000	GM18486
chr5	54440000	54480000	GM18486
chr5	55520000	55560000	GM18486
chr5	56560001	56600000	GM18486
chr5	58160001	58480000	GM18486
chr5	59000001	59080000	GM18486
chr5	59960000	60000000	GM18486
chr5	61720000	61760000	GM18486
chr5	63360001	63400000	GM18486
chr5	64880001	64920000	GM18486
chr5	65520001	65560000	GM18486
chr5	72240001	72320000	GM18486
chr5	72800001	72840000	GM18486
chr5	75000000	75040000	GM18486
chr5	75560001	75680000	GM18486
chr5	76080001	76160000	GM18486
chr5	77560001	77640000	GM18486
chr5	78800001	78840000	GM18486
chr5	79640001	79960000	GM18486
chr5	80560001	80600000	GM18486
chr5	81560001	81600000	GM18486
chr5	82920001	82960000	GM18486
chr5	86720001	87000000	GM18486
chr5	88080000	88120000	GM18486
chr5	89960001	90120000	GM18486
chr5	90760001	90800000	GM18486
chr5	92880001	92920000	GM18486
chr5	93680001	93840000	GM18486
chr5	94200001	94280000	GM18486
chr5	94720001	94880000	GM18486
chr5	96520000	96560000	GM18486
chr5	102920001	103080000	GM18486
chr5	110000001	110040000	GM18486
chr5	110400001	110440000	GM18486
chr5	111520000	111560000	GM18486
chr5	112320000	112360000	GM18486
chr5	112960000	113000000	GM18486
chr5	114400001	114440000	GM18486
chr5	114960000	115000000	GM18486
chr5	115440000	115480000	GM18486
chr5	116560001	116760000	GM18486
chr5	118200001	118240000	GM18486
chr5	121280001	121520000	GM18486
chr5	122960001	123000000	GM18486
chr5	125640001	125680000	GM18486
chr5	126840000	126880000	GM18486
chr5	127560000	127600000	GM18486
chr5	128080001	128240000	GM18486
chr5	129120001	129200000	GM18486
chr5	130480000	130520000	GM18486
chr5	130760000	130800000	GM18486
chr5	131400001	131560000	GM18486
chr5	132440000	132480000	GM18486
chr5	133360001	133480000	GM18486
chr5	135560000	135600000	GM18486
chr5	136920000	136960000	GM18486
chr5	137360001	137520000	GM18486
chr5	139160000	139200000	GM18486
chr5	139560001	139600000	GM18486
chr5	140120000	140160000	GM18486
chr5	140960001	141040000	GM18486
chr5	141960001	142080000	GM18486
chr5	143560000	143600000	GM18486
chr5	145840001	145920000	GM18486
chr5	147200001	147280000	GM18486
chr5	148080001	148120000	GM18486
chr5	148680000	148720000	GM18486
chr5	149800000	149840000	GM18486
chr5	151160001	151200000	GM18486
chr5	153360000	153400000	GM18486
chr5	154440001	154480000	GM18486
chr5	156560001	156760000	GM18486
chr5	157160001	157200000	GM18486
chr5	159840000	159880000	GM18486
chr5	162880001	162920000	GM18486
chr5	164840001	165040000	GM18486
chr5	166920001	167120000	GM18486
chr5	167680000	167720000	GM18486
chr5	170800000	170840000	GM18486
chr5	171800001	171880000	GM18486
chr5	172640001	172800000	GM18486
chr5	177320001	177640000	GM18486
chr6	1440001	1480000	GM18486
chr6	2760000	2800000	GM18486
chr6	3080001	3120000	GM18486
chr6	4040001	4200000	GM18486
chr6	5040001	5080000	GM18486
chr6	5400001	5440000	GM18486
chr6	6000001	6040000	GM18486
chr6	6600001	6640000	GM18486
chr6	7640001	7720000	GM18486
chr6	8120001	8280000	GM18486
chr6	10480000	10520000	GM18486
chr6	11560000	11600000	GM18486
chr6	13720001	13800000	GM18486
chr6	15640001	15680000	GM18486
chr6	16240000	16280000	GM18486
chr6	17040001	17120000	GM18486
chr6	18520001	18560000	GM18486
chr6	20080000	20120000	GM18486
chr6	21600001	21640000	GM18486
chr6	24360001	24400000	GM18486
chr6	25080001	25160000	GM18486
chr6	26040000	26080000	GM18486
chr6	27880000	27920000	GM18486
chr6	30040001	30160000	GM18486
chr6	31400001	31480000	GM18486
chr6	31960001	32000000	GM18486
chr6	35440000	35480000	GM18486
chr6	35760001	36000000	GM18486
chr6	37200001	37280000	GM18486
chr6	39840001	39880000	GM18486
chr6	41040001	41320000	GM18486
chr6	41640001	41680000	GM18486
chr6	42040001	42160000	GM18486
chr6	43600000	43640000	GM18486
chr6	44360000	44400000	GM18486
chr6	45920001	45960000	GM18486
chr6	46800001	47040000	GM18486
chr6	47280001	47320000	GM18486
chr6	47760000	47800000	GM18486
chr6	49440001	49600000	GM18486
chr6	49880001	50080000	GM18486
chr6	50600001	50680000	GM18486
chr6	51920000	51960000	GM18486
chr6	52960001	53000000	GM18486
chr6	53800001	53840000	GM18486
chr6	55120001	55240000	GM18486
chr6	56160000	56200000	GM18486
chr6	64000000	64040000	GM18486
chr6	64600000	64640000	GM18486
chr6	65080001	65360000	GM18486
chr6	69280001	69320000	GM18486
chr6	70920001	71000000	GM18486
chr6	71760001	71880000	GM18486
chr6	72880001	72960000	GM18486
chr6	74160000	74200000	GM18486
chr6	75960000	76000000	GM18486
chr6	76600000	76640000	GM18486
chr6	80600001	80640000	GM18486
chr6	82840001	82880000	GM18486
chr6	84280001	84320000	GM18486
chr6	86040000	86080000	GM18486
chr6	86280001	86400000	GM18486
chr6	87720000	87760000	GM18486
chr6	89680000	89720000	GM18486
chr6	90560001	90600000	GM18486
chr6	91320001	91600000	GM18486
chr6	95680001	95800000	GM18486
chr6	97520001	97560000	GM18486
chr6	97880000	97920000	GM18486
chr6	99720001	99760000	GM18486
chr6	100240001	100280000	GM18486
chr6	105080001	105200000	GM18486
chr6	106800001	106880000	GM18486
chr6	107360001	107440000	GM18486
chr6	108000001	108280000	GM18486
chr6	108840000	108880000	GM18486
chr6	109800000	109840000	GM18486
chr6	110800000	110840000	GM18486
chr6	111560000	111600000	GM18486
chr6	112000000	112040000	GM18486
chr6	112440001	112480000	GM18486
chr6	114320001	114480000	GM18486
chr6	116440001	116560000	GM18486
chr6	119240001	119280000	GM18486
chr6	121680001	121760000	GM18486
chr6	122880001	123040000	GM18486
chr6	123680000	123720000	GM18486
chr6	124040001	124080000	GM18486
chr6	125160001	125480000	GM18486
chr6	126080000	126120000	GM18486
chr6	126320000	126360000	GM18486
chr6	127560001	127600000	GM18486
chr6	127760001	128000000	GM18486
chr6	129760000	129800000	GM18486
chr6	130360000	130400000	GM18486
chr6	131200000	131240000	GM18486
chr6	132000001	132240000	GM18486
chr6	133160000	133200000	GM18486
chr6	134240000	134280000	GM18486
chr6	135280000	135320000	GM18486
chr6	135800000	135840000	GM18486
chr6	136640001	136880000	GM18486
chr6	138000000	138040000	GM18486
chr6	139080001	139120000	GM18486
chr6	139680000	139720000	GM18486
chr6	140320001	140360000	GM18486
chr6	142440000	142480000	GM18486
chr6	142720001	142760000	GM18486
chr6	143840001	143880000	GM18486
chr6	144400000	144440000	GM18486
chr6	144880000	144920000	GM18486
chr6	145280001	145600000	GM18486
chr6	146240001	146320000	GM18486
chr6	147120001	147160000	GM18486
chr6	148800001	148840000	GM18486
chr6	149320000	149360000	GM18486
chr6	150240001	150360000	GM18486
chr6	151200000	151240000	GM18486
chr6	151720001	151800000	GM18486
chr6	154360001	154440000	GM18486
chr6	156840001	156880000	GM18486
chr6	157720000	157760000	GM18486
chr6	158080001	158160000	GM18486
chr6	158560001	158600000	GM18486
chr6	159120000	159160000	GM18486
chr6	159560001	159600000	GM18486
chr6	160120001	160240000	GM18486
chr6	161000001	161080000	GM18486
chr6	161800001	161840000	GM18486
chr6	166560000	166600000	GM18486
chr6	167800001	167840000	GM18486
chr6	168440001	168600000	GM18486
chr6	170800000	170840000	GM18486
chr7	1240001	1520000	GM18486
chr7	2680001	2880000	GM18486
chr7	5160001	5200000	GM18486
chr7	5800001	5880000	GM18486
chr7	6480001	6520000	GM18486
chr7	6880001	6920000	GM18486
chr7	8200000	8240000	GM18486
chr7	8400001	8440000	GM18486
chr7	10920001	10960000	GM18486
chr7	12440001	12560000	GM18486
chr7	13200001	13320000	GM18486
chr7	15120001	15280000	GM18486
chr7	16640001	16760000	GM18486
chr7	17680001	17720000	GM18486
chr7	18360001	18400000	GM18486
chr7	19680001	19720000	GM18486
chr7	20720001	20800000	GM18486
chr7	22120000	22160000	GM18486
chr7	22560000	22600000	GM18486
chr7	22840001	22880000	GM18486
chr7	23280000	23320000	GM18486
chr7	24760001	24840000	GM18486
chr7	25240000	25280000	GM18486
chr7	27240001	27320000	GM18486
chr7	28160001	28400000	GM18486
chr7	28920001	28960000	GM18486
chr7	29560001	29720000	GM18486
chr7	30680001	30840000	GM18486
chr7	32520001	32640000	GM18486
chr7	33200000	33240000	GM18486
chr7	34120001	34320000	GM18486
chr7	35600001	35680000	GM18486
chr7	35960001	36000000	GM18486
chr7	36400001	36440000	GM18486
chr7	37240000	37280000	GM18486
chr7	38400001	38440000	GM18486
chr7	39600000	39640000	GM18486
chr7	40200001	40240000	GM18486
chr7	41920001	42000000	GM18486
chr7	42920000	42960000	GM18486
chr7	43440001	43600000	GM18486
chr7	43960001	44040000	GM18486
chr7	44600000	44640000	GM18486
chr7	47280000	47320000	GM18486
chr7	48200001	48320000	GM18486
chr7	50000001	50040000	GM18486
chr7	51440001	51480000	GM18486
chr7	54760001	54800000	GM18486
chr7	64960001	65160000	GM18486
chr7	66800001	66840000	GM18486
chr7	70280000	70320000	GM18486
chr7	72280001	72640000	GM18486
chr7	75960001	76040000	GM18486
chr7	77680000	77720000	GM18486
chr7	80040001	80320000	GM18486
chr7	81040001	81080000	GM18486
chr7	83320001	83480000	GM18486
chr7	84640001	84680000	GM18486
chr7	85440001	85480000	GM18486
chr7	86880001	86920000	GM18486
chr7	87840001	87880000	GM18486
chr7	89760000	89800000	GM18486
chr7	90680001	90720000	GM18486
chr7	91440001	91520000	GM18486
chr7	92120001	92160000	GM18486
chr7	92880001	93240000	GM18486
chr7	94040000	94080000	GM18486
chr7	95360001	95480000	GM18486
chr7	97600001	97640000	GM18486
chr7	97840001	97920000	GM18486
chr7	98480000	98520000	GM18486
chr7	98960001	99000000	GM18486
chr7	100760001	101000000	GM18486
chr7	102120001	102280000	GM18486
chr7	103800001	103840000	GM18486
chr7	104480001	104560000	GM18486
chr7	105160001	105240000	GM18486
chr7	105680001	105800000	GM18486
chr7	106400000	106440000	GM18486
chr7	106800000	106840000	GM18486
chr7	107720001	107800000	GM18486
chr7	108240000	108280000	GM18486
chr7	111360001	111400000	GM18486
chr7	112120001	112160000	GM18486
chr7	113360001	113400000	GM18486
chr7	115760000	115800000	GM18486
chr7	116480001	116520000	GM18486
chr7	116840001	117040000	GM18486
chr7	118840001	118880000	GM18486
chr7	120400001	120440000	GM18486
chr7	121680001	121720000	GM18486
chr7	122200001	122360000	GM18486
chr7	123040001	123120000	GM18486
chr7	126960001	127240000	GM18486
chr7	127960001	128000000	GM18486
chr7	128840001	128960000	GM18486
chr7	129680000	129720000	GM18486
chr7	130520001	130560000	GM18486
chr7	131240001	131320000	GM18486
chr7	134080000	134120000	GM18486
chr7	134640001	134680000	GM18486
chr7	135360001	135400000	GM18486
chr7	135720000	135760000	GM18486
chr7	137240001	137280000	GM18486
chr7	140160001	140200000	GM18486
chr7	140720001	140760000	GM18486
chr7	142040001	142080000	GM18486
chr7	142280001	142320000	GM18486
chr7	144000001	144080000	GM18486
chr7	147960001	148160000	GM18486
chr7	148800001	148840000	GM18486
chr7	149360001	149680000	GM18486
chr7	150720001	150920000	GM18486
chr7	151480001	151840000	GM18486
chr7	152560001	152600000	GM18486
chr7	154560001	154600000	GM18486
chr7	155600000	155640000	GM18486
chr7	157200000	157240000	GM18486
chr7	159080000	159120000	GM18486
chr8	2000001	2200000	GM18486
chr8	5960001	6240000	GM18486
chr8	8000000	8040000	GM18486
chr8	8880000	8920000	GM18486
chr8	9720001	9800000	GM18486
chr8	10160001	10400000	GM18486
chr8	12320001	12480000	GM18486
chr8	16560001	16640000	GM18486
chr8	18680001	18760000	GM18486
chr8	20040001	20280000	GM18486
chr8	21760001	22080000	GM18486
chr8	24920001	25000000	GM18486
chr8	27120001	27160000	GM18486
chr8	27600001	27640000	GM18486
chr8	28240001	28320000	GM18486
chr8	30520001	30680000	GM18486
chr8	31080000	31120000	GM18486
chr8	33480001	33520000	GM18486
chr8	36680000	36720000	GM18486
chr8	37640000	37680000	GM18486
chr8	38880001	38960000	GM18486
chr8	42240001	42280000	GM18486
chr8	48960001	49000000	GM18486
chr8	52520001	52560000	GM18486
chr8	53400001	53480000	GM18486
chr8	55080001	55440000	GM18486
chr8	57120001	57240000	GM18486
chr8	59400001	59480000	GM18486
chr8	61280001	61320000	GM18486
chr8	62520001	62680000	GM18486
chr8	64040001	64240000	GM18486
chr8	65320001	65400000	GM18486
chr8	66520000	66560000	GM18486
chr8	67360000	67400000	GM18486
chr8	68680001	68760000	GM18486
chr8	70440001	70520000	GM18486
chr8	71600001	71640000	GM18486
chr8	72720000	72760000	GM18486
chr8	73840001	74160000	GM18486
chr8	75840001	76000000	GM18486
chr8	79200001	79280000	GM18486
chr8	81160000	81200000	GM18486
chr8	82800001	83160000	GM18486
chr8	85520000	85560000	GM18486
chr8	85960001	86040000	GM18486
chr8	87600001	87680000	GM18486
chr8	90680001	90720000	GM18486
chr8	92160001	92440000	GM18486
chr8	94640001	94680000	GM18486
chr8	95600001	95760000	GM18486
chr8	96320001	96400000	GM18486
chr8	97240001	97320000	GM18486
chr8	99120000	99160000	GM18486
chr8	101160000	101200000	GM18486
chr8	101600001	101840000	GM18486
chr8	104080000	104120000	GM18486
chr8	104560001	104600000	GM18486
chr8	105520001	105800000	GM18486
chr8	106840001	106880000	GM18486
chr8	107880001	108080000	GM18486
chr8	108800001	108840000	GM18486
chr8	109760001	109840000	GM18486
chr8	110360000	110400000	GM18486
chr8	110720001	110760000	GM18486
chr8	115520001	115560000	GM18486
chr8	118120001	118320000	GM18486
chr8	120240001	120440000	GM18486
chr8	122000001	122360000	GM18486
chr8	123640001	123680000	GM18486
chr8	125480001	125520000	GM18486
chr8	126040001	126080000	GM18486
chr8	126720001	126960000	GM18486
chr8	130800000	130840000	GM18486
chr8	131720001	131880000	GM18486
chr8	139720001	139760000	GM18486
chr8	144360001	144640000	GM18486
chr9	240000	280000	GM18486
chr9	2760000	2800000	GM18486
chr9	4360000	4400000	GM18486
chr9	5440000	5480000	GM18486
chr9	5760000	5800000	GM18486
chr9	6360000	6400000	GM18486
chr9	6800000	6840000	GM18486
chr9	10000000	10040000	GM18486
chr9	12440000	12480000	GM18486
chr9	14480000	14520000	GM18486
chr9	14880000	14920000	GM18486
chr9	15760000	15800000	GM18486
chr9	17480000	17520000	GM18486
chr9	18200000	18240000	GM18486
chr9	19040000	19080000	GM18486
chr9	19480000	19520000	GM18486
chr9	20040000	20080000	GM18486
chr9	21160000	21200000	GM18486
chr9	21800000	21840000	GM18486
chr9	22280000	22320000	GM18486
chr9	22480000	22520000	GM18486
chr9	25080000	25120000	GM18486
chr9	25800000	25840000	GM18486
chr9	26600000	26640000	GM18486
chr9	27640000	27680000	GM18486
chr9	28120000	28160000	GM18486
chr9	30560000	30600000	GM18486
chr9	32320000	32360000	GM18486
chr9	33000000	33040000	GM18486
chr9	33280000	33320000	GM18486
chr9	34640000	34680000	GM18486
chr9	35920000	35960000	GM18486
chr9	37040000	37080000	GM18486
chr9	37600000	37640000	GM18486
chr9	37880000	37920000	GM18486
chr9	38840001	38880000	GM18486
chr9	66560001	66680000	GM18486
chr9	68480001	68720000	GM18486
chr9	71640000	71680000	GM18486
chr9	71840000	71880000	GM18486
chr9	72520000	72560000	GM18486
chr9	73240000	73280000	GM18486
chr9	73680000	73720000	GM18486
chr9	75440000	75480000	GM18486
chr9	77360000	77400000	GM18486
chr9	77760000	77800000	GM18486
chr9	78920000	78960000	GM18486
chr9	79400000	79440000	GM18486
chr9	79680000	79720000	GM18486
chr9	80040000	80080000	GM18486
chr9	80840000	80880000	GM18486
chr9	82840001	82960000	GM18486
chr9	85760000	85800000	GM18486
chr9	86960000	87000000	GM18486
chr9	88440000	88480000	GM18486
chr9	88960000	89000000	GM18486
chr9	89960000	90000000	GM18486
chr9	90520000	90560000	GM18486
chr9	91200000	91240000	GM18486
chr9	91840000	91880000	GM18486
chr9	92280000	92320000	GM18486
chr9	93640000	93680000	GM18486
chr9	94760001	94800000	GM18486
chr9	95640000	95680000	GM18486
chr9	96400000	96440000	GM18486
chr9	96760000	96800000	GM18486
chr9	97480000	97520000	GM18486
chr9	99080000	99120000	GM18486
chr9	99440000	99480000	GM18486
chr9	100160000	100200000	GM18486
chr9	100440000	100480000	GM18486
chr9	101560000	101600000	GM18486
chr9	102120000	102160000	GM18486
chr9	103360000	103400000	GM18486
chr9	104360000	104400000	GM18486
chr9	106840000	106880000	GM18486
chr9	107520000	107560000	GM18486
chr9	108560000	108600000	GM18486
chr9	109960000	110000000	GM18486
chr9	110120000	110160000	GM18486
chr9	111560000	111600000	GM18486
chr9	112280000	112320000	GM18486
chr9	112960000	113000000	GM18486
chr9	114120000	114160000	GM18486
chr9	114600000	114640000	GM18486
chr9	114840000	114880000	GM18486
chr9	115160000	115200000	GM18486
chr9	115880000	115920000	GM18486
chr9	116400000	116440000	GM18486
chr9	117080000	117120000	GM18486
chr9	117400000	117440000	GM18486
chr9	117800000	117840000	GM18486
chr9	118320000	118360000	GM18486
chr9	119480000	119520000	GM18486
chr9	122280000	122320000	GM18486
chr9	123160000	123200000	GM18486
chr9	123960000	124000000	GM18486
chr9	124200000	124240000	GM18486
chr9	124760000	124800000	GM18486
chr9	125600000	125640000	GM18486
chr9	126160000	126200000	GM18486
chr9	126880000	126920000	GM18486
chr9	127240000	127280000	GM18486
chr9	127520000	127560000	GM18486
chr9	128360000	128400000	GM18486
chr9	129560000	129600000	GM18486
chr9	129960000	130000000	GM18486
chr9	130240000	130280000	GM18486
chr9	130880000	130920000	GM18486
chr9	131800000	131840000	GM18486
chr9	132400000	132440000	GM18486
chr9	132920000	132960000	GM18486
chr9	133080001	133200000	GM18486
chr9	134640000	134680000	GM18486
chr9	135280000	135320000	GM18486
chr9	135920000	135960000	GM18486
chr9	137000000	137040000	GM18486
chr9	138800001	138880000	GM18486
chr9	139200000	139240000	GM18486
chr9	139600000	139640000	GM18486
chr9	139960000	140000000	GM18486
chr9	140160000	140200000	GM18486
chr9	140400000	140440000	GM18486
chr10	1120001	1240000	GM18486
chr10	3120001	3160000	GM18486
chr10	4840001	4880000	GM18486
chr10	5440001	5480000	GM18486
chr10	5680001	5720000	GM18486
chr10	6440001	6480000	GM18486
chr10	7760001	7840000	GM18486
chr10	9360000	9400000	GM18486
chr10	11080001	11120000	GM18486
chr10	11440001	11480000	GM18486
chr10	11800001	11840000	GM18486
chr10	13360001	13400000	GM18486
chr10	14520000	14560000	GM18486
chr10	15440001	15480000	GM18486
chr10	16840000	16880000	GM18486
chr10	18960000	19000000	GM18486
chr10	21120001	21160000	GM18486
chr10	23400001	23440000	GM18486
chr10	24840001	24880000	GM18486
chr10	26000001	26080000	GM18486
chr10	27640001	27680000	GM18486
chr10	28800001	28920000	GM18486
chr10	32680001	32800000	GM18486
chr10	33320001	33440000	GM18486
chr10	35280001	35360000	GM18486
chr10	35880001	35920000	GM18486
chr10	43960001	44120000	GM18486
chr10	45480001	45720000	GM18486
chr10	46360001	46480000	GM18486
chr10	50760000	50800000	GM18486
chr10	51640001	51960000	GM18486
chr10	52520000	52560000	GM18486
chr10	54400001	54560000	GM18486
chr10	57160001	57480000	GM18486
chr10	60200001	60520000	GM18486
chr10	61320001	61360000	GM18486
chr10	62440001	62520000	GM18486
chr10	63480000	63520000	GM18486
chr10	64160000	64200000	GM18486
chr10	64920000	64960000	GM18486
chr10	65640000	65680000	GM18486
chr10	69400001	69560000	GM18486
chr10	70120001	70200000	GM18486
chr10	70680001	70720000	GM18486
chr10	71160001	71280000	GM18486
chr10	72120001	72160000	GM18486
chr10	72560001	72640000	GM18486
chr10	73000001	73040000	GM18486
chr10	73360001	73560000	GM18486
chr10	74120000	74160000	GM18486
chr10	75480001	75560000	GM18486
chr10	77040000	77080000	GM18486
chr10	78840001	78880000	GM18486
chr10	79560001	79600000	GM18486
chr10	81280000	81320000	GM18486
chr10	82000001	82120000	GM18486
chr10	82280001	82360000	GM18486
chr10	85800001	86000000	GM18486
chr10	86320001	86560000	GM18486
chr10	88160000	88200000	GM18486
chr10	88400001	88440000	GM18486
chr10	88680001	88720000	GM18486
chr10	91000000	91040000	GM18486
chr10	91480001	91520000	GM18486
chr10	92440001	92640000	GM18486
chr10	93720001	93800000	GM18486
chr10	94640001	94800000	GM18486
chr10	95280001	95480000	GM18486
chr10	96280001	96360000	GM18486
chr10	97400000	97440000	GM18486
chr10	97640001	97760000	GM18486
chr10	98120000	98160000	GM18486
chr10	99400001	99520000	GM18486
chr10	101400001	101520000	GM18486
chr10	102280001	102320000	GM18486
chr10	103560000	103600000	GM18486
chr10	103880000	103920000	GM18486
chr10	104400001	104440000	GM18486
chr10	105360001	105440000	GM18486
chr10	106120001	106200000	GM18486
chr10	108280001	108360000	GM18486
chr10	111600000	111640000	GM18486
chr10	112360000	112400000	GM18486
chr10	115360001	115400000	GM18486
chr10	115960001	116040000	GM18486
chr10	116920000	116960000	GM18486
chr10	118320001	118400000	GM18486
chr10	120280000	120320000	GM18486
chr10	122520001	122600000	GM18486
chr10	123760001	124000000	GM18486
chr10	124320001	124400000	GM18486
chr10	126120001	126160000	GM18486
chr10	127520001	127600000	GM18486
chr10	129960001	130000000	GM18486
chr10	131960001	132000000	GM18486
chr10	133680001	133960000	GM18486
chr11	3440001	3640000	GM18486
chr11	4120001	4160000	GM18486
chr11	7800001	8160000	GM18486
chr11	8600001	8680000	GM18486
chr11	9800000	9840000	GM18486
chr11	10400000	10440000	GM18486
chr11	10760001	11000000	GM18486
chr11	12320001	12360000	GM18486
chr11	14280000	14320000	GM18486
chr11	14520001	14560000	GM18486
chr11	15280001	15320000	GM18486
chr11	16760000	16800000	GM18486
chr11	17560001	17600000	GM18486
chr11	18000001	18120000	GM18486
chr11	18920001	19040000	GM18486
chr11	20640000	20680000	GM18486
chr11	22160001	22320000	GM18486
chr11	22880000	22920000	GM18486
chr11	25920001	26000000	GM18486
chr11	27520001	27560000	GM18486
chr11	29400001	29440000	GM18486
chr11	31040001	31120000	GM18486
chr11	33800001	33840000	GM18486
chr11	34520000	34560000	GM18486
chr11	35520001	35600000	GM18486
chr11	36800001	36840000	GM18486
chr11	43320001	43360000	GM18486
chr11	43880001	44080000	GM18486
chr11	45800001	45840000	GM18486
chr11	46680001	46720000	GM18486
chr11	48200000	48240000	GM18486
chr11	56560001	56600000	GM18486
chr11	57040001	57080000	GM18486
chr11	59280001	59600000	GM18486
chr11	61200001	61520000	GM18486
chr11	61880001	61920000	GM18486
chr11	62120000	62160000	GM18486
chr11	64520001	64600000	GM18486
chr11	65320001	65400000	GM18486
chr11	66000001	66120000	GM18486
chr11	66600001	66840000	GM18486
chr11	67560001	67760000	GM18486
chr11	68200001	68360000	GM18486
chr11	69520001	69760000	GM18486
chr11	71280001	71520000	GM18486
chr11	72160001	72440000	GM18486
chr11	73000001	73080000	GM18486
chr11	75000001	75120000	GM18486
chr11	77760001	77840000	GM18486
chr11	78320000	78360000	GM18486
chr11	81280001	81320000	GM18486
chr11	82000001	82200000	GM18486
chr11	83000000	83040000	GM18486
chr11	84080001	84360000	GM18486
chr11	85280001	85320000	GM18486
chr11	86560001	86640000	GM18486
chr11	87040001	87160000	GM18486
chr11	92640001	92880000	GM18486
chr11	93440001	93600000	GM18486
chr11	95520001	95560000	GM18486
chr11	96200001	96480000	GM18486
chr11	101880001	102080000	GM18486
chr11	104120001	104440000	GM18486
chr11	107120001	107360000	GM18486
chr11	108520001	108560000	GM18486
chr11	109600001	109680000	GM18486
chr11	110040000	110080000	GM18486
chr11	110280001	110320000	GM18486
chr11	111400000	111440000	GM18486
chr11	112080001	112160000	GM18486
chr11	114480001	114520000	GM18486
chr11	116560001	116600000	GM18486
chr11	117120001	117200000	GM18486
chr11	117640000	117680000	GM18486
chr11	118000001	118040000	GM18486
chr11	119200001	119320000	GM18486
chr11	120040001	120160000	GM18486
chr11	121040001	121120000	GM18486
chr11	121520000	121560000	GM18486
chr11	122920001	122960000	GM18486
chr11	124480000	124520000	GM18486
chr11	126160001	126520000	GM18486
chr11	129640001	129720000	GM18486
chr11	130040000	130080000	GM18486
chr11	130800001	130880000	GM18486
chr11	131560001	131600000	GM18486
chr11	132920001	132960000	GM18486
chr12	2120001	2200000	GM18486
chr12	2920001	3160000	GM18486
chr12	6080001	6440000	GM18486
chr12	7280001	7320000	GM18486
chr12	9200001	9440000	GM18486
chr12	10720001	10920000	GM18486
chr12	11640001	11680000	GM18486
chr12	12480001	12520000	GM18486
chr12	12920001	13000000	GM18486
chr12	13400001	13440000	GM18486
chr12	14840001	14960000	GM18486
chr12	16080001	16160000	GM18486
chr12	18200001	18240000	GM18486
chr12	22600001	22960000	GM18486
chr12	24960001	25080000	GM18486
chr12	25320001	25360000	GM18486
chr12	25560000	25600000	GM18486
chr12	26200000	26240000	GM18486
chr12	27080001	27160000	GM18486
chr12	27880000	27920000	GM18486
chr12	29160001	29200000	GM18486
chr12	29520001	29600000	GM18486
chr12	32880001	32920000	GM18486
chr12	39600001	39680000	GM18486
chr12	42400001	42480000	GM18486
chr12	42800001	43000000	GM18486
chr12	44280001	44320000	GM18486
chr12	45400001	45480000	GM18486
chr12	48080001	48280000	GM18486
chr12	49080001	49360000	GM18486
chr12	50120001	50320000	GM18486
chr12	51160000	51200000	GM18486
chr12	52200001	52520000	GM18486
chr12	53400001	53440000	GM18486
chr12	54920001	54960000	GM18486
chr12	56040001	56120000	GM18486
chr12	56880001	57120000	GM18486
chr12	58160001	58360000	GM18486
chr12	59560001	59640000	GM18486
chr12	62440001	62640000	GM18486
chr12	63200001	63480000	GM18486
chr12	64800001	64840000	GM18486
chr12	65120001	65160000	GM18486
chr12	65680001	65720000	GM18486
chr12	67320001	67640000	GM18486
chr12	68400001	68720000	GM18486
chr12	69520001	69720000	GM18486
chr12	70040001	70160000	GM18486
chr12	72360001	72400000	GM18486
chr12	75000001	75080000	GM18486
chr12	77400001	77440000	GM18486
chr12	78360000	78400000	GM18486
chr12	79800001	79880000	GM18486
chr12	80600001	80760000	GM18486
chr12	81680001	82000000	GM18486
chr12	82720001	82760000	GM18486
chr12	85000001	85240000	GM18486
chr12	86320001	86360000	GM18486
chr12	88400000	88440000	GM18486
chr12	91360001	91720000	GM18486
chr12	93080001	93160000	GM18486
chr12	93840001	93880000	GM18486
chr12	94560000	94600000	GM18486
chr12	95320001	95480000	GM18486
chr12	96280001	96440000	GM18486
chr12	96960000	97000000	GM18486
chr12	98800001	98880000	GM18486
chr12	100200001	100560000	GM18486
chr12	101680001	101760000	GM18486
chr12	103240001	103280000	GM18486
chr12	104120001	104200000	GM18486
chr12	105800000	105840000	GM18486
chr12	106560001	106720000	GM18486
chr12	107360001	107480000	GM18486
chr12	108040000	108080000	GM18486
chr12	108920000	108960000	GM18486
chr12	110240001	110360000	GM18486
chr12	111280001	111360000	GM18486
chr12	111760001	112120000	GM18486
chr12	113600001	113880000	GM18486
chr12	116360000	116400000	GM18486
chr12	117600001	117640000	GM18486
chr12	120640001	120760000	GM18486
chr12	122080001	122280000	GM18486
chr12	124120001	124240000	GM18486
chr12	125480001	125640000	GM18486
chr12	128560001	128720000	GM18486
chr12	131160001	131320000	GM18486
chr13	22080001	22160000	GM18486
chr13	23680001	23920000	GM18486
chr13	24480001	24560000	GM18486
chr13	24840001	25080000	GM18486
chr13	25920001	25960000	GM18486
chr13	26640001	26720000	GM18486
chr13	27400001	27520000	GM18486
chr13	27880001	27920000	GM18486
chr13	28560001	28600000	GM18486
chr13	29400001	29480000	GM18486
chr13	29960001	30040000	GM18486
chr13	30680000	30720000	GM18486
chr13	31720001	31760000	GM18486
chr13	32360000	32400000	GM18486
chr13	34440001	34480000	GM18486
chr13	36400001	36520000	GM18486
chr13	37360001	37640000	GM18486
chr13	39520001	39600000	GM18486
chr13	40200001	40240000	GM18486
chr13	41360001	41640000	GM18486
chr13	42800001	42840000	GM18486
chr13	43160000	43200000	GM18486
chr13	44440001	44480000	GM18486
chr13	45040000	45080000	GM18486
chr13	45560001	45600000	GM18486
chr13	45920001	46080000	GM18486
chr13	46920001	47040000	GM18486
chr13	47320001	47360000	GM18486
chr13	48400001	48600000	GM18486
chr13	50200000	50240000	GM18486
chr13	51680001	51920000	GM18486
chr13	53400001	53760000	GM18486
chr13	59920000	59960000	GM18486
chr13	61120001	61240000	GM18486
chr13	67920001	68000000	GM18486
chr13	70000001	70120000	GM18486
chr13	71160000	71200000	GM18486
chr13	73200001	73280000	GM18486
chr13	75840001	75880000	GM18486
chr13	77560000	77600000	GM18486
chr13	78360000	78400000	GM18486
chr13	78680001	78720000	GM18486
chr13	80160001	80200000	GM18486
chr13	81600001	81640000	GM18486
chr13	85400001	85440000	GM18486
chr13	86440001	86640000	GM18486
chr13	91680001	91720000	GM18486
chr13	92440001	92760000	GM18486
chr13	95040001	95240000	GM18486
chr13	96520001	96640000	GM18486
chr13	97600001	97680000	GM18486
chr13	98440001	98480000	GM18486
chr13	99400001	99480000	GM18486
chr13	100080001	100280000	GM18486
chr13	103200000	103240000	GM18486
chr13	103520000	103560000	GM18486
chr13	103800001	103840000	GM18486
chr13	107760001	107840000	GM18486
chr13	109560000	109600000	GM18486
chr13	110840001	111160000	GM18486
chr13	112000001	112160000	GM18486
chr14	21400001	21480000	GM18486
chr14	22040001	22360000	GM18486
chr14	24920001	24960000	GM18486
chr14	25640001	25720000	GM18486
chr14	29120000	29160000	GM18486
chr14	30000001	30040000	GM18486
chr14	30960001	31000000	GM18486
chr14	31880001	31960000	GM18486
chr14	32960001	33040000	GM18486
chr14	34280001	34320000	GM18486
chr14	34960001	35080000	GM18486
chr14	36320000	36360000	GM18486
chr14	37440001	37640000	GM18486
chr14	39400001	39520000	GM18486
chr14	39920000	39960000	GM18486
chr14	45320001	45360000	GM18486
chr14	45760001	45840000	GM18486
chr14	49880001	50040000	GM18486
chr14	50560001	50600000	GM18486
chr14	51360001	51400000	GM18486
chr14	52480001	52760000	GM18486
chr14	53800000	53840000	GM18486
chr14	54880001	54920000	GM18486
chr14	55320001	55480000	GM18486
chr14	56960000	57000000	GM18486
chr14	57840001	57880000	GM18486
chr14	58640001	58680000	GM18486
chr14	59520001	59560000	GM18486
chr14	59960001	60040000	GM18486
chr14	61040001	61080000	GM18486
chr14	61760001	61800000	GM18486
chr14	62360000	62400000	GM18486
chr14	62600001	62680000	GM18486
chr14	63800001	63840000	GM18486
chr14	65080001	65120000	GM18486
chr14	66560001	66800000	GM18486
chr14	67840001	67880000	GM18486
chr14	68200001	68240000	GM18486
chr14	69200000	69240000	GM18486
chr14	69600001	69640000	GM18486
chr14	70240000	70280000	GM18486
chr14	71480001	71520000	GM18486
chr14	72880001	72920000	GM18486
chr14	73400001	73480000	GM18486
chr14	74720001	74800000	GM18486
chr14	76120001	76160000	GM18486
chr14	77160001	77320000	GM18486
chr14	78240001	78280000	GM18486
chr14	79120001	79320000	GM18486
chr14	82000001	82040000	GM18486
chr14	88120001	88360000	GM18486
chr14	91240001	91320000	GM18486
chr14	91640001	91760000	GM18486
chr14	92520001	92600000	GM18486
chr14	93280001	93360000	GM18486
chr14	95880001	96000000	GM18486
chr14	97440001	97640000	GM18486
chr14	99880001	99960000	GM18486
chr14	102160000	102200000	GM18486
chr14	102800001	102840000	GM18486
chr14	104000000	104040000	GM18486
chr14	104440001	104560000	GM18486
chr14	106000000	106040000	GM18486
chr14	107240000	107280000	GM18486
chr15	20720001	20840000	GM18486
chr15	22600001	22680000	GM18486
chr15	23480001	23600000	GM18486
chr15	32600001	32880000	GM18486
chr15	33280001	33320000	GM18486
chr15	34320000	34360000	GM18486
chr15	35240001	35280000	GM18486
chr15	38200001	38280000	GM18486
chr15	38680001	38720000	GM18486
chr15	40080001	40320000	GM18486
chr15	40760000	40800000	GM18486
chr15	41120001	41200000	GM18486
chr15	41680001	41720000	GM18486
chr15	42120001	42280000	GM18486
chr15	44000001	44120000	GM18486
chr15	44840001	44880000	GM18486
chr15	45400001	45440000	GM18486
chr15	45960001	46000000	GM18486
chr15	47400001	47480000	GM18486
chr15	48600000	48640000	GM18486
chr15	51280001	51400000	GM18486
chr15	51720001	51920000	GM18486
chr15	52520000	52560000	GM18486
chr15	53080000	53120000	GM18486
chr15	54040001	54080000	GM18486
chr15	55480000	55520000	GM18486
chr15	55760001	55920000	GM18486
chr15	59080001	59240000	GM18486
chr15	59960001	60000000	GM18486
chr15	60480001	60640000	GM18486
chr15	62160000	62200000	GM18486
chr15	63080001	63400000	GM18486
chr15	63720001	63760000	GM18486
chr15	64400001	64440000	GM18486
chr15	65640001	65800000	GM18486
chr15	66800001	66880000	GM18486
chr15	68080001	68160000	GM18486
chr15	69240001	69280000	GM18486
chr15	71120001	71200000	GM18486
chr15	72520001	72600000	GM18486
chr15	72880001	72960000	GM18486
chr15	74200001	74280000	GM18486
chr15	74640000	74680000	GM18486
chr15	75240001	75320000	GM18486
chr15	75600001	75640000	GM18486
chr15	76000001	76080000	GM18486
chr15	77200001	77400000	GM18486
chr15	78160001	78200000	GM18486
chr15	79040001	79160000	GM18486
chr15	80600001	80720000	GM18486
chr15	81240001	81280000	GM18486
chr15	83880001	83920000	GM18486
chr15	84840001	85040000	GM18486
chr15	85760001	85800000	GM18486
chr15	86400000	86440000	GM18486
chr15	88880001	89000000	GM18486
chr15	89720001	89880000	GM18486
chr15	90640001	90680000	GM18486
chr15	91520001	91600000	GM18486
chr15	93280001	93320000	GM18486
chr15	93560001	93600000	GM18486
chr15	95080001	95200000	GM18486
chr15	98840001	99000000	GM18486
chr16	2200000	2240000	GM18486
chr16	2680001	2720000	GM18486
chr16	3520001	3560000	GM18486
chr16	5160000	5200000	GM18486
chr16	6720001	7000000	GM18486
chr16	8480001	8560000	GM18486
chr16	10320000	10360000	GM18486
chr16	11040000	11080000	GM18486
chr16	11480000	11520000	GM18486
chr16	12200000	12240000	GM18486
chr16	13960001	14000000	GM18486
chr16	14800001	14880000	GM18486
chr16	15400001	15440000	GM18486
chr16	15840000	15880000	GM18486
chr16	16360001	16560000	GM18486
chr16	18760001	18800000	GM18486
chr16	19520000	19560000	GM18486
chr16	19920000	19960000	GM18486
chr16	20600000	20640000	GM18486
chr16	21120001	21160000	GM18486
chr16	21400001	21480000	GM18486
chr16	22720000	22760000	GM18486
chr16	23120000	23160000	GM18486
chr16	23560000	23600000	GM18486
chr16	24520001	24560000	GM18486
chr16	25280000	25320000	GM18486
chr16	27160000	27200000	GM18486
chr16	28680001	28760000	GM18486
chr16	29400001	29600000	GM18486
chr16	30080001	30320000	GM18486
chr16	30960000	31000000	GM18486
chr16	31520000	31560000	GM18486
chr16	32040000	32080000	GM18486
chr16	32680001	32920000	GM18486
chr16	34040001	34160000	GM18486
chr16	48280000	48320000	GM18486
chr16	48720000	48760000	GM18486
chr16	49400001	49440000	GM18486
chr16	49960000	50000000	GM18486
chr16	50880001	51000000	GM18486
chr16	52040001	52080000	GM18486
chr16	53000001	53040000	GM18486
chr16	53560000	53600000	GM18486
chr16	55920000	55960000	GM18486
chr16	56400000	56440000	GM18486
chr16	58800000	58840000	GM18486
chr16	62240000	62280000	GM18486
chr16	63320001	63360000	GM18486
chr16	66400000	66440000	GM18486
chr16	67480000	67520000	GM18486
chr16	68280001	68320000	GM18486
chr16	68880000	68920000	GM18486
chr16	69360001	69400000	GM18486
chr16	70080001	70160000	GM18486
chr16	70680001	70720000	GM18486
chr16	71400001	71440000	GM18486
chr16	72040001	72080000	GM18486
chr16	74320001	74400000	GM18486
chr16	75200000	75240000	GM18486
chr16	75480000	75520000	GM18486
chr16	75800000	75840000	GM18486
chr16	77240000	77280000	GM18486
chr16	77680000	77720000	GM18486
chr16	78120000	78160000	GM18486
chr16	80560000	80600000	GM18486
chr16	81000001	81040000	GM18486
chr16	81960000	82000000	GM18486
chr16	83840001	83960000	GM18486
chr16	85120000	85160000	GM18486
chr16	85680000	85720000	GM18486
chr16	86080000	86120000	GM18486
chr16	86600000	86640000	GM18486
chr16	87400000	87440000	GM18486
chr16	87960000	88000000	GM18486
chr16	88720000	88760000	GM18486
chr16	89320000	89360000	GM18486
chr17	920001	960000	GM18486
chr17	3560001	3640000	GM18486
chr17	4800001	4840000	GM18486
chr17	5360001	5400000	GM18486
chr17	7120000	7160000	GM18486
chr17	7520001	7640000	GM18486
chr17	8000001	8240000	GM18486
chr17	9480001	9720000	GM18486
chr17	10480001	10760000	GM18486
chr17	12960001	13200000	GM18486
chr17	15440001	15680000	GM18486
chr17	18960001	19120000	GM18486
chr17	19760001	19880000	GM18486
chr17	21520001	21640000	GM18486
chr17	25960001	26000000	GM18486
chr17	26680001	26880000	GM18486
chr17	28400000	28440000	GM18486
chr17	29160001	29200000	GM18486
chr17	30360001	30720000	GM18486
chr17	31280001	31320000	GM18486
chr17	33480000	33520000	GM18486
chr17	34160001	34280000	GM18486
chr17	37280001	37400000	GM18486
chr17	39840001	40080000	GM18486
chr17	40680001	40720000	GM18486
chr17	41400001	41440000	GM18486
chr17	41920001	42280000	GM18486
chr17	43200001	43280000	GM18486
chr17	43480001	43680000	GM18486
chr17	44400001	44480000	GM18486
chr17	45720001	45880000	GM18486
chr17	48440001	48560000	GM18486
chr17	48800001	48840000	GM18486
chr17	49360001	49400000	GM18486
chr17	52960001	53000000	GM18486
chr17	54840001	54880000	GM18486
chr17	55920000	55960000	GM18486
chr17	56240001	56280000	GM18486
chr17	56560000	56600000	GM18486
chr17	57240001	57280000	GM18486
chr17	58080001	58200000	GM18486
chr17	58720001	58760000	GM18486
chr17	59480001	59680000	GM18486
chr17	60320001	60480000	GM18486
chr17	61920001	61960000	GM18486
chr17	62720001	62800000	GM18486
chr17	63200000	63240000	GM18486
chr17	64200001	64280000	GM18486
chr17	65320001	65360000	GM18486
chr17	65720001	66000000	GM18486
chr17	66520000	66560000	GM18486
chr17	67520001	67560000	GM18486
chr17	68560001	68600000	GM18486
chr17	70560001	70720000	GM18486
chr17	72200000	72240000	GM18486
chr17	73760001	73840000	GM18486
chr17	74400001	74720000	GM18486
chr17	75240001	75280000	GM18486
chr17	76440001	76480000	GM18486
chr17	77600001	77720000	GM18486
chr18	2560000	2600000	GM18486
chr18	3240001	3280000	GM18486
chr18	3720000	3760000	GM18486
chr18	5080001	5120000	GM18486
chr18	6920001	7200000	GM18486
chr18	8440001	8560000	GM18486
chr18	9880001	9960000	GM18486
chr18	10520001	10760000	GM18486
chr18	12040001	12280000	GM18486
chr18	12680000	12720000	GM18486
chr18	13160000	13200000	GM18486
chr18	14480001	14560000	GM18486
chr18	15400000	15440000	GM18486
chr18	19480001	19560000	GM18486
chr18	20320000	20360000	GM18486
chr18	21080001	21200000	GM18486
chr18	21760001	22120000	GM18486
chr18	23480000	23520000	GM18486
chr18	28520001	28560000	GM18486
chr18	29720000	29760000	GM18486
chr18	30160001	30200000	GM18486
chr18	30560001	30760000	GM18486
chr18	32400001	32480000	GM18486
chr18	34480001	34520000	GM18486
chr18	39520000	39560000	GM18486
chr18	41160000	41200000	GM18486
chr18	43160001	43200000	GM18486
chr18	44560000	44600000	GM18486
chr18	45280000	45320000	GM18486
chr18	47040000	47080000	GM18486
chr18	48040001	48320000	GM18486
chr18	50880001	51000000	GM18486
chr18	51640001	51680000	GM18486
chr18	54320000	54360000	GM18486
chr18	55280000	55320000	GM18486
chr18	57120000	57160000	GM18486
chr18	59200000	59240000	GM18486
chr18	59800000	59840000	GM18486
chr18	61160000	61200000	GM18486
chr18	61680000	61720000	GM18486
chr18	66440001	66480000	GM18486
chr18	68200001	68240000	GM18486
chr18	70280001	70400000	GM18486
chr18	71680001	71800000	GM18486
chr18	74080000	74120000	GM18486
chr18	74440001	74520000	GM18486
chr18	75400001	75600000	GM18486
chr18	77120000	77160000	GM18486
chr19	1840000	1880000	GM18486
chr19	3200001	3520000	GM18486
chr19	4240001	4560000	GM18486
chr19	5680001	5800000	GM18486
chr19	7040001	7080000	GM18486
chr19	12840001	13080000	GM18486
chr19	14560001	14640000	GM18486
chr19	17360001	17480000	GM18486
chr19	32760001	32840000	GM18486
chr19	35000001	35080000	GM18486
chr19	38360001	38400000	GM18486
chr19	38880000	38920000	GM18486
chr19	47760001	47920000	GM18486
chr19	48320001	48480000	GM18486
chr19	51440001	51680000	GM18486
chr19	54560001	54640000	GM18486
chr19	56160001	56200000	GM18486
chr20	2160000	2200000	GM18486
chr20	2440001	2560000	GM18486
chr20	3000001	3200000	GM18486
chr20	4280000	4320000	GM18486
chr20	5120000	5160000	GM18486
chr20	5600000	5640000	GM18486
chr20	6600000	6640000	GM18486
chr20	8160001	8280000	GM18486
chr20	8960000	9000000	GM18486
chr20	9480001	9640000	GM18486
chr20	11760000	11800000	GM18486
chr20	12960001	13000000	GM18486
chr20	13560000	13600000	GM18486
chr20	13800001	13920000	GM18486
chr20	14760000	14800000	GM18486
chr20	15640000	15680000	GM18486
chr20	16760001	16840000	GM18486
chr20	17720000	17760000	GM18486
chr20	18000000	18040000	GM18486
chr20	18440000	18480000	GM18486
chr20	18720000	18760000	GM18486
chr20	19680000	19720000	GM18486
chr20	20240000	20280000	GM18486
chr20	20400001	20440000	GM18486
chr20	20600000	20640000	GM18486
chr20	21960000	22000000	GM18486
chr20	22400000	22440000	GM18486
chr20	23600000	23640000	GM18486
chr20	24200000	24240000	GM18486
chr20	25000000	25040000	GM18486
chr20	25200000	25240000	GM18486
chr20	29920000	29960000	GM18486
chr20	30560000	30600000	GM18486
chr20	30920000	30960000	GM18486
chr20	31560000	31600000	GM18486
chr20	32160000	32200000	GM18486
chr20	32520000	32560000	GM18486
chr20	33000001	33160000	GM18486
chr20	33480001	33680000	GM18486
chr20	33880000	33920000	GM18486
chr20	34040001	34120000	GM18486
chr20	34640000	34680000	GM18486
chr20	35080000	35120000	GM18486
chr20	35560000	35600000	GM18486
chr20	35920001	35960000	GM18486
chr20	36400000	36440000	GM18486
chr20	37320000	37360000	GM18486
chr20	38240000	38280000	GM18486
chr20	39320000	39360000	GM18486
chr20	39800000	39840000	GM18486
chr20	40400000	40440000	GM18486
chr20	40680000	40720000	GM18486
chr20	42480000	42520000	GM18486
chr20	42880001	42920000	GM18486
chr20	43200001	43320000	GM18486
chr20	44440000	44480000	GM18486
chr20	44680000	44720000	GM18486
chr20	45520000	45560000	GM18486
chr20	46400000	46440000	GM18486
chr20	47560001	47600000	GM18486
chr20	48040000	48080000	GM18486
chr20	48280000	48320000	GM18486
chr20	48560000	48600000	GM18486
chr20	49240001	49280000	GM18486
chr20	49720001	49760000	GM18486
chr20	50240001	50400000	GM18486
chr20	51440000	51480000	GM18486
chr20	52280001	52320000	GM18486
chr20	53720000	53760000	GM18486
chr20	55000000	55040000	GM18486
chr20	55320000	55360000	GM18486
chr20	55760000	55800000	GM18486
chr20	56360000	56400000	GM18486
chr20	56960000	57000000	GM18486
chr20	58120000	58160000	GM18486
chr20	59000000	59040000	GM18486
chr20	60600000	60640000	GM18486
chr20	61440000	61480000	GM18486
chr20	62240001	62280000	GM18486
chr21	17720001	17840000	GM18486
chr21	18680001	18760000	GM18486
chr21	22240001	22360000	GM18486
chr21	24240001	24400000	GM18486
chr21	27240000	27280000	GM18486
chr21	28120000	28160000	GM18486
chr21	30200001	30240000	GM18486
chr21	31360001	31640000	GM18486
chr21	32480001	32560000	GM18486
chr21	33000001	33040000	GM18486
chr21	33640001	33720000	GM18486
chr21	35000000	35040000	GM18486
chr21	35760000	35800000	GM18486
chr21	36000000	36040000	GM18486
chr21	37760000	37800000	GM18486
chr21	38320001	38360000	GM18486
chr21	39000001	39040000	GM18486
chr21	39760001	40040000	GM18486
chr21	40840001	41160000	GM18486
chr21	42520001	42600000	GM18486
chr21	45200000	45240000	GM18486
chr21	46360000	46400000	GM18486
chr22	18000001	18040000	GM18486
chr22	18680001	18960000	GM18486
chr22	20360001	20720000	GM18486
chr22	21640001	21920000	GM18486
chr22	24280001	24320000	GM18486
chr22	25000001	25160000	GM18486
chr22	26160001	26200000	GM18486
chr22	27080000	27120000	GM18486
chr22	29680000	29720000	GM18486
chr22	30920001	31000000	GM18486
chr22	32040000	32080000	GM18486
chr22	32360001	32400000	GM18486
chr22	32880001	32920000	GM18486
chr22	35640001	35680000	GM18486
chr22	36880001	36920000	GM18486
chr22	38000001	38200000	GM18486
chr22	39080001	39160000	GM18486
chr22	39560000	39600000	GM18486
chr22	40800000	40840000	GM18486
chr22	41760000	41800000	GM18486
chr22	42320001	42360000	GM18486
chr22	42960001	43000000	GM18486
chr22	43560000	43600000	GM18486
chr22	45160001	45480000	GM18486
chr22	45840001	45960000	GM18486
chr22	50120001	50160000	GM18486
chr22	50640001	50720000	GM18486
chr1	7640001	7720000	GM18505
chr1	8400000	8440000	GM18505
chr1	8960001	9280000	GM18505
chr1	11040001	11080000	GM18505
chr1	11960001	12120000	GM18505
chr1	15640001	15840000	GM18505
chr1	16840001	16880000	GM18505
chr1	17280001	17400000	GM18505
chr1	20000001	20160000	GM18505
chr1	20840001	21000000	GM18505
chr1	21520001	21560000	GM18505
chr1	21800001	21960000	GM18505
chr1	22320001	22400000	GM18505
chr1	22920001	23000000	GM18505
chr1	23280000	23320000	GM18505
chr1	23760001	23800000	GM18505
chr1	24280001	24360000	GM18505
chr1	25560000	25600000	GM18505
chr1	26160000	26200000	GM18505
chr1	26800000	26840000	GM18505
chr1	27240001	27320000	GM18505
chr1	28000001	28160000	GM18505
chr1	28960001	29080000	GM18505
chr1	29560000	29600000	GM18505
chr1	31200000	31240000	GM18505
chr1	31400001	31600000	GM18505
chr1	32880001	32920000	GM18505
chr1	33560001	33600000	GM18505
chr1	35240001	35280000	GM18505
chr1	36560000	36600000	GM18505
chr1	36920001	36960000	GM18505
chr1	37880001	37920000	GM18505
chr1	39320001	39520000	GM18505
chr1	40480001	40520000	GM18505
chr1	40920001	41000000	GM18505
chr1	41480000	41520000	GM18505
chr1	42480001	42640000	GM18505
chr1	43640001	43680000	GM18505
chr1	44440001	44520000	GM18505
chr1	45120001	45160000	GM18505
chr1	46040001	46080000	GM18505
chr1	46840000	46880000	GM18505
chr1	48240001	48480000	GM18505
chr1	50800000	50840000	GM18505
chr1	51680001	51760000	GM18505
chr1	52480000	52520000	GM18505
chr1	53680001	53880000	GM18505
chr1	55360000	55400000	GM18505
chr1	57280000	57320000	GM18505
chr1	58800001	58960000	GM18505
chr1	60320001	60400000	GM18505
chr1	62520001	62600000	GM18505
chr1	63240001	63280000	GM18505
chr1	64000001	64040000	GM18505
chr1	64720001	64960000	GM18505
[truncated: 34,058 more rows]
