# Supplementary material for: Common DNA sequence variation influences 3-dimensional conformation of the human genome
Source: Genome Biol. 2019 Nov 28;20:255. doi: 10.1186/s13059-019-1855-4 (PMC6883528; doi:10.1186/s13059-019-1855-4)
Supplement: Supplementary file 4 — Additional file 4: Table S5. Regions showing evidence of biological variability in 3D chromatin conformation. [file 13059_2019_1855_MOESM4_ESM.xlsx]

## Sheet: Table S5 - Variable Regions
chr	start	end	phenotype	discovery_set
chr1	4440000	4480000	DI	11 YRI LCLs
chr1	8120000	8160000	DI	11 YRI LCLs
chr1	8840000	8920000	DI	11 YRI LCLs
chr1	29400000	29440000	DI	11 YRI LCLs
chr1	31880000	31920000	DI	11 YRI LCLs
chr1	38480000	38520000	DI	11 YRI LCLs
chr1	50560000	50600000	DI	11 YRI LCLs
chr1	54920000	54960000	DI	11 YRI LCLs
chr1	57000000	57040000	DI	11 YRI LCLs
chr1	59120000	59160000	DI	11 YRI LCLs
chr1	59720000	59760000	DI	11 YRI LCLs
chr1	60280000	60360000	DI	11 YRI LCLs
chr1	60440000	60480000	DI	11 YRI LCLs
chr1	60640000	60680000	DI	11 YRI LCLs
chr1	61840000	61880000	DI	11 YRI LCLs
chr1	61960000	62000000	DI	11 YRI LCLs
chr1	70600000	70640000	DI	11 YRI LCLs
chr1	76360000	76400000	DI	11 YRI LCLs
chr1	76800000	76840000	DI	11 YRI LCLs
chr1	77880000	77920000	DI	11 YRI LCLs
chr1	79960000	80040000	DI	11 YRI LCLs
chr1	81840000	81880000	DI	11 YRI LCLs
chr1	82520000	82600000	DI	11 YRI LCLs
chr1	88760000	88800000	DI	11 YRI LCLs
chr1	89480000	89520000	DI	11 YRI LCLs
chr1	92000000	92040000	DI	11 YRI LCLs
chr1	97440000	97640000	DI	11 YRI LCLs
chr1	97680000	97720000	DI	11 YRI LCLs
chr1	98320000	98400000	DI	11 YRI LCLs
chr1	98480000	98520000	DI	11 YRI LCLs
chr1	98880000	98960000	DI	11 YRI LCLs
chr1	100280000	100320000	DI	11 YRI LCLs
chr1	101320000	101360000	DI	11 YRI LCLs
chr1	158480000	158520000	DI	11 YRI LCLs
chr1	163600000	163640000	DI	11 YRI LCLs
chr1	168280000	168320000	DI	11 YRI LCLs
chr1	169280000	169320000	DI	11 YRI LCLs
chr1	169440000	169480000	DI	11 YRI LCLs
chr1	169640000	169680000	DI	11 YRI LCLs
chr1	170800000	170840000	DI	11 YRI LCLs
chr1	171600000	171640000	DI	11 YRI LCLs
chr1	171960000	172000000	DI	11 YRI LCLs
chr1	172040000	172120000	DI	11 YRI LCLs
chr1	172720000	172760000	DI	11 YRI LCLs
chr1	172840000	172880000	DI	11 YRI LCLs
chr1	177840000	177880000	DI	11 YRI LCLs
chr1	184560000	184600000	DI	11 YRI LCLs
chr1	185480000	185680000	DI	11 YRI LCLs
chr1	186360000	186400000	DI	11 YRI LCLs
chr1	186440000	186480000	DI	11 YRI LCLs
chr1	186880000	186920000	DI	11 YRI LCLs
chr1	192440000	192520000	DI	11 YRI LCLs
chr1	192760000	192800000	DI	11 YRI LCLs
chr1	200440000	200480000	DI	11 YRI LCLs
chr1	208200000	208240000	DI	11 YRI LCLs
chr1	214720000	214800000	DI	11 YRI LCLs
chr1	218280000	218320000	DI	11 YRI LCLs
chr1	219440000	219480000	DI	11 YRI LCLs
chr1	219720000	220000000	DI	11 YRI LCLs
chr1	226080000	226120000	DI	11 YRI LCLs
chr1	227200000	227240000	DI	11 YRI LCLs
chr1	227480000	227640000	DI	11 YRI LCLs
chr1	227880000	227920000	DI	11 YRI LCLs
chr1	228800000	228960000	DI	11 YRI LCLs
chr1	229400000	229440000	DI	11 YRI LCLs
chr1	229600000	229640000	DI	11 YRI LCLs
chr1	229840000	229880000	DI	11 YRI LCLs
chr1	233480000	233680000	DI	11 YRI LCLs
chr1	233720000	233760000	DI	11 YRI LCLs
chr1	239840000	239880000	DI	11 YRI LCLs
chr1	240000000	240040000	DI	11 YRI LCLs
chr10	7880000	7920000	DI	11 YRI LCLs
chr10	10680000	10720000	DI	11 YRI LCLs
chr10	10880000	10960000	DI	11 YRI LCLs
chr10	11520000	11560000	DI	11 YRI LCLs
chr10	13080000	13120000	DI	11 YRI LCLs
chr10	18920000	18960000	DI	11 YRI LCLs
chr10	20080000	20160000	DI	11 YRI LCLs
chr10	21000000	21080000	DI	11 YRI LCLs
chr10	21160000	21200000	DI	11 YRI LCLs
chr10	21560000	21600000	DI	11 YRI LCLs
chr10	23200000	23280000	DI	11 YRI LCLs
chr10	23640000	23680000	DI	11 YRI LCLs
chr10	24720000	24840000	DI	11 YRI LCLs
chr10	30960000	31000000	DI	11 YRI LCLs
chr10	33640000	33680000	DI	11 YRI LCLs
chr10	34840000	34880000	DI	11 YRI LCLs
chr10	35160000	35360000	DI	11 YRI LCLs
chr10	35400000	35440000	DI	11 YRI LCLs
chr10	54560000	54600000	DI	11 YRI LCLs
chr10	54680000	54720000	DI	11 YRI LCLs
chr10	60520000	60560000	DI	11 YRI LCLs
chr10	60720000	60800000	DI	11 YRI LCLs
chr10	70600000	70640000	DI	11 YRI LCLs
chr10	76880000	76920000	DI	11 YRI LCLs
chr10	77360000	77400000	DI	11 YRI LCLs
chr10	77440000	77480000	DI	11 YRI LCLs
chr10	78600000	78720000	DI	11 YRI LCLs
chr10	79400000	79440000	DI	11 YRI LCLs
chr10	85600000	85640000	DI	11 YRI LCLs
chr10	91520000	91600000	DI	11 YRI LCLs
chr10	93600000	93640000	DI	11 YRI LCLs
chr10	98120000	98160000	DI	11 YRI LCLs
chr10	103760000	103800000	DI	11 YRI LCLs
chr10	118960000	119040000	DI	11 YRI LCLs
chr10	119240000	119320000	DI	11 YRI LCLs
chr10	129360000	129440000	DI	11 YRI LCLs
chr11	12880000	12920000	DI	11 YRI LCLs
chr11	15320000	15360000	DI	11 YRI LCLs
chr11	16800000	16840000	DI	11 YRI LCLs
chr11	29280000	29400000	DI	11 YRI LCLs
chr11	29440000	29520000	DI	11 YRI LCLs
chr11	33640000	33680000	DI	11 YRI LCLs
chr11	74920000	74960000	DI	11 YRI LCLs
chr11	78360000	78400000	DI	11 YRI LCLs
chr11	82400000	82440000	DI	11 YRI LCLs
chr11	83000000	83040000	DI	11 YRI LCLs
chr11	83400000	83440000	DI	11 YRI LCLs
chr11	84480000	84520000	DI	11 YRI LCLs
chr11	85080000	85120000	DI	11 YRI LCLs
chr11	85320000	85440000	DI	11 YRI LCLs
chr11	86720000	86760000	DI	11 YRI LCLs
chr11	99520000	99640000	DI	11 YRI LCLs
chr11	111280000	111320000	DI	11 YRI LCLs
chr11	112200000	112240000	DI	11 YRI LCLs
chr11	114600000	114640000	DI	11 YRI LCLs
chr11	114680000	114720000	DI	11 YRI LCLs
chr11	115000000	115040000	DI	11 YRI LCLs
chr11	115240000	115280000	DI	11 YRI LCLs
chr11	116080000	116120000	DI	11 YRI LCLs
chr11	117680000	117720000	DI	11 YRI LCLs
chr11	119640000	119680000	DI	11 YRI LCLs
chr11	120760000	120800000	DI	11 YRI LCLs
chr11	121520000	121560000	DI	11 YRI LCLs
chr11	127840000	127880000	DI	11 YRI LCLs
chr11	130320000	130360000	DI	11 YRI LCLs
chr12	4360000	4400000	DI	11 YRI LCLs
chr12	23680000	23720000	DI	11 YRI LCLs
chr12	24280000	24320000	DI	11 YRI LCLs
chr12	24680000	24720000	DI	11 YRI LCLs
chr12	25520000	25560000	DI	11 YRI LCLs
chr12	42720000	42760000	DI	11 YRI LCLs
chr12	43640000	43680000	DI	11 YRI LCLs
chr12	43720000	43760000	DI	11 YRI LCLs
chr12	44360000	44440000	DI	11 YRI LCLs
chr12	45320000	45360000	DI	11 YRI LCLs
chr12	45560000	45600000	DI	11 YRI LCLs
chr12	47760000	47800000	DI	11 YRI LCLs
chr12	48960000	49040000	DI	11 YRI LCLs
chr12	55160000	55200000	DI	11 YRI LCLs
chr12	65160000	65240000	DI	11 YRI LCLs
chr12	66440000	66480000	DI	11 YRI LCLs
chr12	66720000	66800000	DI	11 YRI LCLs
chr12	67000000	67120000	DI	11 YRI LCLs
chr12	67240000	67280000	DI	11 YRI LCLs
chr12	67840000	67880000	DI	11 YRI LCLs
chr12	69040000	69080000	DI	11 YRI LCLs
chr12	69160000	69200000	DI	11 YRI LCLs
chr12	70280000	70320000	DI	11 YRI LCLs
chr12	70360000	70400000	DI	11 YRI LCLs
chr12	72400000	72440000	DI	11 YRI LCLs
chr12	72920000	72960000	DI	11 YRI LCLs
chr12	83000000	83040000	DI	11 YRI LCLs
chr12	84800000	84920000	DI	11 YRI LCLs
chr12	91200000	91320000	DI	11 YRI LCLs
chr12	93000000	93040000	DI	11 YRI LCLs
chr12	93160000	93200000	DI	11 YRI LCLs
chr12	94480000	94520000	DI	11 YRI LCLs
chr12	95880000	95920000	DI	11 YRI LCLs
chr12	97520000	97560000	DI	11 YRI LCLs
chr12	98760000	98800000	DI	11 YRI LCLs
chr12	99400000	99440000	DI	11 YRI LCLs
chr12	100160000	100200000	DI	11 YRI LCLs
chr12	102480000	102600000	DI	11 YRI LCLs
chr12	103120000	103160000	DI	11 YRI LCLs
chr12	103320000	103400000	DI	11 YRI LCLs
chr12	103920000	103960000	DI	11 YRI LCLs
chr12	104600000	104640000	DI	11 YRI LCLs
chr12	105200000	105240000	DI	11 YRI LCLs
chr12	106760000	106800000	DI	11 YRI LCLs
chr12	109440000	109480000	DI	11 YRI LCLs
chr12	115240000	115280000	DI	11 YRI LCLs
chr12	116120000	116160000	DI	11 YRI LCLs
chr12	116400000	116440000	DI	11 YRI LCLs
chr12	117000000	117040000	DI	11 YRI LCLs
chr12	126040000	126080000	DI	11 YRI LCLs
chr12	126200000	126240000	DI	11 YRI LCLs
chr12	126520000	126560000	DI	11 YRI LCLs
chr13	29920000	29960000	DI	11 YRI LCLs
chr13	30360000	30400000	DI	11 YRI LCLs
chr13	32400000	32480000	DI	11 YRI LCLs
chr13	34320000	34360000	DI	11 YRI LCLs
chr13	35640000	35680000	DI	11 YRI LCLs
chr13	35720000	35760000	DI	11 YRI LCLs
chr13	41120000	41240000	DI	11 YRI LCLs
chr13	41320000	41360000	DI	11 YRI LCLs
chr13	42880000	42920000	DI	11 YRI LCLs
chr13	43040000	43080000	DI	11 YRI LCLs
chr13	48320000	48360000	DI	11 YRI LCLs
chr13	62960000	63000000	DI	11 YRI LCLs
chr13	66240000	66280000	DI	11 YRI LCLs
chr13	66440000	66480000	DI	11 YRI LCLs
chr13	66520000	66560000	DI	11 YRI LCLs
chr13	66600000	66640000	DI	11 YRI LCLs
chr13	67640000	67720000	DI	11 YRI LCLs
chr13	67760000	67800000	DI	11 YRI LCLs
chr13	78280000	78320000	DI	11 YRI LCLs
chr13	78360000	78400000	DI	11 YRI LCLs
chr13	80200000	80240000	DI	11 YRI LCLs
chr13	81760000	81800000	DI	11 YRI LCLs
chr13	92360000	92400000	DI	11 YRI LCLs
chr13	103120000	103160000	DI	11 YRI LCLs
chr13	103560000	103640000	DI	11 YRI LCLs
chr14	25160000	25200000	DI	11 YRI LCLs
chr14	25440000	25560000	DI	11 YRI LCLs
chr14	25720000	25760000	DI	11 YRI LCLs
chr14	28960000	29000000	DI	11 YRI LCLs
chr14	31360000	31400000	DI	11 YRI LCLs
chr14	33040000	33120000	DI	11 YRI LCLs
chr14	34400000	34440000	DI	11 YRI LCLs
chr14	35080000	35120000	DI	11 YRI LCLs
chr14	47080000	47120000	DI	11 YRI LCLs
chr14	54000000	54040000	DI	11 YRI LCLs
chr14	64320000	64360000	DI	11 YRI LCLs
chr14	66520000	66560000	DI	11 YRI LCLs
chr14	68600000	68640000	DI	11 YRI LCLs
chr14	68720000	68760000	DI	11 YRI LCLs
chr14	71800000	71840000	DI	11 YRI LCLs
chr14	76160000	76200000	DI	11 YRI LCLs
chr14	78040000	78080000	DI	11 YRI LCLs
chr14	79040000	79080000	DI	11 YRI LCLs
chr14	82040000	82120000	DI	11 YRI LCLs
chr14	88040000	88080000	DI	11 YRI LCLs
chr14	88200000	88240000	DI	11 YRI LCLs
chr14	88440000	88480000	DI	11 YRI LCLs
chr14	100840000	100880000	DI	11 YRI LCLs
chr14	106760000	106800000	DI	11 YRI LCLs
chr14	107240000	107280000	DI	11 YRI LCLs
chr15	38000000	38040000	DI	11 YRI LCLs
chr15	38080000	38160000	DI	11 YRI LCLs
chr15	38280000	38320000	DI	11 YRI LCLs
chr15	48640000	48720000	DI	11 YRI LCLs
chr15	53080000	53120000	DI	11 YRI LCLs
chr15	60000000	60080000	DI	11 YRI LCLs
chr15	68480000	68520000	DI	11 YRI LCLs
chr15	69800000	69840000	DI	11 YRI LCLs
chr15	70840000	70880000	DI	11 YRI LCLs
chr15	72400000	72440000	DI	11 YRI LCLs
chr15	74000000	74040000	DI	11 YRI LCLs
chr15	95800000	95880000	DI	11 YRI LCLs
chr15	96760000	96880000	DI	11 YRI LCLs
chr16	5320000	5360000	DI	11 YRI LCLs
chr16	9320000	9360000	DI	11 YRI LCLs
chr16	50040000	50080000	DI	11 YRI LCLs
chr16	51760000	51800000	DI	11 YRI LCLs
chr16	59240000	59280000	DI	11 YRI LCLs
chr16	62120000	62160000	DI	11 YRI LCLs
chr16	65640000	65680000	DI	11 YRI LCLs
chr16	66320000	66360000	DI	11 YRI LCLs
chr16	80400000	80440000	DI	11 YRI LCLs
chr16	80480000	80520000	DI	11 YRI LCLs
chr16	90040000	90080000	DI	11 YRI LCLs
chr17	40000	80000	DI	11 YRI LCLs
chr17	4920000	4960000	DI	11 YRI LCLs
chr17	10920000	10960000	DI	11 YRI LCLs
chr17	11000000	11040000	DI	11 YRI LCLs
chr17	12240000	12280000	DI	11 YRI LCLs
chr17	12840000	12880000	DI	11 YRI LCLs
chr17	49400000	49440000	DI	11 YRI LCLs
chr17	52800000	52840000	DI	11 YRI LCLs
chr17	61400000	61480000	DI	11 YRI LCLs
chr17	61640000	61680000	DI	11 YRI LCLs
chr17	63200000	63240000	DI	11 YRI LCLs
chr17	63960000	64000000	DI	11 YRI LCLs
chr17	67480000	67520000	DI	11 YRI LCLs
chr17	77360000	77400000	DI	11 YRI LCLs
chr17	78960000	79000000	DI	11 YRI LCLs
chr18	40000	80000	DI	11 YRI LCLs
chr18	200000	240000	DI	11 YRI LCLs
chr18	800000	840000	DI	11 YRI LCLs
chr18	2400000	2520000	DI	11 YRI LCLs
chr18	3200000	3240000	DI	11 YRI LCLs
chr18	3560000	3640000	DI	11 YRI LCLs
chr18	4080000	4120000	DI	11 YRI LCLs
chr18	5000000	5080000	DI	11 YRI LCLs
chr18	5880000	5960000	DI	11 YRI LCLs
chr18	6440000	6480000	DI	11 YRI LCLs
chr18	7880000	7920000	DI	11 YRI LCLs
chr18	8120000	8160000	DI	11 YRI LCLs
chr18	8240000	8280000	DI	11 YRI LCLs
chr18	9960000	10000000	DI	11 YRI LCLs
chr18	10840000	10880000	DI	11 YRI LCLs
chr18	11080000	11160000	DI	11 YRI LCLs
chr18	11520000	11560000	DI	11 YRI LCLs
chr18	21560000	21600000	DI	11 YRI LCLs
chr18	23360000	23440000	DI	11 YRI LCLs
chr18	28560000	28600000	DI	11 YRI LCLs
chr18	30760000	30800000	DI	11 YRI LCLs
chr18	34320000	34400000	DI	11 YRI LCLs
chr18	42920000	42960000	DI	11 YRI LCLs
chr18	46960000	47000000	DI	11 YRI LCLs
chr18	47680000	47760000	DI	11 YRI LCLs
chr18	50160000	50200000	DI	11 YRI LCLs
chr18	52920000	53040000	DI	11 YRI LCLs
chr18	53080000	53120000	DI	11 YRI LCLs
chr18	54040000	54080000	DI	11 YRI LCLs
chr18	55280000	55360000	DI	11 YRI LCLs
chr18	55680000	55720000	DI	11 YRI LCLs
chr18	56640000	56680000	DI	11 YRI LCLs
chr18	61000000	61040000	DI	11 YRI LCLs
chr18	70400000	70440000	DI	11 YRI LCLs
chr18	70480000	70600000	DI	11 YRI LCLs
chr18	71480000	71520000	DI	11 YRI LCLs
chr18	74360000	74400000	DI	11 YRI LCLs
chr18	76680000	76720000	DI	11 YRI LCLs
chr19	35840000	35880000	DI	11 YRI LCLs
chr19	36680000	36760000	DI	11 YRI LCLs
chr19	37680000	37720000	DI	11 YRI LCLs
chr19	38040000	38080000	DI	11 YRI LCLs
chr2	10560000	10600000	DI	11 YRI LCLs
chr2	12800000	12880000	DI	11 YRI LCLs
chr2	13600000	13680000	DI	11 YRI LCLs
chr2	18320000	18360000	DI	11 YRI LCLs
chr2	18680000	18720000	DI	11 YRI LCLs
chr2	18960000	19000000	DI	11 YRI LCLs
chr2	21680000	21720000	DI	11 YRI LCLs
chr2	29200000	29240000	DI	11 YRI LCLs
chr2	43680000	43720000	DI	11 YRI LCLs
chr2	44280000	44320000	DI	11 YRI LCLs
chr2	45080000	45160000	DI	11 YRI LCLs
chr2	50240000	50280000	DI	11 YRI LCLs
chr2	60840000	60880000	DI	11 YRI LCLs
chr2	61040000	61080000	DI	11 YRI LCLs
chr2	63040000	63120000	DI	11 YRI LCLs
chr2	64320000	64360000	DI	11 YRI LCLs
chr2	70360000	70400000	DI	11 YRI LCLs
chr2	85840000	85880000	DI	11 YRI LCLs
chr2	100800000	100880000	DI	11 YRI LCLs
chr2	101640000	101680000	DI	11 YRI LCLs
chr2	122720000	122760000	DI	11 YRI LCLs
chr2	122880000	122960000	DI	11 YRI LCLs
chr2	123000000	123040000	DI	11 YRI LCLs
chr2	126800000	126840000	DI	11 YRI LCLs
chr2	126880000	126920000	DI	11 YRI LCLs
chr2	127320000	127360000	DI	11 YRI LCLs
chr2	127960000	128000000	DI	11 YRI LCLs
chr2	138760000	138800000	DI	11 YRI LCLs
chr2	139440000	139480000	DI	11 YRI LCLs
chr2	143600000	143640000	DI	11 YRI LCLs
chr2	144280000	144320000	DI	11 YRI LCLs
chr2	149800000	149840000	DI	11 YRI LCLs
chr2	150080000	150120000	DI	11 YRI LCLs
chr2	150160000	150200000	DI	11 YRI LCLs
chr2	150360000	150400000	DI	11 YRI LCLs
chr2	150480000	150560000	DI	11 YRI LCLs
chr2	150640000	150680000	DI	11 YRI LCLs
chr2	151880000	151920000	DI	11 YRI LCLs
chr2	155240000	155360000	DI	11 YRI LCLs
chr2	156120000	156160000	DI	11 YRI LCLs
chr2	157240000	157280000	DI	11 YRI LCLs
chr2	158040000	158080000	DI	11 YRI LCLs
chr2	159720000	159760000	DI	11 YRI LCLs
chr2	160520000	160560000	DI	11 YRI LCLs
chr2	166600000	166640000	DI	11 YRI LCLs
chr2	172240000	172280000	DI	11 YRI LCLs
chr2	173920000	173960000	DI	11 YRI LCLs
chr2	178000000	178040000	DI	11 YRI LCLs
chr2	182560000	182600000	DI	11 YRI LCLs
chr2	182720000	182760000	DI	11 YRI LCLs
chr2	195400000	195440000	DI	11 YRI LCLs
chr2	195880000	195920000	DI	11 YRI LCLs
chr2	196200000	196240000	DI	11 YRI LCLs
chr2	196400000	196440000	DI	11 YRI LCLs
chr2	196520000	196560000	DI	11 YRI LCLs
chr2	197160000	197200000	DI	11 YRI LCLs
chr2	198520000	198600000	DI	11 YRI LCLs
chr2	198680000	198720000	DI	11 YRI LCLs
chr2	198840000	198960000	DI	11 YRI LCLs
chr2	200880000	200920000	DI	11 YRI LCLs
chr2	209520000	209560000	DI	11 YRI LCLs
chr2	211000000	211080000	DI	11 YRI LCLs
chr2	218320000	218360000	DI	11 YRI LCLs
chr2	218560000	218600000	DI	11 YRI LCLs
chr2	220640000	220680000	DI	11 YRI LCLs
chr2	220800000	220880000	DI	11 YRI LCLs
chr2	220920000	220960000	DI	11 YRI LCLs
chr2	223440000	223480000	DI	11 YRI LCLs
chr2	235360000	235440000	DI	11 YRI LCLs
chr2	237920000	237960000	DI	11 YRI LCLs
chr2	242440000	242480000	DI	11 YRI LCLs
chr20	6160000	6240000	DI	11 YRI LCLs
chr20	6840000	6880000	DI	11 YRI LCLs
chr20	11240000	11280000	DI	11 YRI LCLs
chr20	11400000	11560000	DI	11 YRI LCLs
chr20	13720000	13760000	DI	11 YRI LCLs
chr20	14280000	14480000	DI	11 YRI LCLs
chr20	15600000	15640000	DI	11 YRI LCLs
chr20	19520000	19560000	DI	11 YRI LCLs
chr20	19600000	19640000	DI	11 YRI LCLs
chr20	35880000	35920000	DI	11 YRI LCLs
chr20	36880000	36920000	DI	11 YRI LCLs
chr20	46360000	46440000	DI	11 YRI LCLs
chr20	47200000	47240000	DI	11 YRI LCLs
chr20	52560000	52600000	DI	11 YRI LCLs
chr20	53320000	53400000	DI	11 YRI LCLs
chr20	54680000	54720000	DI	11 YRI LCLs
chr21	26720000	26760000	DI	11 YRI LCLs
chr21	26840000	26920000	DI	11 YRI LCLs
chr21	27080000	27160000	DI	11 YRI LCLs
chr21	27520000	27560000	DI	11 YRI LCLs
chr21	27720000	27760000	DI	11 YRI LCLs
chr21	28200000	28320000	DI	11 YRI LCLs
chr21	30080000	30120000	DI	11 YRI LCLs
chr21	30720000	30760000	DI	11 YRI LCLs
chr21	33600000	33640000	DI	11 YRI LCLs
chr21	37320000	37360000	DI	11 YRI LCLs
chr21	39640000	39760000	DI	11 YRI LCLs
chr21	42240000	42280000	DI	11 YRI LCLs
chr22	28440000	28480000	DI	11 YRI LCLs
chr22	30000000	30040000	DI	11 YRI LCLs
chr3	12680000	12720000	DI	11 YRI LCLs
chr3	15200000	15240000	DI	11 YRI LCLs
chr3	16560000	16600000	DI	11 YRI LCLs
chr3	16640000	16680000	DI	11 YRI LCLs
chr3	18240000	18280000	DI	11 YRI LCLs
chr3	18320000	18360000	DI	11 YRI LCLs
chr3	18760000	18800000	DI	11 YRI LCLs
chr3	19800000	19840000	DI	11 YRI LCLs
chr3	19880000	19920000	DI	11 YRI LCLs
chr3	28280000	28360000	DI	11 YRI LCLs
chr3	28920000	28960000	DI	11 YRI LCLs
chr3	31640000	31680000	DI	11 YRI LCLs
chr3	31720000	31760000	DI	11 YRI LCLs
chr3	34040000	34080000	DI	11 YRI LCLs
chr3	35880000	35920000	DI	11 YRI LCLs
chr3	40600000	40640000	DI	11 YRI LCLs
chr3	42120000	42160000	DI	11 YRI LCLs
chr3	43120000	43160000	DI	11 YRI LCLs
chr3	68880000	68920000	DI	11 YRI LCLs
chr3	70080000	70120000	DI	11 YRI LCLs
chr3	70160000	70240000	DI	11 YRI LCLs
chr3	71400000	71440000	DI	11 YRI LCLs
chr3	71680000	71720000	DI	11 YRI LCLs
chr3	81280000	81320000	DI	11 YRI LCLs
chr3	81520000	81560000	DI	11 YRI LCLs
chr3	81600000	81720000	DI	11 YRI LCLs
chr3	99240000	99280000	DI	11 YRI LCLs
chr3	99320000	99640000	DI	11 YRI LCLs
chr3	101800000	101880000	DI	11 YRI LCLs
chr3	105080000	105120000	DI	11 YRI LCLs
chr3	105880000	105920000	DI	11 YRI LCLs
chr3	106000000	106080000	DI	11 YRI LCLs
chr3	106240000	106280000	DI	11 YRI LCLs
chr3	106760000	106800000	DI	11 YRI LCLs
chr3	108000000	108040000	DI	11 YRI LCLs
chr3	108080000	108120000	DI	11 YRI LCLs
chr3	108160000	108200000	DI	11 YRI LCLs
chr3	109440000	109480000	DI	11 YRI LCLs
chr3	111280000	111320000	DI	11 YRI LCLs
chr3	112320000	112360000	DI	11 YRI LCLs
chr3	118520000	118560000	DI	11 YRI LCLs
chr3	121200000	121240000	DI	11 YRI LCLs
chr3	123720000	123760000	DI	11 YRI LCLs
chr3	134560000	134600000	DI	11 YRI LCLs
chr3	147080000	147120000	DI	11 YRI LCLs
chr3	148160000	148200000	DI	11 YRI LCLs
chr3	149280000	149320000	DI	11 YRI LCLs
chr3	150120000	150160000	DI	11 YRI LCLs
chr3	151080000	151120000	DI	11 YRI LCLs
chr3	152000000	152040000	DI	11 YRI LCLs
chr3	152080000	152120000	DI	11 YRI LCLs
chr3	152160000	152240000	DI	11 YRI LCLs
chr3	152280000	152320000	DI	11 YRI LCLs
chr3	153320000	153360000	DI	11 YRI LCLs
chr3	153600000	153640000	DI	11 YRI LCLs
chr3	153680000	153720000	DI	11 YRI LCLs
chr3	154040000	154080000	DI	11 YRI LCLs
chr3	158600000	158640000	DI	11 YRI LCLs
chr3	167880000	168000000	DI	11 YRI LCLs
chr3	170640000	170680000	DI	11 YRI LCLs
chr3	170720000	170760000	DI	11 YRI LCLs
chr3	171880000	171920000	DI	11 YRI LCLs
chr3	172080000	172120000	DI	11 YRI LCLs
chr3	172280000	172320000	DI	11 YRI LCLs
chr3	172360000	172440000	DI	11 YRI LCLs
chr3	175600000	175640000	DI	11 YRI LCLs
chr3	178120000	178200000	DI	11 YRI LCLs
chr3	178280000	178320000	DI	11 YRI LCLs
chr3	178640000	178680000	DI	11 YRI LCLs
chr3	185400000	185440000	DI	11 YRI LCLs
chr3	186200000	186240000	DI	11 YRI LCLs
chr3	187440000	187480000	DI	11 YRI LCLs
chr3	188960000	189080000	DI	11 YRI LCLs
chr3	189640000	189720000	DI	11 YRI LCLs
chr3	190040000	190080000	DI	11 YRI LCLs
chr4	17400000	17480000	DI	11 YRI LCLs
chr4	18240000	18280000	DI	11 YRI LCLs
chr4	23120000	23200000	DI	11 YRI LCLs
chr4	23280000	23320000	DI	11 YRI LCLs
chr4	24280000	24320000	DI	11 YRI LCLs
chr4	24360000	24440000	DI	11 YRI LCLs
chr4	24520000	24560000	DI	11 YRI LCLs
chr4	25320000	25360000	DI	11 YRI LCLs
chr4	25920000	25960000	DI	11 YRI LCLs
chr4	37320000	37360000	DI	11 YRI LCLs
chr4	40680000	40720000	DI	11 YRI LCLs
chr4	41160000	41240000	DI	11 YRI LCLs
chr4	43080000	43160000	DI	11 YRI LCLs
chr4	43200000	43240000	DI	11 YRI LCLs
chr4	44920000	44960000	DI	11 YRI LCLs
chr4	45000000	45040000	DI	11 YRI LCLs
chr4	46960000	47000000	DI	11 YRI LCLs
chr4	61040000	61080000	DI	11 YRI LCLs
chr4	63520000	63560000	DI	11 YRI LCLs
chr4	72400000	72440000	DI	11 YRI LCLs
chr4	74160000	74200000	DI	11 YRI LCLs
chr4	74960000	75000000	DI	11 YRI LCLs
chr4	75840000	75880000	DI	11 YRI LCLs
chr4	78880000	78920000	DI	11 YRI LCLs
chr4	79080000	79120000	DI	11 YRI LCLs
chr4	79880000	79920000	DI	11 YRI LCLs
chr4	79960000	80040000	DI	11 YRI LCLs
chr4	81280000	81320000	DI	11 YRI LCLs
chr4	81520000	81560000	DI	11 YRI LCLs
chr4	81960000	82000000	DI	11 YRI LCLs
chr4	82320000	82360000	DI	11 YRI LCLs
chr4	82400000	82440000	DI	11 YRI LCLs
chr4	84000000	84040000	DI	11 YRI LCLs
chr4	86320000	86360000	DI	11 YRI LCLs
chr4	86400000	86440000	DI	11 YRI LCLs
chr4	86640000	86720000	DI	11 YRI LCLs
chr4	86880000	86920000	DI	11 YRI LCLs
chr4	87400000	87440000	DI	11 YRI LCLs
chr4	100280000	100320000	DI	11 YRI LCLs
chr4	100760000	100800000	DI	11 YRI LCLs
chr4	106320000	106360000	DI	11 YRI LCLs
chr4	106680000	106720000	DI	11 YRI LCLs
chr4	119080000	119200000	DI	11 YRI LCLs
chr4	123680000	123720000	DI	11 YRI LCLs
chr4	123800000	123880000	DI	11 YRI LCLs
chr4	124520000	124600000	DI	11 YRI LCLs
chr4	126240000	126280000	DI	11 YRI LCLs
chr4	139600000	139640000	DI	11 YRI LCLs
chr4	139680000	139720000	DI	11 YRI LCLs
chr4	140600000	140680000	DI	11 YRI LCLs
chr4	142080000	142120000	DI	11 YRI LCLs
chr4	143640000	143680000	DI	11 YRI LCLs
chr4	145960000	146000000	DI	11 YRI LCLs
chr4	148520000	148640000	DI	11 YRI LCLs
chr4	155400000	155440000	DI	11 YRI LCLs
chr4	156360000	156400000	DI	11 YRI LCLs
chr4	156800000	156840000	DI	11 YRI LCLs
chr4	156960000	157000000	DI	11 YRI LCLs
chr4	159600000	159720000	DI	11 YRI LCLs
chr4	170320000	170360000	DI	11 YRI LCLs
chr4	181560000	181600000	DI	11 YRI LCLs
chr4	182120000	182160000	DI	11 YRI LCLs
chr4	183400000	183440000	DI	11 YRI LCLs
chr4	184120000	184240000	DI	11 YRI LCLs
chr4	184680000	184720000	DI	11 YRI LCLs
chr4	186200000	186320000	DI	11 YRI LCLs
chr4	186720000	186760000	DI	11 YRI LCLs
chr4	186880000	186960000	DI	11 YRI LCLs
chr4	187200000	187240000	DI	11 YRI LCLs
chr5	4800000	4840000	DI	11 YRI LCLs
chr5	4880000	4920000	DI	11 YRI LCLs
chr5	4960000	5040000	DI	11 YRI LCLs
chr5	10440000	10480000	DI	11 YRI LCLs
chr5	12040000	12080000	DI	11 YRI LCLs
chr5	22000000	22040000	DI	11 YRI LCLs
chr5	22200000	22240000	DI	11 YRI LCLs
chr5	31800000	31840000	DI	11 YRI LCLs
chr5	36240000	36280000	DI	11 YRI LCLs
chr5	53480000	53520000	DI	11 YRI LCLs
chr5	54640000	54680000	DI	11 YRI LCLs
chr5	55000000	55040000	DI	11 YRI LCLs
chr5	59840000	59920000	DI	11 YRI LCLs
chr5	60840000	60880000	DI	11 YRI LCLs
chr5	60920000	60960000	DI	11 YRI LCLs
chr5	63440000	63480000	DI	11 YRI LCLs
chr5	64080000	64160000	DI	11 YRI LCLs
chr5	64240000	64280000	DI	11 YRI LCLs
chr5	64640000	64680000	DI	11 YRI LCLs
chr5	73200000	73240000	DI	11 YRI LCLs
chr5	73840000	73880000	DI	11 YRI LCLs
chr5	80760000	80800000	DI	11 YRI LCLs
chr5	86400000	86440000	DI	11 YRI LCLs
chr5	87760000	87800000	DI	11 YRI LCLs
chr5	87840000	87920000	DI	11 YRI LCLs
chr5	88040000	88080000	DI	11 YRI LCLs
chr5	88120000	88240000	DI	11 YRI LCLs
chr5	88400000	88440000	DI	11 YRI LCLs
chr5	88600000	88640000	DI	11 YRI LCLs
chr5	88680000	88840000	DI	11 YRI LCLs
chr5	88880000	88960000	DI	11 YRI LCLs
chr5	89000000	89040000	DI	11 YRI LCLs
chr5	89200000	89280000	DI	11 YRI LCLs
chr5	89320000	89560000	DI	11 YRI LCLs
chr5	89800000	89840000	DI	11 YRI LCLs
chr5	90000000	90120000	DI	11 YRI LCLs
chr5	90960000	91000000	DI	11 YRI LCLs
chr5	94000000	94080000	DI	11 YRI LCLs
chr5	94160000	94200000	DI	11 YRI LCLs
chr5	94280000	94360000	DI	11 YRI LCLs
chr5	95240000	95320000	DI	11 YRI LCLs
chr5	95920000	95960000	DI	11 YRI LCLs
chr5	96560000	96600000	DI	11 YRI LCLs
chr5	96760000	96800000	DI	11 YRI LCLs
chr5	106880000	106920000	DI	11 YRI LCLs
chr5	106960000	107000000	DI	11 YRI LCLs
chr5	112000000	112040000	DI	11 YRI LCLs
chr5	118280000	118320000	DI	11 YRI LCLs
chr5	121520000	121600000	DI	11 YRI LCLs
chr5	121840000	121880000	DI	11 YRI LCLs
chr5	122120000	122160000	DI	11 YRI LCLs
chr5	122880000	122920000	DI	11 YRI LCLs
chr5	123080000	123120000	DI	11 YRI LCLs
chr5	123760000	123880000	DI	11 YRI LCLs
chr5	124560000	124600000	DI	11 YRI LCLs
chr5	125680000	125720000	DI	11 YRI LCLs
chr5	126880000	126920000	DI	11 YRI LCLs
chr5	127080000	127240000	DI	11 YRI LCLs
chr5	127440000	127520000	DI	11 YRI LCLs
chr5	127800000	127840000	DI	11 YRI LCLs
chr5	130360000	130400000	DI	11 YRI LCLs
chr5	130880000	130920000	DI	11 YRI LCLs
chr5	135160000	135200000	DI	11 YRI LCLs
chr5	143480000	143520000	DI	11 YRI LCLs
chr5	143720000	143760000	DI	11 YRI LCLs
chr5	148120000	148160000	DI	11 YRI LCLs
chr5	157640000	157680000	DI	11 YRI LCLs
chr5	157760000	157800000	DI	11 YRI LCLs
chr5	159320000	159360000	DI	11 YRI LCLs
chr5	160320000	160360000	DI	11 YRI LCLs
chr5	160400000	160440000	DI	11 YRI LCLs
chr5	162720000	162760000	DI	11 YRI LCLs
chr5	163360000	163400000	DI	11 YRI LCLs
chr5	169400000	169440000	DI	11 YRI LCLs
chr6	2640000	2720000	DI	11 YRI LCLs
chr6	3120000	3160000	DI	11 YRI LCLs
chr6	3280000	3320000	DI	11 YRI LCLs
chr6	8440000	8480000	DI	11 YRI LCLs
chr6	8520000	8600000	DI	11 YRI LCLs
chr6	9240000	9280000	DI	11 YRI LCLs
chr6	10200000	10240000	DI	11 YRI LCLs
chr6	10360000	10400000	DI	11 YRI LCLs
chr6	10520000	10560000	DI	11 YRI LCLs
chr6	10840000	10880000	DI	11 YRI LCLs
chr6	12560000	12600000	DI	11 YRI LCLs
chr6	18800000	18840000	DI	11 YRI LCLs
chr6	24200000	24240000	DI	11 YRI LCLs
chr6	38400000	38440000	DI	11 YRI LCLs
chr6	39320000	39400000	DI	11 YRI LCLs
chr6	39440000	39480000	DI	11 YRI LCLs
chr6	47240000	47280000	DI	11 YRI LCLs
chr6	49320000	49400000	DI	11 YRI LCLs
chr6	52880000	52920000	DI	11 YRI LCLs
chr6	53320000	53360000	DI	11 YRI LCLs
chr6	53560000	53600000	DI	11 YRI LCLs
chr6	68880000	68920000	DI	11 YRI LCLs
chr6	70360000	70520000	DI	11 YRI LCLs
chr6	70800000	70840000	DI	11 YRI LCLs
chr6	92000000	92040000	DI	11 YRI LCLs
chr6	93280000	93360000	DI	11 YRI LCLs
chr6	95240000	95280000	DI	11 YRI LCLs
chr6	97960000	98040000	DI	11 YRI LCLs
chr6	100520000	100560000	DI	11 YRI LCLs
chr6	105840000	106000000	DI	11 YRI LCLs
chr6	106080000	106120000	DI	11 YRI LCLs
chr6	107280000	107320000	DI	11 YRI LCLs
chr6	107960000	108000000	DI	11 YRI LCLs
chr6	112280000	112320000	DI	11 YRI LCLs
chr6	112360000	112400000	DI	11 YRI LCLs
chr6	119200000	119240000	DI	11 YRI LCLs
chr6	119560000	119600000	DI	11 YRI LCLs
chr6	121600000	121640000	DI	11 YRI LCLs
chr6	125200000	125240000	DI	11 YRI LCLs
chr6	125640000	125680000	DI	11 YRI LCLs
chr6	126320000	126520000	DI	11 YRI LCLs
chr6	127080000	127120000	DI	11 YRI LCLs
chr6	127440000	127480000	DI	11 YRI LCLs
chr6	128040000	128080000	DI	11 YRI LCLs
chr6	128120000	128320000	DI	11 YRI LCLs
chr6	128360000	128400000	DI	11 YRI LCLs
chr6	128760000	128920000	DI	11 YRI LCLs
chr6	128960000	129080000	DI	11 YRI LCLs
chr6	129560000	129600000	DI	11 YRI LCLs
chr6	129640000	129680000	DI	11 YRI LCLs
chr6	129960000	130000000	DI	11 YRI LCLs
chr6	130080000	130120000	DI	11 YRI LCLs
chr6	130360000	130440000	DI	11 YRI LCLs
chr6	130920000	130960000	DI	11 YRI LCLs
chr6	131000000	131040000	DI	11 YRI LCLs
chr6	131360000	131400000	DI	11 YRI LCLs
chr6	133840000	133880000	DI	11 YRI LCLs
chr6	135720000	135760000	DI	11 YRI LCLs
chr6	137440000	137480000	DI	11 YRI LCLs
chr6	137920000	137960000	DI	11 YRI LCLs
chr6	138240000	138280000	DI	11 YRI LCLs
chr6	139640000	139720000	DI	11 YRI LCLs
chr6	144280000	144360000	DI	11 YRI LCLs
chr6	145880000	146000000	DI	11 YRI LCLs
chr6	146320000	146360000	DI	11 YRI LCLs
chr6	147160000	147200000	DI	11 YRI LCLs
chr6	148440000	148480000	DI	11 YRI LCLs
chr6	148880000	148960000	DI	11 YRI LCLs
chr6	149040000	149080000	DI	11 YRI LCLs
chr6	149720000	149760000	DI	11 YRI LCLs
chr6	152600000	152640000	DI	11 YRI LCLs
chr6	154480000	154520000	DI	11 YRI LCLs
chr6	154960000	155000000	DI	11 YRI LCLs
chr6	157240000	157280000	DI	11 YRI LCLs
chr6	157400000	157440000	DI	11 YRI LCLs
chr6	164920000	164960000	DI	11 YRI LCLs
chr6	167760000	167800000	DI	11 YRI LCLs
chr6	168560000	168600000	DI	11 YRI LCLs
chr7	160000	200000	DI	11 YRI LCLs
chr7	1000000	1040000	DI	11 YRI LCLs
chr7	21320000	21360000	DI	11 YRI LCLs
chr7	37160000	37240000	DI	11 YRI LCLs
chr7	41680000	41720000	DI	11 YRI LCLs
chr7	82240000	82280000	DI	11 YRI LCLs
chr7	82360000	82400000	DI	11 YRI LCLs
chr7	85160000	85200000	DI	11 YRI LCLs
chr7	86280000	86320000	DI	11 YRI LCLs
chr7	86520000	86600000	DI	11 YRI LCLs
chr7	86760000	86800000	DI	11 YRI LCLs
chr7	88160000	88200000	DI	11 YRI LCLs
chr7	89800000	89880000	DI	11 YRI LCLs
chr7	90080000	90160000	DI	11 YRI LCLs
chr7	90200000	90240000	DI	11 YRI LCLs
chr7	90320000	90360000	DI	11 YRI LCLs
chr7	95040000	95080000	DI	11 YRI LCLs
chr7	95680000	95720000	DI	11 YRI LCLs
chr7	96560000	96600000	DI	11 YRI LCLs
chr7	97360000	97400000	DI	11 YRI LCLs
chr7	112040000	112080000	DI	11 YRI LCLs
chr7	112680000	112800000	DI	11 YRI LCLs
chr7	113720000	113800000	DI	11 YRI LCLs
chr7	114040000	114080000	DI	11 YRI LCLs
chr7	125720000	125760000	DI	11 YRI LCLs
chr7	125840000	125920000	DI	11 YRI LCLs
chr7	127840000	127880000	DI	11 YRI LCLs
chr7	129880000	129920000	DI	11 YRI LCLs
chr7	135840000	135880000	DI	11 YRI LCLs
chr7	135920000	135960000	DI	11 YRI LCLs
chr7	137840000	137880000	DI	11 YRI LCLs
chr7	137960000	138000000	DI	11 YRI LCLs
chr8	19560000	19600000	DI	11 YRI LCLs
chr8	19960000	20000000	DI	11 YRI LCLs
chr8	28000000	28040000	DI	11 YRI LCLs
chr8	28640000	28760000	DI	11 YRI LCLs
chr8	29720000	29800000	DI	11 YRI LCLs
chr8	30360000	30480000	DI	11 YRI LCLs
chr8	36600000	36640000	DI	11 YRI LCLs
chr8	71680000	71720000	DI	11 YRI LCLs
chr8	71800000	71840000	DI	11 YRI LCLs
chr8	77600000	77640000	DI	11 YRI LCLs
chr8	77880000	77920000	DI	11 YRI LCLs
chr8	77960000	78040000	DI	11 YRI LCLs
chr8	78080000	78120000	DI	11 YRI LCLs
chr8	79560000	79680000	DI	11 YRI LCLs
chr8	82040000	82080000	DI	11 YRI LCLs
chr8	82120000	82160000	DI	11 YRI LCLs
chr8	90760000	90800000	DI	11 YRI LCLs
chr8	91640000	91680000	DI	11 YRI LCLs
chr8	93160000	93240000	DI	11 YRI LCLs
chr8	98160000	98200000	DI	11 YRI LCLs
chr8	98480000	98520000	DI	11 YRI LCLs
chr8	99160000	99200000	DI	11 YRI LCLs
chr8	99280000	99320000	DI	11 YRI LCLs
chr8	99360000	99400000	DI	11 YRI LCLs
chr8	99520000	99560000	DI	11 YRI LCLs
chr8	102720000	102760000	DI	11 YRI LCLs
chr8	104400000	104440000	DI	11 YRI LCLs
chr8	105400000	105480000	DI	11 YRI LCLs
chr8	118000000	118040000	DI	11 YRI LCLs
chr8	119280000	119320000	DI	11 YRI LCLs
chr8	119360000	119440000	DI	11 YRI LCLs
chr8	119600000	119640000	DI	11 YRI LCLs
chr8	120000000	120080000	DI	11 YRI LCLs
chr8	121800000	121840000	DI	11 YRI LCLs
chr8	124800000	124840000	DI	11 YRI LCLs
chr8	125360000	125400000	DI	11 YRI LCLs
chr8	128120000	128200000	DI	11 YRI LCLs
chr8	128400000	128440000	DI	11 YRI LCLs
chr8	129240000	129280000	DI	11 YRI LCLs
chr8	130520000	130720000	DI	11 YRI LCLs
chr8	130840000	130880000	DI	11 YRI LCLs
chr8	134440000	134480000	DI	11 YRI LCLs
chr8	135760000	135800000	DI	11 YRI LCLs
chr8	135840000	135880000	DI	11 YRI LCLs
chr8	137600000	137640000	DI	11 YRI LCLs
chr8	137680000	137760000	DI	11 YRI LCLs
chr8	139400000	139480000	DI	11 YRI LCLs
chr8	139560000	139600000	DI	11 YRI LCLs
chr8	142040000	142080000	DI	11 YRI LCLs
chr9	2680000	2760000	DI	11 YRI LCLs
chr9	14080000	14160000	DI	11 YRI LCLs
chr9	14240000	14280000	DI	11 YRI LCLs
chr9	15560000	15640000	DI	11 YRI LCLs
chr9	17080000	17160000	DI	11 YRI LCLs
chr9	17200000	17240000	DI	11 YRI LCLs
chr9	19880000	20080000	DI	11 YRI LCLs
chr9	20120000	20160000	DI	11 YRI LCLs
chr9	20320000	20360000	DI	11 YRI LCLs
chr9	27520000	27560000	DI	11 YRI LCLs
chr9	75120000	75160000	DI	11 YRI LCLs
chr9	92040000	92080000	DI	11 YRI LCLs
chr9	93840000	93880000	DI	11 YRI LCLs
chr9	94440000	94480000	DI	11 YRI LCLs
chr9	102720000	102760000	DI	11 YRI LCLs
chr9	126760000	126800000	DI	11 YRI LCLs
chr9	127080000	127120000	DI	11 YRI LCLs
chr9	128200000	128240000	DI	11 YRI LCLs
chr9	129200000	129240000	DI	11 YRI LCLs
chr9	134640000	134680000	DI	11 YRI LCLs
chr9	136880000	136920000	DI	11 YRI LCLs
chr1	4440000	4480000	DI	20 LCLs
chr1	4560000	4600000	DI	20 LCLs
chr1	5200000	5240000	DI	20 LCLs
chr1	5440000	5480000	DI	20 LCLs
chr1	5680000	5720000	DI	20 LCLs
chr1	5760000	5800000	DI	20 LCLs
chr1	5840000	5880000	DI	20 LCLs
chr1	27920000	27960000	DI	20 LCLs
chr1	29280000	29320000	DI	20 LCLs
chr1	29400000	29440000	DI	20 LCLs
chr1	29480000	29520000	DI	20 LCLs
chr1	29640000	29760000	DI	20 LCLs
chr1	30960000	31080000	DI	20 LCLs
chr1	31120000	31160000	DI	20 LCLs
chr1	31200000	31240000	DI	20 LCLs
chr1	31880000	31960000	DI	20 LCLs
chr1	38480000	38600000	DI	20 LCLs
chr1	39200000	39280000	DI	20 LCLs
chr1	39600000	39640000	DI	20 LCLs
chr1	40560000	40600000	DI	20 LCLs
chr1	46640000	46680000	DI	20 LCLs
chr1	46920000	46960000	DI	20 LCLs
chr1	48080000	48120000	DI	20 LCLs
chr1	50440000	50560000	DI	20 LCLs
chr1	50720000	50760000	DI	20 LCLs
chr1	52200000	52280000	DI	20 LCLs
chr1	52600000	52640000	DI	20 LCLs
chr1	53320000	53360000	DI	20 LCLs
chr1	54840000	54880000	DI	20 LCLs
chr1	55520000	55560000	DI	20 LCLs
chr1	55760000	55800000	DI	20 LCLs
chr1	55880000	55960000	DI	20 LCLs
chr1	56120000	56160000	DI	20 LCLs
chr1	57000000	57040000	DI	20 LCLs
chr1	57120000	57160000	DI	20 LCLs
chr1	57280000	57360000	DI	20 LCLs
chr1	58360000	58400000	DI	20 LCLs
chr1	58960000	59000000	DI	20 LCLs
chr1	59120000	59280000	DI	20 LCLs
chr1	59520000	59560000	DI	20 LCLs
chr1	60160000	60200000	DI	20 LCLs
chr1	60240000	60400000	DI	20 LCLs
chr1	60440000	60480000	DI	20 LCLs
chr1	60560000	60600000	DI	20 LCLs
chr1	60640000	60680000	DI	20 LCLs
chr1	60720000	60760000	DI	20 LCLs
chr1	61840000	61880000	DI	20 LCLs
chr1	61960000	62040000	DI	20 LCLs
chr1	62240000	62280000	DI	20 LCLs
chr1	62320000	62440000	DI	20 LCLs
chr1	66840000	66920000	DI	20 LCLs
chr1	66960000	67000000	DI	20 LCLs
chr1	67680000	67720000	DI	20 LCLs
chr1	67960000	68000000	DI	20 LCLs
chr1	70600000	70640000	DI	20 LCLs
chr1	75240000	75280000	DI	20 LCLs
chr1	75720000	75800000	DI	20 LCLs
chr1	76240000	76280000	DI	20 LCLs
chr1	76360000	76400000	DI	20 LCLs
chr1	76800000	76840000	DI	20 LCLs
chr1	77520000	77560000	DI	20 LCLs
chr1	77880000	77920000	DI	20 LCLs
chr1	78520000	78600000	DI	20 LCLs
chr1	79880000	80080000	DI	20 LCLs
chr1	81240000	81280000	DI	20 LCLs
chr1	81760000	81800000	DI	20 LCLs
chr1	81840000	81880000	DI	20 LCLs
chr1	82000000	82040000	DI	20 LCLs
chr1	82480000	82600000	DI	20 LCLs
chr1	89440000	89560000	DI	20 LCLs
chr1	89880000	89920000	DI	20 LCLs
chr1	91960000	92080000	DI	20 LCLs
chr1	92360000	92400000	DI	20 LCLs
chr1	92760000	92800000	DI	20 LCLs
chr1	93000000	93080000	DI	20 LCLs
chr1	97240000	97280000	DI	20 LCLs
chr1	97440000	97640000	DI	20 LCLs
chr1	97680000	97760000	DI	20 LCLs
chr1	98240000	98280000	DI	20 LCLs
chr1	98320000	98520000	DI	20 LCLs
chr1	98880000	98960000	DI	20 LCLs
chr1	99920000	99960000	DI	20 LCLs
chr1	100000000	100040000	DI	20 LCLs
chr1	100080000	100120000	DI	20 LCLs
chr1	100280000	100320000	DI	20 LCLs
chr1	101320000	101360000	DI	20 LCLs
chr1	101400000	101440000	DI	20 LCLs
chr1	101840000	101880000	DI	20 LCLs
chr1	101920000	101960000	DI	20 LCLs
chr1	115320000	115360000	DI	20 LCLs
chr1	116640000	116680000	DI	20 LCLs
chr1	116720000	116760000	DI	20 LCLs
chr1	116880000	116920000	DI	20 LCLs
chr1	117160000	117200000	DI	20 LCLs
chr1	118280000	118320000	DI	20 LCLs
chr1	118440000	118480000	DI	20 LCLs
chr1	118680000	118800000	DI	20 LCLs
chr1	157280000	157360000	DI	20 LCLs
chr1	158480000	158520000	DI	20 LCLs
chr1	163600000	163640000	DI	20 LCLs
chr1	163720000	163760000	DI	20 LCLs
chr1	163800000	163840000	DI	20 LCLs
chr1	171600000	171680000	DI	20 LCLs
chr1	171760000	171800000	DI	20 LCLs
chr1	171920000	172160000	DI	20 LCLs
chr1	172720000	172760000	DI	20 LCLs
chr1	172840000	172880000	DI	20 LCLs
chr1	177720000	177760000	DI	20 LCLs
chr1	178000000	178040000	DI	20 LCLs
chr1	178480000	178640000	DI	20 LCLs
chr1	178960000	179000000	DI	20 LCLs
chr1	179160000	179200000	DI	20 LCLs
chr1	179320000	179360000	DI	20 LCLs
chr1	180480000	180520000	DI	20 LCLs
chr1	181160000	181200000	DI	20 LCLs
chr1	181400000	181440000	DI	20 LCLs
chr1	182320000	182360000	DI	20 LCLs
chr1	184040000	184080000	DI	20 LCLs
chr1	184560000	184680000	DI	20 LCLs
chr1	184800000	184840000	DI	20 LCLs
chr1	185080000	185120000	DI	20 LCLs
chr1	185480000	185520000	DI	20 LCLs
chr1	185560000	185680000	DI	20 LCLs
chr1	186160000	186200000	DI	20 LCLs
chr1	186360000	186400000	DI	20 LCLs
chr1	186440000	186480000	DI	20 LCLs
chr1	186560000	186600000	DI	20 LCLs
chr1	186840000	186960000	DI	20 LCLs
chr1	187000000	187040000	DI	20 LCLs
chr1	192040000	192080000	DI	20 LCLs
chr1	192440000	192560000	DI	20 LCLs
chr1	192760000	192800000	DI	20 LCLs
chr1	192960000	193040000	DI	20 LCLs
chr1	194160000	194200000	DI	20 LCLs
chr1	194240000	194320000	DI	20 LCLs
chr1	198840000	198880000	DI	20 LCLs
chr1	199080000	199160000	DI	20 LCLs
chr1	199200000	199240000	DI	20 LCLs
chr1	199320000	199360000	DI	20 LCLs
chr1	199480000	199520000	DI	20 LCLs
chr1	200400000	200480000	DI	20 LCLs
chr1	200760000	200840000	DI	20 LCLs
chr1	202280000	202320000	DI	20 LCLs
chr1	202920000	202960000	DI	20 LCLs
chr1	203200000	203240000	DI	20 LCLs
chr1	208200000	208240000	DI	20 LCLs
chr1	208480000	208520000	DI	20 LCLs
chr1	213040000	213080000	DI	20 LCLs
chr1	213400000	213440000	DI	20 LCLs
chr1	213520000	213560000	DI	20 LCLs
chr1	213600000	213640000	DI	20 LCLs
chr1	213720000	213760000	DI	20 LCLs
chr1	213840000	213880000	DI	20 LCLs
chr1	214720000	214800000	DI	20 LCLs
chr1	214840000	214920000	DI	20 LCLs
chr1	215680000	215720000	DI	20 LCLs
chr1	215800000	215840000	DI	20 LCLs
chr1	218280000	218320000	DI	20 LCLs
chr1	218480000	218560000	DI	20 LCLs
chr1	219360000	219400000	DI	20 LCLs
chr1	219440000	219520000	DI	20 LCLs
chr1	219560000	219600000	DI	20 LCLs
chr1	219720000	219760000	DI	20 LCLs
chr1	219800000	219880000	DI	20 LCLs
chr1	219920000	220000000	DI	20 LCLs
chr1	220360000	220400000	DI	20 LCLs
chr1	224680000	224720000	DI	20 LCLs
chr1	225080000	225120000	DI	20 LCLs
chr1	225600000	225640000	DI	20 LCLs
chr1	226080000	226120000	DI	20 LCLs
chr1	226600000	226640000	DI	20 LCLs
chr1	226960000	227000000	DI	20 LCLs
chr1	227200000	227240000	DI	20 LCLs
chr1	227440000	227640000	DI	20 LCLs
chr1	227880000	227920000	DI	20 LCLs
chr1	228800000	228960000	DI	20 LCLs
chr1	229000000	229040000	DI	20 LCLs
chr1	229400000	229440000	DI	20 LCLs
chr1	229560000	229640000	DI	20 LCLs
chr1	229840000	229880000	DI	20 LCLs
chr1	230000000	230040000	DI	20 LCLs
chr1	230320000	230360000	DI	20 LCLs
chr1	231480000	231520000	DI	20 LCLs
chr1	231640000	231680000	DI	20 LCLs
chr1	233200000	233320000	DI	20 LCLs
chr1	233480000	233680000	DI	20 LCLs
chr1	233720000	233760000	DI	20 LCLs
chr1	234160000	234200000	DI	20 LCLs
chr1	234360000	234400000	DI	20 LCLs
chr1	234440000	234480000	DI	20 LCLs
chr1	234520000	234600000	DI	20 LCLs
chr1	234640000	234680000	DI	20 LCLs
chr1	235160000	235200000	DI	20 LCLs
chr1	235960000	236000000	DI	20 LCLs
chr1	236120000	236160000	DI	20 LCLs
chr1	236200000	236240000	DI	20 LCLs
chr1	236280000	236320000	DI	20 LCLs
chr1	236520000	236720000	DI	20 LCLs
chr1	237880000	237960000	DI	20 LCLs
chr1	238000000	238040000	DI	20 LCLs
chr1	238160000	238200000	DI	20 LCLs
chr1	238640000	238680000	DI	20 LCLs
chr1	239920000	239960000	DI	20 LCLs
chr1	240000000	240040000	DI	20 LCLs
chr1	240080000	240120000	DI	20 LCLs
chr1	244200000	244240000	DI	20 LCLs
chr10	3160000	3200000	DI	20 LCLs
chr10	3240000	3280000	DI	20 LCLs
chr10	3520000	3560000	DI	20 LCLs
chr10	4240000	4280000	DI	20 LCLs
chr10	4400000	4480000	DI	20 LCLs
chr10	7880000	7920000	DI	20 LCLs
chr10	8040000	8080000	DI	20 LCLs
chr10	9360000	9400000	DI	20 LCLs
chr10	9440000	9480000	DI	20 LCLs
chr10	10880000	11040000	DI	20 LCLs
chr10	11320000	11360000	DI	20 LCLs
chr10	11520000	11560000	DI	20 LCLs
chr10	12280000	12360000	DI	20 LCLs
chr10	12720000	12760000	DI	20 LCLs
chr10	13640000	13680000	DI	20 LCLs
chr10	18720000	18760000	DI	20 LCLs
chr10	18920000	18960000	DI	20 LCLs
chr10	19200000	19240000	DI	20 LCLs
chr10	19680000	19720000	DI	20 LCLs
chr10	20080000	20160000	DI	20 LCLs
chr10	20840000	20880000	DI	20 LCLs
chr10	21000000	21120000	DI	20 LCLs
chr10	21200000	21280000	DI	20 LCLs
chr10	21560000	21600000	DI	20 LCLs
chr10	21640000	21680000	DI	20 LCLs
chr10	21760000	21920000	DI	20 LCLs
chr10	26240000	26280000	DI	20 LCLs
chr10	26520000	26560000	DI	20 LCLs
chr10	26680000	26720000	DI	20 LCLs
chr10	27320000	27360000	DI	20 LCLs
chr10	27600000	27640000	DI	20 LCLs
chr10	28560000	28600000	DI	20 LCLs
chr10	29000000	29040000	DI	20 LCLs
chr10	30280000	30360000	DI	20 LCLs
chr10	30720000	30760000	DI	20 LCLs
chr10	30960000	31040000	DI	20 LCLs
chr10	31160000	31240000	DI	20 LCLs
chr10	31280000	31320000	DI	20 LCLs
chr10	31360000	31400000	DI	20 LCLs
chr10	32080000	32120000	DI	20 LCLs
chr10	32440000	32480000	DI	20 LCLs
chr10	32640000	32680000	DI	20 LCLs
chr10	33480000	33680000	DI	20 LCLs
chr10	34480000	34560000	DI	20 LCLs
chr10	34600000	34680000	DI	20 LCLs
chr10	34840000	34920000	DI	20 LCLs
chr10	35080000	35120000	DI	20 LCLs
chr10	35160000	35520000	DI	20 LCLs
chr10	36280000	36320000	DI	20 LCLs
chr10	56120000	56160000	DI	20 LCLs
chr10	60520000	60560000	DI	20 LCLs
chr10	60680000	60760000	DI	20 LCLs
chr10	60800000	60840000	DI	20 LCLs
chr10	61440000	61480000	DI	20 LCLs
chr10	61960000	62000000	DI	20 LCLs
chr10	62840000	62880000	DI	20 LCLs
chr10	62920000	62960000	DI	20 LCLs
chr10	63040000	63080000	DI	20 LCLs
chr10	63640000	63720000	DI	20 LCLs
chr10	63960000	64000000	DI	20 LCLs
chr10	64200000	64280000	DI	20 LCLs
chr10	64320000	64360000	DI	20 LCLs
chr10	64400000	64440000	DI	20 LCLs
chr10	65320000	65360000	DI	20 LCLs
chr10	65400000	65520000	DI	20 LCLs
chr10	65560000	65600000	DI	20 LCLs
chr10	65920000	65960000	DI	20 LCLs
chr10	66040000	66080000	DI	20 LCLs
chr10	66200000	66240000	DI	20 LCLs
chr10	66280000	66320000	DI	20 LCLs
chr10	73320000	73360000	DI	20 LCLs
chr10	74160000	74200000	DI	20 LCLs
chr10	74960000	75000000	DI	20 LCLs
chr10	75560000	75640000	DI	20 LCLs
chr10	76760000	77000000	DI	20 LCLs
chr10	77040000	77200000	DI	20 LCLs
chr10	77320000	77400000	DI	20 LCLs
chr10	77440000	77480000	DI	20 LCLs
chr10	77960000	78000000	DI	20 LCLs
chr10	78040000	78080000	DI	20 LCLs
chr10	78520000	78560000	DI	20 LCLs
chr10	78640000	78720000	DI	20 LCLs
chr10	78840000	78920000	DI	20 LCLs
chr10	79000000	79040000	DI	20 LCLs
chr10	79320000	79360000	DI	20 LCLs
chr10	79400000	79440000	DI	20 LCLs
chr10	84560000	84600000	DI	20 LCLs
chr10	85800000	85840000	DI	20 LCLs
chr10	86000000	86040000	DI	20 LCLs
chr10	93840000	93880000	DI	20 LCLs
chr10	94080000	94120000	DI	20 LCLs
chr10	95080000	95120000	DI	20 LCLs
chr10	96240000	96280000	DI	20 LCLs
chr10	96360000	96440000	DI	20 LCLs
chr10	97320000	97360000	DI	20 LCLs
chr10	98120000	98200000	DI	20 LCLs
chr10	104080000	104120000	DI	20 LCLs
chr10	112320000	112360000	DI	20 LCLs
chr10	112680000	112720000	DI	20 LCLs
chr10	112800000	112840000	DI	20 LCLs
chr10	115520000	115560000	DI	20 LCLs
chr10	115880000	115920000	DI	20 LCLs
chr10	116840000	116880000	DI	20 LCLs
chr10	117200000	117240000	DI	20 LCLs
chr10	117320000	117360000	DI	20 LCLs
chr10	118200000	118240000	DI	20 LCLs
chr10	118560000	118600000	DI	20 LCLs
chr10	118960000	119040000	DI	20 LCLs
chr10	119240000	119320000	DI	20 LCLs
chr10	129360000	129440000	DI	20 LCLs
chr11	9840000	9880000	DI	20 LCLs
chr11	10320000	10400000	DI	20 LCLs
chr11	10640000	10680000	DI	20 LCLs
chr11	12880000	12920000	DI	20 LCLs
chr11	14240000	14280000	DI	20 LCLs
chr11	14480000	14520000	DI	20 LCLs
chr11	14760000	14800000	DI	20 LCLs
chr11	14880000	14920000	DI	20 LCLs
chr11	15320000	15400000	DI	20 LCLs
chr11	16560000	16600000	DI	20 LCLs
chr11	16760000	16840000	DI	20 LCLs
chr11	27720000	27760000	DI	20 LCLs
chr11	28000000	28040000	DI	20 LCLs
chr11	28280000	28320000	DI	20 LCLs
chr11	29040000	29080000	DI	20 LCLs
chr11	29240000	29400000	DI	20 LCLs
chr11	29440000	29480000	DI	20 LCLs
chr11	29560000	29600000	DI	20 LCLs
chr11	31520000	31560000	DI	20 LCLs
chr11	32280000	32320000	DI	20 LCLs
chr11	32360000	32400000	DI	20 LCLs
chr11	33360000	33400000	DI	20 LCLs
chr11	33640000	33680000	DI	20 LCLs
chr11	33840000	33880000	DI	20 LCLs
chr11	34320000	34400000	DI	20 LCLs
chr11	34440000	34480000	DI	20 LCLs
chr11	34920000	34960000	DI	20 LCLs
chr11	35200000	35320000	DI	20 LCLs
chr11	35440000	35480000	DI	20 LCLs
chr11	36200000	36240000	DI	20 LCLs
chr11	36960000	37000000	DI	20 LCLs
chr11	37040000	37080000	DI	20 LCLs
chr11	37120000	37160000	DI	20 LCLs
chr11	45680000	45720000	DI	20 LCLs
chr11	45920000	45960000	DI	20 LCLs
chr11	71120000	71160000	DI	20 LCLs
chr11	71960000	72000000	DI	20 LCLs
chr11	72440000	72480000	DI	20 LCLs
chr11	72520000	72600000	DI	20 LCLs
chr11	72920000	72960000	DI	20 LCLs
chr11	74920000	74960000	DI	20 LCLs
chr11	75440000	75480000	DI	20 LCLs
chr11	78080000	78160000	DI	20 LCLs
chr11	78360000	78400000	DI	20 LCLs
chr11	85080000	85120000	DI	20 LCLs
chr11	85320000	85440000	DI	20 LCLs
chr11	85600000	85640000	DI	20 LCLs
chr11	86280000	86320000	DI	20 LCLs
chr11	86880000	86920000	DI	20 LCLs
chr11	87080000	87120000	DI	20 LCLs
chr11	99480000	99640000	DI	20 LCLs
chr11	100440000	100480000	DI	20 LCLs
chr11	101360000	101400000	DI	20 LCLs
chr11	102120000	102160000	DI	20 LCLs
chr11	109720000	109760000	DI	20 LCLs
chr11	110080000	110120000	DI	20 LCLs
chr11	110320000	110360000	DI	20 LCLs
chr11	111000000	111080000	DI	20 LCLs
chr11	111120000	111160000	DI	20 LCLs
chr11	111280000	111320000	DI	20 LCLs
chr11	111480000	111520000	DI	20 LCLs
chr11	115760000	115800000	DI	20 LCLs
chr11	115920000	115960000	DI	20 LCLs
chr11	116080000	116120000	DI	20 LCLs
chr11	116160000	116200000	DI	20 LCLs
chr11	116760000	116800000	DI	20 LCLs
chr11	117640000	117720000	DI	20 LCLs
chr11	118080000	118120000	DI	20 LCLs
chr11	119160000	119200000	DI	20 LCLs
chr11	119520000	119560000	DI	20 LCLs
chr11	119600000	119680000	DI	20 LCLs
chr11	119920000	119960000	DI	20 LCLs
chr11	120760000	120800000	DI	20 LCLs
chr11	121160000	121200000	DI	20 LCLs
chr11	121360000	121400000	DI	20 LCLs
chr11	121440000	121560000	DI	20 LCLs
chr11	122480000	122560000	DI	20 LCLs
chr11	122680000	122720000	DI	20 LCLs
chr11	123320000	123400000	DI	20 LCLs
chr11	124800000	124840000	DI	20 LCLs
chr11	126080000	126120000	DI	20 LCLs
chr11	126280000	126320000	DI	20 LCLs
chr11	127840000	127920000	DI	20 LCLs
chr11	127960000	128000000	DI	20 LCLs
chr11	128360000	128400000	DI	20 LCLs
chr11	128640000	128720000	DI	20 LCLs
chr11	129520000	129560000	DI	20 LCLs
chr12	4120000	4160000	DI	20 LCLs
chr12	4360000	4400000	DI	20 LCLs
chr12	4720000	4760000	DI	20 LCLs
chr12	15120000	15160000	DI	20 LCLs
chr12	19920000	19960000	DI	20 LCLs
chr12	21640000	21680000	DI	20 LCLs
chr12	23640000	23720000	DI	20 LCLs
chr12	24240000	24280000	DI	20 LCLs
chr12	24600000	24640000	DI	20 LCLs
chr12	24680000	24800000	DI	20 LCLs
chr12	24840000	24920000	DI	20 LCLs
chr12	25240000	25280000	DI	20 LCLs
chr12	25320000	25400000	DI	20 LCLs
chr12	30440000	30480000	DI	20 LCLs
chr12	30560000	30600000	DI	20 LCLs
chr12	42520000	42560000	DI	20 LCLs
chr12	42680000	42760000	DI	20 LCLs
chr12	43640000	43760000	DI	20 LCLs
chr12	44160000	44200000	DI	20 LCLs
chr12	44360000	44480000	DI	20 LCLs
chr12	44520000	44560000	DI	20 LCLs
chr12	55160000	55200000	DI	20 LCLs
chr12	64240000	64280000	DI	20 LCLs
chr12	64720000	64760000	DI	20 LCLs
chr12	65000000	65040000	DI	20 LCLs
chr12	65080000	65120000	DI	20 LCLs
chr12	65160000	65240000	DI	20 LCLs
chr12	65560000	65600000	DI	20 LCLs
chr12	65760000	65800000	DI	20 LCLs
chr12	66000000	66040000	DI	20 LCLs
chr12	66440000	66480000	DI	20 LCLs
chr12	66680000	66880000	DI	20 LCLs
chr12	67000000	67120000	DI	20 LCLs
chr12	67240000	67280000	DI	20 LCLs
chr12	67840000	67880000	DI	20 LCLs
chr12	68320000	68360000	DI	20 LCLs
chr12	69040000	69120000	DI	20 LCLs
chr12	69160000	69240000	DI	20 LCLs
chr12	70280000	70320000	DI	20 LCLs
chr12	70360000	70400000	DI	20 LCLs
chr12	70880000	70960000	DI	20 LCLs
chr12	71080000	71120000	DI	20 LCLs
chr12	75880000	75920000	DI	20 LCLs
chr12	77320000	77360000	DI	20 LCLs
chr12	78000000	78080000	DI	20 LCLs
chr12	82160000	82200000	DI	20 LCLs
chr12	82840000	82880000	DI	20 LCLs
chr12	82920000	82960000	DI	20 LCLs
chr12	83000000	83080000	DI	20 LCLs
chr12	84680000	84720000	DI	20 LCLs
chr12	84760000	84920000	DI	20 LCLs
chr12	89960000	90000000	DI	20 LCLs
chr12	90320000	90480000	DI	20 LCLs
chr12	90520000	90560000	DI	20 LCLs
chr12	90880000	90920000	DI	20 LCLs
chr12	91200000	91320000	DI	20 LCLs
chr12	91640000	91680000	DI	20 LCLs
chr12	92200000	92240000	DI	20 LCLs
chr12	92400000	92480000	DI	20 LCLs
chr12	92800000	92840000	DI	20 LCLs
chr12	92960000	93000000	DI	20 LCLs
chr12	93360000	93400000	DI	20 LCLs
chr12	93800000	93840000	DI	20 LCLs
chr12	93880000	93920000	DI	20 LCLs
chr12	93960000	94000000	DI	20 LCLs
chr12	94440000	94520000	DI	20 LCLs
chr12	95280000	95320000	DI	20 LCLs
chr12	95520000	95560000	DI	20 LCLs
chr12	96160000	96200000	DI	20 LCLs
chr12	96960000	97040000	DI	20 LCLs
chr12	97160000	97200000	DI	20 LCLs
chr12	97400000	97440000	DI	20 LCLs
chr12	97480000	97600000	DI	20 LCLs
chr12	98320000	98400000	DI	20 LCLs
chr12	98760000	98800000	DI	20 LCLs
chr12	99400000	99520000	DI	20 LCLs
chr12	100000000	100080000	DI	20 LCLs
chr12	100120000	100200000	DI	20 LCLs
chr12	101640000	101680000	DI	20 LCLs
chr12	102480000	102600000	DI	20 LCLs
chr12	102920000	103000000	DI	20 LCLs
chr12	103120000	103160000	DI	20 LCLs
chr12	103320000	103400000	DI	20 LCLs
chr12	103800000	103880000	DI	20 LCLs
chr12	103920000	103960000	DI	20 LCLs
chr12	104280000	104320000	DI	20 LCLs
chr12	104600000	104640000	DI	20 LCLs
chr12	104720000	104760000	DI	20 LCLs
chr12	105200000	105280000	DI	20 LCLs
chr12	105320000	105360000	DI	20 LCLs
chr12	107960000	108000000	DI	20 LCLs
chr12	108360000	108400000	DI	20 LCLs
chr12	108760000	108880000	DI	20 LCLs
chr12	109280000	109320000	DI	20 LCLs
chr12	109600000	109640000	DI	20 LCLs
chr12	110920000	110960000	DI	20 LCLs
chr12	113960000	114000000	DI	20 LCLs
chr12	115040000	115080000	DI	20 LCLs
chr12	115120000	115160000	DI	20 LCLs
chr12	115200000	115320000	DI	20 LCLs
chr12	116120000	116160000	DI	20 LCLs
chr12	116200000	116240000	DI	20 LCLs
chr12	116360000	116560000	DI	20 LCLs
chr12	117000000	117040000	DI	20 LCLs
chr12	117120000	117160000	DI	20 LCLs
chr12	118840000	118880000	DI	20 LCLs
chr12	120480000	120520000	DI	20 LCLs
chr12	125760000	125800000	DI	20 LCLs
chr12	126040000	126080000	DI	20 LCLs
chr12	126520000	126600000	DI	20 LCLs
chr12	126680000	126720000	DI	20 LCLs
chr12	127760000	127800000	DI	20 LCLs
chr12	128120000	128160000	DI	20 LCLs
chr12	129000000	129040000	DI	20 LCLs
chr13	27680000	27720000	DI	20 LCLs
chr13	29200000	29280000	DI	20 LCLs
chr13	30360000	30400000	DI	20 LCLs
chr13	31320000	31400000	DI	20 LCLs
chr13	31560000	31600000	DI	20 LCLs
chr13	32400000	32520000	DI	20 LCLs
chr13	32600000	32640000	DI	20 LCLs
chr13	32880000	32920000	DI	20 LCLs
chr13	32960000	33000000	DI	20 LCLs
chr13	33040000	33080000	DI	20 LCLs
chr13	33200000	33240000	DI	20 LCLs
chr13	33360000	33400000	DI	20 LCLs
chr13	33680000	33720000	DI	20 LCLs
chr13	34000000	34040000	DI	20 LCLs
chr13	34200000	34240000	DI	20 LCLs
chr13	34320000	34360000	DI	20 LCLs
chr13	34400000	34440000	DI	20 LCLs
chr13	34560000	34600000	DI	20 LCLs
chr13	34760000	34840000	DI	20 LCLs
chr13	35680000	35760000	DI	20 LCLs
chr13	36000000	36040000	DI	20 LCLs
chr13	40280000	40320000	DI	20 LCLs
chr13	41120000	41280000	DI	20 LCLs
chr13	41320000	41360000	DI	20 LCLs
chr13	41920000	42000000	DI	20 LCLs
chr13	42360000	42400000	DI	20 LCLs
chr13	42880000	42920000	DI	20 LCLs
chr13	43040000	43080000	DI	20 LCLs
chr13	43200000	43240000	DI	20 LCLs
chr13	43720000	43760000	DI	20 LCLs
chr13	48040000	48080000	DI	20 LCLs
chr13	48200000	48240000	DI	20 LCLs
chr13	48280000	48360000	DI	20 LCLs
chr13	48680000	48760000	DI	20 LCLs
chr13	49080000	49160000	DI	20 LCLs
chr13	49320000	49360000	DI	20 LCLs
chr13	50560000	50600000	DI	20 LCLs
chr13	60840000	60880000	DI	20 LCLs
chr13	61200000	61240000	DI	20 LCLs
chr13	61960000	62000000	DI	20 LCLs
chr13	66240000	66280000	DI	20 LCLs
chr13	66320000	66720000	DI	20 LCLs
chr13	71320000	71360000	DI	20 LCLs
chr13	71400000	71440000	DI	20 LCLs
chr13	73640000	73720000	DI	20 LCLs
chr13	78280000	78320000	DI	20 LCLs
chr13	78360000	78400000	DI	20 LCLs
chr13	78760000	78800000	DI	20 LCLs
chr13	78880000	78920000	DI	20 LCLs
chr13	79880000	80000000	DI	20 LCLs
chr13	80080000	80120000	DI	20 LCLs
chr13	80200000	80240000	DI	20 LCLs
chr13	80280000	80360000	DI	20 LCLs
chr13	80480000	80520000	DI	20 LCLs
chr13	80560000	80600000	DI	20 LCLs
chr13	80840000	80920000	DI	20 LCLs
chr13	81400000	81480000	DI	20 LCLs
chr13	81720000	81800000	DI	20 LCLs
chr13	84880000	84920000	DI	20 LCLs
chr13	85520000	85560000	DI	20 LCLs
chr13	88680000	88720000	DI	20 LCLs
chr13	91640000	91680000	DI	20 LCLs
chr13	91960000	92000000	DI	20 LCLs
chr13	92360000	92400000	DI	20 LCLs
chr13	92640000	92680000	DI	20 LCLs
chr13	93200000	93240000	DI	20 LCLs
chr13	94440000	94480000	DI	20 LCLs
chr13	94640000	94680000	DI	20 LCLs
chr13	94800000	94840000	DI	20 LCLs
chr13	94880000	94920000	DI	20 LCLs
chr13	95000000	95040000	DI	20 LCLs
chr13	96720000	96760000	DI	20 LCLs
chr13	97560000	97600000	DI	20 LCLs
chr13	97760000	97840000	DI	20 LCLs
chr13	98640000	98680000	DI	20 LCLs
chr13	98760000	98840000	DI	20 LCLs
chr13	100320000	100360000	DI	20 LCLs
chr13	101040000	101080000	DI	20 LCLs
chr13	101120000	101160000	DI	20 LCLs
chr13	103440000	103480000	DI	20 LCLs
chr13	103520000	103640000	DI	20 LCLs
chr13	103760000	103800000	DI	20 LCLs
chr13	103880000	103920000	DI	20 LCLs
chr13	105400000	105440000	DI	20 LCLs
chr13	105480000	105520000	DI	20 LCLs
chr13	107160000	107200000	DI	20 LCLs
chr13	107320000	107360000	DI	20 LCLs
chr13	109480000	109520000	DI	20 LCLs
chr13	109640000	109680000	DI	20 LCLs
chr13	110520000	110560000	DI	20 LCLs
chr13	110720000	110760000	DI	20 LCLs
chr14	28960000	29000000	DI	20 LCLs
chr14	29160000	29400000	DI	20 LCLs
chr14	30880000	30960000	DI	20 LCLs
chr14	31040000	31080000	DI	20 LCLs
chr14	31240000	31280000	DI	20 LCLs
chr14	31320000	31400000	DI	20 LCLs
chr14	31800000	31840000	DI	20 LCLs
chr14	31880000	31920000	DI	20 LCLs
chr14	32680000	32760000	DI	20 LCLs
chr14	32880000	32960000	DI	20 LCLs
chr14	33040000	33200000	DI	20 LCLs
chr14	33280000	33320000	DI	20 LCLs
chr14	33960000	34040000	DI	20 LCLs
chr14	34120000	34280000	DI	20 LCLs
chr14	34320000	34360000	DI	20 LCLs
chr14	34400000	34440000	DI	20 LCLs
chr14	34480000	34520000	DI	20 LCLs
chr14	34640000	34800000	DI	20 LCLs
chr14	35280000	35320000	DI	20 LCLs
chr14	35600000	35640000	DI	20 LCLs
chr14	36280000	36320000	DI	20 LCLs
chr14	36560000	36600000	DI	20 LCLs
chr14	37720000	37760000	DI	20 LCLs
chr14	39040000	39120000	DI	20 LCLs
chr14	45080000	45120000	DI	20 LCLs
chr14	45160000	45200000	DI	20 LCLs
chr14	45400000	45440000	DI	20 LCLs
chr14	47080000	47120000	DI	20 LCLs
chr14	49480000	49520000	DI	20 LCLs
chr14	49640000	49680000	DI	20 LCLs
chr14	49720000	49800000	DI	20 LCLs
chr14	50080000	50120000	DI	20 LCLs
chr14	50600000	50640000	DI	20 LCLs
chr14	51200000	51280000	DI	20 LCLs
chr14	51720000	51880000	DI	20 LCLs
chr14	52080000	52160000	DI	20 LCLs
chr14	52200000	52280000	DI	20 LCLs
chr14	52760000	52800000	DI	20 LCLs
chr14	54000000	54040000	DI	20 LCLs
chr14	54600000	54640000	DI	20 LCLs
chr14	54760000	54840000	DI	20 LCLs
chr14	55000000	55040000	DI	20 LCLs
chr14	55880000	55960000	DI	20 LCLs
chr14	64320000	64360000	DI	20 LCLs
chr14	64680000	64760000	DI	20 LCLs
chr14	65040000	65080000	DI	20 LCLs
chr14	65240000	65280000	DI	20 LCLs
chr14	65600000	65720000	DI	20 LCLs
chr14	66160000	66200000	DI	20 LCLs
chr14	66520000	66560000	DI	20 LCLs
chr14	66920000	67000000	DI	20 LCLs
chr14	67080000	67120000	DI	20 LCLs
chr14	68280000	68400000	DI	20 LCLs
chr14	68600000	68760000	DI	20 LCLs
chr14	68920000	68960000	DI	20 LCLs
chr14	69120000	69160000	DI	20 LCLs
chr14	69200000	69240000	DI	20 LCLs
chr14	69280000	69360000	DI	20 LCLs
chr14	69680000	69720000	DI	20 LCLs
chr14	70280000	70320000	DI	20 LCLs
chr14	71680000	71720000	DI	20 LCLs
chr14	76160000	76200000	DI	20 LCLs
chr14	76680000	76720000	DI	20 LCLs
chr14	77040000	77080000	DI	20 LCLs
chr14	78040000	78080000	DI	20 LCLs
chr14	78160000	78200000	DI	20 LCLs
chr14	78360000	78400000	DI	20 LCLs
chr14	79040000	79080000	DI	20 LCLs
chr14	79480000	79640000	DI	20 LCLs
chr14	79880000	79920000	DI	20 LCLs
chr14	80640000	80680000	DI	20 LCLs
chr14	81200000	81240000	DI	20 LCLs
chr14	81280000	81320000	DI	20 LCLs
chr14	82040000	82120000	DI	20 LCLs
chr14	82400000	82440000	DI	20 LCLs
chr14	82680000	82720000	DI	20 LCLs
chr14	88000000	88080000	DI	20 LCLs
chr14	88200000	88240000	DI	20 LCLs
chr14	88440000	88520000	DI	20 LCLs
chr14	88600000	88640000	DI	20 LCLs
chr14	89520000	89560000	DI	20 LCLs
chr14	90360000	90400000	DI	20 LCLs
chr14	91600000	91640000	DI	20 LCLs
chr14	92440000	92480000	DI	20 LCLs
chr14	93680000	93720000	DI	20 LCLs
chr14	95600000	95640000	DI	20 LCLs
chr14	100840000	100880000	DI	20 LCLs
chr14	101840000	101880000	DI	20 LCLs
chr14	103440000	103480000	DI	20 LCLs
chr14	105080000	105120000	DI	20 LCLs
chr14	106280000	106320000	DI	20 LCLs
chr14	106440000	106480000	DI	20 LCLs
chr14	106760000	106800000	DI	20 LCLs
chr14	106840000	106880000	DI	20 LCLs
chr14	107160000	107200000	DI	20 LCLs
chr14	107240000	107280000	DI	20 LCLs
chr15	37360000	37400000	DI	20 LCLs
chr15	38000000	38040000	DI	20 LCLs
chr15	38080000	38160000	DI	20 LCLs
chr15	38280000	38360000	DI	20 LCLs
chr15	39800000	39840000	DI	20 LCLs
chr15	39880000	39920000	DI	20 LCLs
chr15	41040000	41080000	DI	20 LCLs
chr15	48240000	48280000	DI	20 LCLs
chr15	48640000	48760000	DI	20 LCLs
chr15	50640000	50680000	DI	20 LCLs
chr15	52880000	52920000	DI	20 LCLs
chr15	53000000	53040000	DI	20 LCLs
chr15	53080000	53160000	DI	20 LCLs
chr15	53200000	53240000	DI	20 LCLs
chr15	54160000	54200000	DI	20 LCLs
chr15	54280000	54400000	DI	20 LCLs
chr15	59000000	59040000	DI	20 LCLs
chr15	60640000	60680000	DI	20 LCLs
chr15	60840000	60880000	DI	20 LCLs
chr15	62040000	62080000	DI	20 LCLs
chr15	63560000	63600000	DI	20 LCLs
chr15	64360000	64400000	DI	20 LCLs
chr15	66480000	66520000	DI	20 LCLs
chr15	67320000	67400000	DI	20 LCLs
chr15	68360000	68400000	DI	20 LCLs
chr15	68480000	68520000	DI	20 LCLs
chr15	69800000	69840000	DI	20 LCLs
chr15	70760000	70880000	DI	20 LCLs
chr15	71040000	71080000	DI	20 LCLs
chr15	71240000	71280000	DI	20 LCLs
chr15	72080000	72120000	DI	20 LCLs
chr15	73960000	74040000	DI	20 LCLs
chr15	85200000	85240000	DI	20 LCLs
chr15	91640000	91680000	DI	20 LCLs
chr15	91840000	91880000	DI	20 LCLs
chr15	92040000	92080000	DI	20 LCLs
chr15	93200000	93240000	DI	20 LCLs
chr15	93440000	93520000	DI	20 LCLs
chr15	94880000	94920000	DI	20 LCLs
chr15	94960000	95040000	DI	20 LCLs
chr15	95120000	95160000	DI	20 LCLs
chr15	95760000	96000000	DI	20 LCLs
chr15	96720000	96920000	DI	20 LCLs
chr15	97760000	97800000	DI	20 LCLs
chr15	97920000	97960000	DI	20 LCLs
chr15	98040000	98080000	DI	20 LCLs
chr15	98360000	98400000	DI	20 LCLs
chr16	9320000	9360000	DI	20 LCLs
chr16	9400000	9440000	DI	20 LCLs
chr16	24760000	24800000	DI	20 LCLs
chr16	25280000	25360000	DI	20 LCLs
chr16	48720000	48760000	DI	20 LCLs
chr16	50040000	50080000	DI	20 LCLs
chr16	50400000	50440000	DI	20 LCLs
chr16	50720000	50880000	DI	20 LCLs
chr16	51640000	51680000	DI	20 LCLs
chr16	51760000	51800000	DI	20 LCLs
chr16	53040000	53120000	DI	20 LCLs
chr16	62120000	62160000	DI	20 LCLs
chr16	62840000	62880000	DI	20 LCLs
chr16	63200000	63240000	DI	20 LCLs
chr16	63640000	63680000	DI	20 LCLs
chr16	65640000	65680000	DI	20 LCLs
chr16	65760000	65800000	DI	20 LCLs
chr16	65960000	66000000	DI	20 LCLs
chr16	66320000	66360000	DI	20 LCLs
chr16	66480000	66520000	DI	20 LCLs
chr16	80560000	80640000	DI	20 LCLs
chr16	81040000	81080000	DI	20 LCLs
chr16	83240000	83280000	DI	20 LCLs
chr16	87080000	87120000	DI	20 LCLs
chr16	87200000	87240000	DI	20 LCLs
chr17	0	80000	DI	20 LCLs
chr17	1160000	1200000	DI	20 LCLs
chr17	1600000	1640000	DI	20 LCLs
chr17	4080000	4120000	DI	20 LCLs
chr17	4920000	4960000	DI	20 LCLs
chr17	5720000	5760000	DI	20 LCLs
chr17	6880000	6920000	DI	20 LCLs
chr17	8840000	8880000	DI	20 LCLs
chr17	9400000	9440000	DI	20 LCLs
chr17	10800000	10840000	DI	20 LCLs
chr17	10920000	10960000	DI	20 LCLs
chr17	11000000	11120000	DI	20 LCLs
chr17	12120000	12200000	DI	20 LCLs
chr17	12240000	12280000	DI	20 LCLs
chr17	12840000	12880000	DI	20 LCLs
chr17	31520000	31560000	DI	20 LCLs
chr17	48120000	48160000	DI	20 LCLs
chr17	49400000	49440000	DI	20 LCLs
chr17	49520000	49600000	DI	20 LCLs
chr17	50600000	50640000	DI	20 LCLs
chr17	59040000	59120000	DI	20 LCLs
chr17	59400000	59440000	DI	20 LCLs
chr17	61000000	61040000	DI	20 LCLs
chr17	61440000	61480000	DI	20 LCLs
chr17	61640000	61680000	DI	20 LCLs
chr17	62440000	62480000	DI	20 LCLs
chr17	63200000	63320000	DI	20 LCLs
chr17	63360000	63400000	DI	20 LCLs
chr17	63920000	64080000	DI	20 LCLs
chr17	64160000	64200000	DI	20 LCLs
chr17	64280000	64320000	DI	20 LCLs
chr17	64600000	64640000	DI	20 LCLs
chr17	65400000	65480000	DI	20 LCLs
chr17	66240000	66280000	DI	20 LCLs
chr17	67200000	67240000	DI	20 LCLs
chr17	67480000	67680000	DI	20 LCLs
chr17	67720000	67760000	DI	20 LCLs
chr17	68120000	68160000	DI	20 LCLs
chr17	68400000	68440000	DI	20 LCLs
chr17	68480000	68560000	DI	20 LCLs
chr17	68640000	68720000	DI	20 LCLs
chr17	68880000	68960000	DI	20 LCLs
chr17	70520000	70560000	DI	20 LCLs
chr18	40000	80000	DI	20 LCLs
chr18	160000	240000	DI	20 LCLs
chr18	800000	840000	DI	20 LCLs
chr18	2400000	2560000	DI	20 LCLs
chr18	2680000	2720000	DI	20 LCLs
chr18	3280000	3320000	DI	20 LCLs
chr18	3520000	3680000	DI	20 LCLs
chr18	3760000	3800000	DI	20 LCLs
chr18	4080000	4160000	DI	20 LCLs
chr18	4200000	4240000	DI	20 LCLs
chr18	4280000	4320000	DI	20 LCLs
chr18	4480000	4520000	DI	20 LCLs
chr18	4720000	4800000	DI	20 LCLs
chr18	4920000	5080000	DI	20 LCLs
chr18	5880000	5960000	DI	20 LCLs
chr18	6000000	6040000	DI	20 LCLs
chr18	6080000	6120000	DI	20 LCLs
chr18	6320000	6520000	DI	20 LCLs
chr18	6880000	6920000	DI	20 LCLs
chr18	7240000	7280000	DI	20 LCLs
chr18	7840000	7920000	DI	20 LCLs
chr18	7960000	8000000	DI	20 LCLs
chr18	8040000	8080000	DI	20 LCLs
chr18	8120000	8200000	DI	20 LCLs
chr18	8840000	8880000	DI	20 LCLs
chr18	9040000	9080000	DI	20 LCLs
chr18	9960000	10000000	DI	20 LCLs
chr18	10080000	10120000	DI	20 LCLs
chr18	10560000	10600000	DI	20 LCLs
chr18	10760000	10920000	DI	20 LCLs
chr18	11080000	11160000	DI	20 LCLs
chr18	11560000	11600000	DI	20 LCLs
chr18	20960000	21000000	DI	20 LCLs
chr18	21200000	21240000	DI	20 LCLs
chr18	21560000	21600000	DI	20 LCLs
chr18	23280000	23320000	DI	20 LCLs
chr18	23360000	23440000	DI	20 LCLs
chr18	23520000	23560000	DI	20 LCLs
chr18	24120000	24160000	DI	20 LCLs
chr18	26360000	26400000	DI	20 LCLs
chr18	28560000	28640000	DI	20 LCLs
chr18	28760000	28800000	DI	20 LCLs
chr18	29080000	29160000	DI	20 LCLs
chr18	29400000	29440000	DI	20 LCLs
chr18	29560000	29600000	DI	20 LCLs
chr18	29760000	29800000	DI	20 LCLs
chr18	30760000	30840000	DI	20 LCLs
chr18	31120000	31160000	DI	20 LCLs
chr18	31320000	31360000	DI	20 LCLs
chr18	31400000	31440000	DI	20 LCLs
chr18	32120000	32160000	DI	20 LCLs
chr18	32960000	33040000	DI	20 LCLs
chr18	33840000	33880000	DI	20 LCLs
chr18	34200000	34240000	DI	20 LCLs
chr18	34280000	34440000	DI	20 LCLs
chr18	42920000	43000000	DI	20 LCLs
chr18	44560000	44600000	DI	20 LCLs
chr18	46200000	46240000	DI	20 LCLs
chr18	46360000	46400000	DI	20 LCLs
chr18	47320000	47360000	DI	20 LCLs
chr18	47680000	47720000	DI	20 LCLs
chr18	49160000	49200000	DI	20 LCLs
chr18	49320000	49440000	DI	20 LCLs
chr18	50160000	50240000	DI	20 LCLs
chr18	50760000	50800000	DI	20 LCLs
chr18	52760000	52800000	DI	20 LCLs
chr18	52840000	52880000	DI	20 LCLs
chr18	52920000	53120000	DI	20 LCLs
chr18	53760000	53800000	DI	20 LCLs
chr18	54200000	54280000	DI	20 LCLs
chr18	54320000	54360000	DI	20 LCLs
chr18	54440000	54480000	DI	20 LCLs
chr18	55280000	55440000	DI	20 LCLs
chr18	55560000	55600000	DI	20 LCLs
chr18	55680000	55720000	DI	20 LCLs
chr18	56160000	56280000	DI	20 LCLs
chr18	56400000	56440000	DI	20 LCLs
chr18	56640000	56680000	DI	20 LCLs
chr18	56880000	56920000	DI	20 LCLs
chr18	60040000	60080000	DI	20 LCLs
chr18	60600000	60640000	DI	20 LCLs
chr18	61000000	61040000	DI	20 LCLs
chr18	61120000	61160000	DI	20 LCLs
chr18	69960000	70000000	DI	20 LCLs
chr18	70160000	70240000	DI	20 LCLs
chr18	70400000	70440000	DI	20 LCLs
chr18	70520000	70560000	DI	20 LCLs
chr18	70600000	70640000	DI	20 LCLs
chr18	71440000	71560000	DI	20 LCLs
chr18	72360000	72400000	DI	20 LCLs
chr18	74360000	74440000	DI	20 LCLs
chr18	74560000	74600000	DI	20 LCLs
chr18	76560000	76600000	DI	20 LCLs
chr18	76680000	76720000	DI	20 LCLs
chr18	77600000	77640000	DI	20 LCLs
chr18	77760000	77800000	DI	20 LCLs
chr19	9360000	9400000	DI	20 LCLs
chr19	30400000	30440000	DI	20 LCLs
chr19	31440000	31480000	DI	20 LCLs
chr19	32640000	32680000	DI	20 LCLs
chr19	37960000	38000000	DI	20 LCLs
chr19	38280000	38320000	DI	20 LCLs
chr19	38440000	38480000	DI	20 LCLs
chr19	49160000	49200000	DI	20 LCLs
chr19	58840000	58880000	DI	20 LCLs
chr19	59080000	59120000	DI	20 LCLs
chr2	0	40000	DI	20 LCLs
chr2	1440000	1480000	DI	20 LCLs
chr2	8560000	8600000	DI	20 LCLs
chr2	8640000	8680000	DI	20 LCLs
chr2	8720000	8760000	DI	20 LCLs
chr2	9080000	9120000	DI	20 LCLs
chr2	10160000	10200000	DI	20 LCLs
chr2	11840000	11880000	DI	20 LCLs
chr2	11920000	12040000	DI	20 LCLs
chr2	12160000	12200000	DI	20 LCLs
chr2	12640000	12880000	DI	20 LCLs
chr2	12920000	12960000	DI	20 LCLs
chr2	13040000	13080000	DI	20 LCLs
chr2	13120000	13160000	DI	20 LCLs
chr2	13200000	13360000	DI	20 LCLs
chr2	13600000	13680000	DI	20 LCLs
chr2	13880000	13920000	DI	20 LCLs
chr2	14880000	14920000	DI	20 LCLs
chr2	14960000	15040000	DI	20 LCLs
chr2	15640000	15680000	DI	20 LCLs
chr2	16960000	17000000	DI	20 LCLs
chr2	17680000	17720000	DI	20 LCLs
chr2	17800000	17840000	DI	20 LCLs
chr2	18320000	18360000	DI	20 LCLs
chr2	18960000	19040000	DI	20 LCLs
chr2	19880000	19960000	DI	20 LCLs
chr2	20640000	20680000	DI	20 LCLs
chr2	21080000	21120000	DI	20 LCLs
chr2	22440000	22480000	DI	20 LCLs
chr2	27640000	27680000	DI	20 LCLs
chr2	28040000	28080000	DI	20 LCLs
chr2	29200000	29240000	DI	20 LCLs
chr2	30000000	30040000	DI	20 LCLs
chr2	30360000	30400000	DI	20 LCLs
chr2	30440000	30480000	DI	20 LCLs
chr2	31520000	31560000	DI	20 LCLs
chr2	32400000	32440000	DI	20 LCLs
chr2	43680000	43720000	DI	20 LCLs
chr2	44640000	44680000	DI	20 LCLs
chr2	45080000	45160000	DI	20 LCLs
chr2	50600000	50640000	DI	20 LCLs
chr2	60280000	60360000	DI	20 LCLs
chr2	60640000	60680000	DI	20 LCLs
chr2	60760000	60800000	DI	20 LCLs
chr2	60840000	60880000	DI	20 LCLs
chr2	61040000	61080000	DI	20 LCLs
chr2	61400000	61440000	DI	20 LCLs
chr2	62680000	62760000	DI	20 LCLs
chr2	63040000	63120000	DI	20 LCLs
chr2	63680000	63760000	DI	20 LCLs
chr2	64040000	64080000	DI	20 LCLs
chr2	64240000	64280000	DI	20 LCLs
chr2	64320000	64360000	DI	20 LCLs
chr2	84080000	84120000	DI	20 LCLs
chr2	84160000	84240000	DI	20 LCLs
chr2	100800000	100880000	DI	20 LCLs
chr2	100960000	101000000	DI	20 LCLs
chr2	101600000	101680000	DI	20 LCLs
chr2	102320000	102360000	DI	20 LCLs
chr2	120160000	120200000	DI	20 LCLs
chr2	120880000	120920000	DI	20 LCLs
chr2	122120000	122160000	DI	20 LCLs
chr2	122400000	122440000	DI	20 LCLs
chr2	122480000	122560000	DI	20 LCLs
chr2	122720000	123040000	DI	20 LCLs
chr2	123200000	123240000	DI	20 LCLs
chr2	123480000	123520000	DI	20 LCLs
chr2	124560000	124600000	DI	20 LCLs
chr2	135640000	135680000	DI	20 LCLs
chr2	135840000	135880000	DI	20 LCLs
chr2	136680000	136720000	DI	20 LCLs
chr2	136880000	136960000	DI	20 LCLs
chr2	137120000	137160000	DI	20 LCLs
chr2	138640000	138720000	DI	20 LCLs
chr2	138760000	138800000	DI	20 LCLs
chr2	139400000	139480000	DI	20 LCLs
chr2	139560000	139600000	DI	20 LCLs
chr2	139760000	139800000	DI	20 LCLs
chr2	141600000	141640000	DI	20 LCLs
chr2	143600000	143640000	DI	20 LCLs
chr2	143880000	143920000	DI	20 LCLs
chr2	144120000	144160000	DI	20 LCLs
chr2	144200000	144240000	DI	20 LCLs
chr2	144280000	144320000	DI	20 LCLs
chr2	144360000	144400000	DI	20 LCLs
chr2	149440000	149520000	DI	20 LCLs
chr2	149800000	149840000	DI	20 LCLs
chr2	149880000	149920000	DI	20 LCLs
chr2	150080000	150200000	DI	20 LCLs
chr2	150320000	150400000	DI	20 LCLs
chr2	150440000	150480000	DI	20 LCLs
chr2	150520000	150560000	DI	20 LCLs
chr2	151720000	151760000	DI	20 LCLs
chr2	151880000	151920000	DI	20 LCLs
chr2	152320000	152360000	DI	20 LCLs
chr2	152440000	152520000	DI	20 LCLs
chr2	152800000	152840000	DI	20 LCLs
chr2	153040000	153080000	DI	20 LCLs
chr2	153480000	153560000	DI	20 LCLs
chr2	153640000	153680000	DI	20 LCLs
chr2	158000000	158080000	DI	20 LCLs
chr2	159600000	159640000	DI	20 LCLs
chr2	159720000	159800000	DI	20 LCLs
chr2	160000000	160040000	DI	20 LCLs
chr2	160520000	160600000	DI	20 LCLs
chr2	160680000	160800000	DI	20 LCLs
chr2	160840000	160880000	DI	20 LCLs
chr2	160960000	161000000	DI	20 LCLs
chr2	161680000	161720000	DI	20 LCLs
chr2	161760000	161800000	DI	20 LCLs
chr2	162080000	162160000	DI	20 LCLs
chr2	162440000	162520000	DI	20 LCLs
chr2	163160000	163200000	DI	20 LCLs
chr2	165240000	165320000	DI	20 LCLs
chr2	169680000	169720000	DI	20 LCLs
chr2	169760000	169800000	DI	20 LCLs
chr2	170320000	170400000	DI	20 LCLs
chr2	171240000	171280000	DI	20 LCLs
chr2	171440000	171480000	DI	20 LCLs
chr2	171760000	171880000	DI	20 LCLs
chr2	171960000	172040000	DI	20 LCLs
chr2	172360000	172400000	DI	20 LCLs
chr2	173320000	173360000	DI	20 LCLs
chr2	173520000	173560000	DI	20 LCLs
chr2	173920000	173960000	DI	20 LCLs
chr2	174240000	174280000	DI	20 LCLs
chr2	174920000	174960000	DI	20 LCLs
chr2	175160000	175200000	DI	20 LCLs
chr2	176520000	176560000	DI	20 LCLs
chr2	177680000	177720000	DI	20 LCLs
chr2	177960000	178040000	DI	20 LCLs
chr2	182480000	182520000	DI	20 LCLs
chr2	182560000	182640000	DI	20 LCLs
chr2	182720000	182760000	DI	20 LCLs
chr2	187440000	187480000	DI	20 LCLs
chr2	187520000	187560000	DI	20 LCLs
chr2	191640000	191680000	DI	20 LCLs
chr2	191840000	191880000	DI	20 LCLs
chr2	192360000	192400000	DI	20 LCLs
chr2	192480000	192520000	DI	20 LCLs
chr2	192560000	192600000	DI	20 LCLs
chr2	194440000	194480000	DI	20 LCLs
chr2	194640000	194680000	DI	20 LCLs
chr2	195360000	195480000	DI	20 LCLs
chr2	195880000	195920000	DI	20 LCLs
chr2	196160000	196280000	DI	20 LCLs
chr2	196520000	196560000	DI	20 LCLs
chr2	196680000	196720000	DI	20 LCLs
chr2	196760000	197080000	DI	20 LCLs
chr2	197120000	197200000	DI	20 LCLs
chr2	197600000	197680000	DI	20 LCLs
chr2	198240000	198280000	DI	20 LCLs
chr2	198440000	198480000	DI	20 LCLs
chr2	198520000	198720000	DI	20 LCLs
chr2	198840000	199040000	DI	20 LCLs
chr2	199160000	199240000	DI	20 LCLs
chr2	199360000	199400000	DI	20 LCLs
chr2	200240000	200280000	DI	20 LCLs
chr2	200320000	200360000	DI	20 LCLs
chr2	200880000	200960000	DI	20 LCLs
chr2	206760000	206800000	DI	20 LCLs
chr2	206920000	206960000	DI	20 LCLs
chr2	207080000	207120000	DI	20 LCLs
chr2	207160000	207280000	DI	20 LCLs
chr2	207320000	207360000	DI	20 LCLs
chr2	207560000	207640000	DI	20 LCLs
chr2	208240000	208280000	DI	20 LCLs
chr2	208360000	208400000	DI	20 LCLs
chr2	208760000	208800000	DI	20 LCLs
chr2	209520000	209560000	DI	20 LCLs
chr2	210840000	210880000	DI	20 LCLs
chr2	211000000	211040000	DI	20 LCLs
chr2	216600000	216640000	DI	20 LCLs
chr2	216720000	216800000	DI	20 LCLs
chr2	217040000	217080000	DI	20 LCLs
chr2	217560000	217640000	DI	20 LCLs
chr2	217720000	217760000	DI	20 LCLs
chr2	218280000	218400000	DI	20 LCLs
chr2	218520000	218640000	DI	20 LCLs
chr2	220040000	220120000	DI	20 LCLs
chr2	220640000	220680000	DI	20 LCLs
chr2	221400000	221440000	DI	20 LCLs
chr2	221520000	221560000	DI	20 LCLs
chr2	221680000	221760000	DI	20 LCLs
chr2	222560000	222600000	DI	20 LCLs
chr2	223440000	223480000	DI	20 LCLs
chr2	223560000	223600000	DI	20 LCLs
chr2	223800000	223880000	DI	20 LCLs
chr2	229520000	229560000	DI	20 LCLs
chr2	230200000	230240000	DI	20 LCLs
chr2	230720000	230800000	DI	20 LCLs
chr2	230880000	230920000	DI	20 LCLs
chr2	231440000	231480000	DI	20 LCLs
chr2	231800000	231840000	DI	20 LCLs
chr2	231920000	231960000	DI	20 LCLs
chr2	232720000	232760000	DI	20 LCLs
chr2	233480000	233520000	DI	20 LCLs
chr2	233760000	233800000	DI	20 LCLs
chr2	234320000	234360000	DI	20 LCLs
chr2	234480000	234520000	DI	20 LCLs
chr2	234720000	234760000	DI	20 LCLs
chr2	234800000	234840000	DI	20 LCLs
chr2	235000000	235040000	DI	20 LCLs
chr2	235320000	235440000	DI	20 LCLs
chr2	237400000	237440000	DI	20 LCLs
chr2	237920000	237960000	DI	20 LCLs
chr2	238360000	238400000	DI	20 LCLs
chr2	239080000	239120000	DI	20 LCLs
chr2	240760000	240800000	DI	20 LCLs
chr20	5040000	5120000	DI	20 LCLs
chr20	5720000	5760000	DI	20 LCLs
chr20	5840000	5920000	DI	20 LCLs
chr20	6000000	6080000	DI	20 LCLs
chr20	6120000	6280000	DI	20 LCLs
chr20	6320000	6360000	DI	20 LCLs
chr20	6520000	6560000	DI	20 LCLs
chr20	6840000	6880000	DI	20 LCLs
chr20	7800000	7880000	DI	20 LCLs
chr20	7920000	8000000	DI	20 LCLs
chr20	8480000	8520000	DI	20 LCLs
chr20	10520000	10560000	DI	20 LCLs
chr20	10640000	10680000	DI	20 LCLs
chr20	11200000	11320000	DI	20 LCLs
chr20	11360000	11560000	DI	20 LCLs
chr20	12920000	12960000	DI	20 LCLs
chr20	13680000	13800000	DI	20 LCLs
chr20	14240000	14480000	DI	20 LCLs
chr20	15600000	15640000	DI	20 LCLs
chr20	15800000	15840000	DI	20 LCLs
chr20	17400000	17440000	DI	20 LCLs
chr20	17960000	18000000	DI	20 LCLs
chr20	18600000	18640000	DI	20 LCLs
chr20	19560000	19640000	DI	20 LCLs
chr20	20520000	20560000	DI	20 LCLs
chr20	35400000	35440000	DI	20 LCLs
chr20	35880000	35920000	DI	20 LCLs
chr20	37000000	37040000	DI	20 LCLs
chr20	37880000	38000000	DI	20 LCLs
chr20	38160000	38200000	DI	20 LCLs
chr20	39200000	39240000	DI	20 LCLs
chr20	46400000	46440000	DI	20 LCLs
chr20	46480000	46520000	DI	20 LCLs
chr20	47480000	47520000	DI	20 LCLs
chr20	48200000	48240000	DI	20 LCLs
chr20	49040000	49080000	DI	20 LCLs
chr20	50000000	50040000	DI	20 LCLs
chr20	50160000	50200000	DI	20 LCLs
chr21	26640000	26760000	DI	20 LCLs
chr21	26840000	26920000	DI	20 LCLs
chr21	27080000	27200000	DI	20 LCLs
chr21	27240000	27280000	DI	20 LCLs
chr21	27480000	27560000	DI	20 LCLs
chr21	27720000	27760000	DI	20 LCLs
chr21	28040000	28080000	DI	20 LCLs
chr21	28200000	28320000	DI	20 LCLs
chr21	29880000	29920000	DI	20 LCLs
[truncated: 18,015 more rows]
