# Supplementary material for: Common DNA sequence variation influences 3-dimensional conformation of the human genome
Source: Genome Biol. 2019 Nov 28;20:255. doi: 10.1186/s13059-019-1855-4 (PMC6883528; doi:10.1186/s13059-019-1855-4)
Supplement: Supplementary file 5 — Additional file 5: Table S6. Matrix cells showing evidence of biological variability. [file 13059_2019_1855_MOESM5_ESM.csv]

row	col	seqnames	start	end	width	strand	seqnames	start	end	width	strand	F	p.val	q.val	biovar	hic.GM18486_Rep1.40Kb.cis.raw	hic.GM18486_Rep2.40Kb.cis.raw	hic.GM18505_Rep1.40Kb.cis.raw	hic.GM18505_Rep2.40Kb.cis.raw	hic.GM18507_Rep1.40Kb.cis.raw	hic.GM18507_Rep2.40Kb.cis.raw	hic.GM18508_Rep1.40Kb.cis.raw	hic.GM18508_Rep2.40Kb.cis.raw	hic.GM18516_Rep1.40Kb.cis.raw	hic.GM18516_Rep2.40Kb.cis.raw	hic.GM18522_Rep1.40Kb.cis.raw	hic.GM18522_Rep2.40Kb.cis.raw	hic.GM19099_Rep1.40Kb.cis.raw	hic.GM19099_Rep2.40Kb.cis.raw	hic.GM19141_Rep1.40Kb.cis.raw	hic.GM19141_Rep2.40Kb.cis.raw	hic.GM19204_Rep1.40Kb.cis.raw	hic.GM19204_Rep2.40Kb.cis.raw	hic.GM19238_Rep1.40Kb.cis.raw	hic.GM19238_Rep2.40Kb.cis.raw	hic.GM19239_Rep2.40Kb.cis.raw	hic.GM19240_Rep1.40Kb.cis.raw	hic.HG00512_Rep1.40Kb.cis.raw	hic.HG00512_Rep2.40Kb.cis.raw	hic.HG00513_Rep1.40Kb.cis.raw	hic.HG00513_Rep2.40Kb.cis.raw	hic.HG00731_Rep1.40Kb.cis.raw	hic.HG00731_Rep2.40Kb.cis.raw	hic.HG00732_Rep1.40Kb.cis.raw	hic.HG00732_Rep2.40Kb.cis.raw
38	39	chr10	1480000	1519999	40000	*	chr10	1520000	1559999	40000	*	6.761060	4.581299e-04	4.534663e-02	0.045804981	1.671636e+00	1.659195e+00	1.765794e+00	1.717670e+00	1.712148e+00	1.670110e+00	1.673148e+00	1.611086e+00	1.749837e+00	1.777469e+00	1.543716e+00	1.629611e+00	1.658523e+00	1.732832e+00	1.674939e+00	1.628881e+00	1.675924e+00	1.600740e+00	1.589733e+00	1.601064e+00	1.806085e+00	1.603637e+00	1.633669e+00	1.629150e+00	1.602525e+00	1.562775e+00	1.742057e+00	1.768713e+00	1.697548e+00	1.724595e+00
39	40	chr10	1520000	1559999	40000	*	chr10	1560000	1599999	40000	*	10.567750	3.522109e-05	1.976434e-02	0.049569673	1.672534e+00	1.695243e+00	1.816357e+00	1.756907e+00	1.696361e+00	1.699504e+00	1.693907e+00	1.610830e+00	1.838163e+00	1.815456e+00	1.583090e+00	1.641784e+00	1.724958e+00	1.762943e+00	1.695094e+00	1.693085e+00	1.678834e+00	1.625370e+00	1.622321e+00	1.617159e+00	1.849003e+00	1.666750e+00	1.644171e+00	1.706054e+00	1.627487e+00	1.559494e+00	1.795459e+00	1.796359e+00	1.732819e+00	1.739705e+00
40	41	chr10	1560000	1599999	40000	*	chr10	1600000	1639999	40000	*	8.555987	1.217851e-04	2.708052e-02	0.052977973	1.692084e+00	1.744610e+00	1.813726e+00	1.804208e+00	1.707474e+00	1.734911e+00	1.712706e+00	1.597571e+00	1.853471e+00	1.815625e+00	1.643098e+00	1.654908e+00	1.779391e+00	1.802467e+00	1.729231e+00	1.749822e+00	1.701289e+00	1.716985e+00	1.641738e+00	1.636048e+00	1.856467e+00	1.705164e+00	1.695569e+00	1.722884e+00	1.653889e+00	1.618292e+00	1.768305e+00	1.786934e+00	1.797388e+00	1.723997e+00
87	88	chr10	3440000	3479999	40000	*	chr10	3480000	3519999	40000	*	5.043260	2.149949e-03	7.433407e-02	0.042835807	2.262171e+00	2.251137e+00	2.255749e+00	2.188537e+00	2.162636e+00	2.091943e+00	2.076636e+00	2.204068e+00	2.227622e+00	2.204834e+00	2.267625e+00	2.234578e+00	2.258065e+00	2.275398e+00	2.258063e+00	2.291900e+00	2.266866e+00	2.308019e+00	2.172033e+00	2.119230e+00	2.234430e+00	2.181448e+00	2.293724e+00	2.272496e+00	2.132568e+00	2.137470e+00	2.267894e+00	2.290032e+00	2.220596e+00	2.258613e+00
88	89	chr10	3480000	3519999	40000	*	chr10	3520000	3559999	40000	*	4.945521	2.372712e-03	7.506840e-02	0.043071137	2.291486e+00	2.257980e+00	2.273711e+00	2.198425e+00	2.173992e+00	2.096083e+00	2.096435e+00	2.192776e+00	2.261296e+00	2.226372e+00	2.287704e+00	2.258787e+00	2.316838e+00	2.242829e+00	2.257817e+00	2.297981e+00	2.275815e+00	2.324878e+00	2.174818e+00	2.122508e+00	2.220835e+00	2.200949e+00	2.270813e+00	2.304999e+00	2.142101e+00	2.167801e+00	2.307905e+00	2.292435e+00	2.250266e+00	2.241486e+00
186	187	chr10	7400000	7439999	40000	*	chr10	7440000	7479999	40000	*	4.528018	3.671148e-03	9.010425e-02	0.021223795	2.035870e+00	2.084428e+00	2.075827e+00	1.997376e+00	2.021249e+00	1.982622e+00	2.005034e+00	2.006856e+00	1.967499e+00	2.035505e+00	1.975343e+00	1.911545e+00	2.045834e+00	2.069063e+00	1.884336e+00	1.956542e+00	2.027978e+00	1.992931e+00	1.955965e+00	1.940261e+00	1.912831e+00	1.928844e+00	2.083734e+00	2.071812e+00	2.013176e+00	1.989937e+00	2.074464e+00	2.024905e+00	1.985317e+00	1.955088e+00
447	448	chr10	17840000	17879999	40000	*	chr10	17880000	17919999	40000	*	4.840119	2.642801e-03	7.805180e-02	0.022575583	-1.206223e+00	-1.292402e+00	-1.272908e+00	-1.286635e+00	-1.355943e+00	-1.358112e+00	-1.264372e+00	-1.262177e+00	-1.354736e+00	-1.358112e+00	-1.356546e+00	-1.358112e+00	-1.355509e+00	-1.325531e+00	-1.351253e+00	-1.326110e+00	-1.340863e+00	-1.355851e+00	-1.318491e+00	-1.377579e+00	-1.333894e+00	-1.319906e+00	-1.284833e+00	-1.250822e+00	-1.367876e+00	-1.366153e+00	-1.362101e+00	-1.330790e+00	-1.281943e+00	-1.326743e+00
448	449	chr10	17880000	17919999	40000	*	chr10	17920000	17959999	40000	*	4.404782	4.196907e-03	9.446315e-02	0.021842518	-1.220233e+00	-1.291252e+00	-1.239169e+00	-1.273603e+00	-1.346848e+00	-1.355943e+00	-1.265051e+00	-1.294861e+00	-1.342493e+00	-1.352157e+00	-1.348489e+00	-1.294861e+00	-1.363846e+00	-1.344262e+00	-1.356806e+00	-1.338682e+00	-1.341744e+00	-1.335730e+00	-1.299057e+00	-1.335619e+00	-1.339230e+00	-1.295157e+00	-1.308479e+00	-1.274559e+00	-1.324063e+00	-1.362302e+00	-1.374826e+00	-1.347781e+00	-1.245788e+00	-1.284575e+00
535	536	chr10	21360000	21399999	40000	*	chr10	21400000	21439999	40000	*	4.589650	3.436483e-03	9.389614e-02	0.038090767	2.072336e+00	2.060807e+00	2.007402e+00	1.967259e+00	2.052425e+00	2.074477e+00	2.018331e+00	2.057027e+00	2.125838e+00	2.135661e+00	1.999152e+00	2.009107e+00	2.075429e+00	2.045204e+00	2.105626e+00	2.121946e+00	2.094984e+00	2.061864e+00	2.017302e+00	2.101809e+00	2.020754e+00	2.034156e+00	2.042648e+00	2.107971e+00	2.147532e+00	2.071578e+00	2.032335e+00	2.056326e+00	1.966624e+00	1.968100e+00
591	592	chr10	23600000	23639999	40000	*	chr10	23640000	23679999	40000	*	4.574971	3.490791e-03	8.596088e-02	0.015737917	2.041951e+00	2.046281e+00	2.037953e+00	1.971205e+00	2.038147e+00	1.995744e+00	2.033226e+00	2.025268e+00	1.960000e+00	1.918847e+00	1.914004e+00	1.930968e+00	2.041951e+00	1.979444e+00	1.980795e+00	1.945880e+00	2.034297e+00	2.031435e+00	1.981054e+00	2.039539e+00	1.928750e+00	1.926724e+00	1.975272e+00	1.987952e+00	1.997896e+00	2.007647e+00	2.050378e+00	2.055920e+00	1.991315e+00	1.938492e+00
592	593	chr10	23640000	23679999	40000	*	chr10	23680000	23719999	40000	*	5.304395	1.662473e-03	6.853878e-02	0.015668891	2.367836e+00	2.309108e+00	2.237134e+00	2.202451e+00	2.363371e+00	2.267386e+00	2.302446e+00	2.334579e+00	2.246311e+00	2.208064e+00	2.196897e+00	2.198792e+00	2.272582e+00	2.303900e+00	2.267426e+00	2.222260e+00	2.297941e+00	2.302083e+00	2.262867e+00	2.268828e+00	2.200005e+00	2.206559e+00	2.222055e+00	2.230656e+00	2.276016e+00	2.290483e+00	2.316604e+00	2.320257e+00	2.277679e+00	2.246903e+00
613	614	chr10	24480000	24519999	40000	*	chr10	24520000	24559999	40000	*	7.696171	2.228392e-04	3.357201e-02	0.036744338	2.454416e+00	2.376224e+00	2.497842e+00	2.534911e+00	2.540014e+00	2.587196e+00	2.527686e+00	2.483607e+00	2.465098e+00	2.447550e+00	2.608021e+00	2.626539e+00	2.610188e+00	2.571306e+00	2.593946e+00	2.530417e+00	2.507495e+00	2.567828e+00	2.619180e+00	2.581625e+00	2.539203e+00	2.581432e+00	2.602860e+00	2.609347e+00	2.456857e+00	2.474981e+00	2.523679e+00	2.507659e+00	2.544598e+00	2.535114e+00
614	615	chr10	24520000	24559999	40000	*	chr10	24560000	24599999	40000	*	4.913244	2.451944e-03	7.608769e-02	0.041272507	2.516622e+00	2.444213e+00	2.555573e+00	2.650471e+00	2.633349e+00	2.680726e+00	2.592821e+00	2.507224e+00	2.560299e+00	2.519458e+00	2.708731e+00	2.743595e+00	2.701647e+00	2.679452e+00	2.703849e+00	2.610485e+00	2.580255e+00	2.675698e+00	2.717199e+00	2.719371e+00	2.609628e+00	2.686681e+00	2.668592e+00	2.714321e+00	2.529052e+00	2.545677e+00	2.582866e+00	2.612178e+00	2.709138e+00	2.612812e+00
615	616	chr10	24560000	24599999	40000	*	chr10	24600000	24639999	40000	*	6.775590	4.527698e-04	4.516621e-02	0.046224122	2.686321e+00	2.614416e+00	2.729354e+00	2.775199e+00	2.786154e+00	2.835227e+00	2.744967e+00	2.669087e+00	2.721042e+00	2.678161e+00	2.915119e+00	2.933858e+00	2.885413e+00	2.853469e+00	2.867416e+00	2.791845e+00	2.783793e+00	2.893784e+00	2.882752e+00	2.878863e+00	2.767498e+00	2.826491e+00	2.837675e+00	2.868797e+00	2.677872e+00	2.687542e+00	2.733206e+00	2.780860e+00	2.887227e+00	2.781829e+00
616	617	chr10	24600000	24639999	40000	*	chr10	24640000	24679999	40000	*	8.534278	1.235815e-04	2.770344e-02	0.050564610	2.527840e+00	2.491067e+00	2.564778e+00	2.586185e+00	2.681958e+00	2.676619e+00	2.626578e+00	2.563935e+00	2.583982e+00	2.526678e+00	2.738492e+00	2.772859e+00	2.736004e+00	2.683360e+00	2.678443e+00	2.642742e+00	2.638718e+00	2.729173e+00	2.694903e+00	2.701991e+00	2.637456e+00	2.668280e+00	2.654506e+00	2.698957e+00	2.548529e+00	2.531450e+00	2.625693e+00	2.661396e+00	2.706224e+00	2.642380e+00
617	618	chr10	24640000	24679999	40000	*	chr10	24680000	24719999	40000	*	5.380006	1.545731e-03	6.655880e-02	0.052576131	2.190182e+00	2.212021e+00	2.295003e+00	2.293956e+00	2.395705e+00	2.348107e+00	2.314170e+00	2.262816e+00	2.227848e+00	2.184300e+00	2.359102e+00	2.422152e+00	2.415403e+00	2.399834e+00	2.291395e+00	2.347294e+00	2.296902e+00	2.387261e+00	2.344875e+00	2.300138e+00	2.326069e+00	2.353158e+00	2.327346e+00	2.365150e+00	2.235141e+00	2.266502e+00	2.338550e+00	2.363934e+00	2.389810e+00	2.298362e+00
618	619	chr10	24680000	24719999	40000	*	chr10	24720000	24759999	40000	*	4.334055	4.536908e-03	9.449080e-02	0.052309166	2.041621e+00	2.073015e+00	2.056766e+00	2.148802e+00	2.225045e+00	2.180993e+00	2.152599e+00	2.134601e+00	2.071804e+00	2.029028e+00	2.218363e+00	2.222009e+00	2.277257e+00	2.244003e+00	2.144716e+00	2.207088e+00	2.127024e+00	2.222009e+00	2.134008e+00	2.147867e+00	2.170173e+00	2.197986e+00	2.175375e+00	2.210391e+00	2.066893e+00	2.138391e+00	2.207860e+00	2.203346e+00	2.212624e+00	2.119210e+00
629	630	chr10	25120000	25159999	40000	*	chr10	25160000	25199999	40000	*	4.308521	4.667236e-03	9.539474e-02	0.027792061	2.137600e+00	2.137053e+00	2.247644e+00	2.194190e+00	2.212466e+00	2.197977e+00	2.243988e+00	2.232730e+00	2.102312e+00	2.102683e+00	2.129950e+00	2.175680e+00	2.275757e+00	2.209103e+00	2.163848e+00	2.213486e+00	2.131301e+00	2.192136e+00	2.182335e+00	2.236867e+00	2.124611e+00	2.237632e+00	2.175114e+00	2.133743e+00	2.179169e+00	2.218963e+00	2.197999e+00	2.211798e+00	2.232984e+00	2.229879e+00
843	844	chr10	33680000	33719999	40000	*	chr10	33720000	33759999	40000	*	4.732037	2.956573e-03	8.333251e-02	0.046118285	2.244628e+00	2.266090e+00	2.133740e+00	2.132662e+00	2.271919e+00	2.365820e+00	2.316115e+00	2.398699e+00	2.257437e+00	2.297930e+00	2.253715e+00	2.183346e+00	2.244628e+00	2.171758e+00	2.305612e+00	2.342270e+00	2.309650e+00	2.230520e+00	2.279373e+00	2.297296e+00	2.330543e+00	2.206111e+00	2.248355e+00	2.188110e+00	2.302266e+00	2.265141e+00	2.126000e+00	2.174605e+00	2.227618e+00	2.266299e+00
844	845	chr10	33720000	33759999	40000	*	chr10	33760000	33799999	40000	*	5.130968	1.970086e-03	7.705619e-02	0.046747964	2.400606e+00	2.351873e+00	2.239056e+00	2.252439e+00	2.385400e+00	2.473932e+00	2.452524e+00	2.491089e+00	2.350827e+00	2.406668e+00	2.385400e+00	2.302544e+00	2.311738e+00	2.271634e+00	2.401533e+00	2.442311e+00	2.421416e+00	2.340497e+00	2.375776e+00	2.405494e+00	2.451845e+00	2.322354e+00	2.383600e+00	2.294207e+00	2.358051e+00	2.366175e+00	2.239823e+00	2.261069e+00	2.356672e+00	2.396890e+00
860	861	chr10	34360000	34399999	40000	*	chr10	34400000	34439999	40000	*	5.111773	2.007941e-03	7.756473e-02	0.054837374	2.339565e+00	2.401447e+00	2.288163e+00	2.256115e+00	2.419304e+00	2.537536e+00	2.480129e+00	2.523508e+00	2.436090e+00	2.383763e+00	2.295460e+00	2.318441e+00	2.346776e+00	2.276166e+00	2.434769e+00	2.442071e+00	2.346691e+00	2.307420e+00	2.503650e+00	2.478562e+00	2.441709e+00	2.430808e+00	2.338629e+00	2.297948e+00	2.388516e+00	2.406544e+00	2.405020e+00	2.263183e+00	2.241234e+00	2.330829e+00
864	865	chr10	34520000	34559999	40000	*	chr10	34560000	34599999	40000	*	4.200994	5.264588e-03	9.989393e-02	0.070346076	2.340156e+00	2.356962e+00	2.272482e+00	2.297984e+00	2.470648e+00	2.556488e+00	2.418792e+00	2.449834e+00	2.486533e+00	2.472214e+00	2.374496e+00	2.426614e+00	2.428873e+00	2.486764e+00	2.482991e+00	2.446141e+00	2.430011e+00	2.252292e+00	2.493179e+00	2.475034e+00	2.476616e+00	2.428737e+00	2.338262e+00	2.299062e+00	2.316107e+00	2.395277e+00	2.466999e+00	2.408913e+00	2.350854e+00	2.370576e+00
868	869	chr10	34680000	34719999	40000	*	chr10	34720000	34759999	40000	*	5.052914	2.129265e-03	7.435148e-02	0.078795989	2.134890e+00	2.122162e+00	2.000117e+00	2.071506e+00	2.242542e+00	2.382239e+00	2.312453e+00	2.239378e+00	2.218797e+00	2.238319e+00	2.123751e+00	2.104561e+00	2.238554e+00	2.321560e+00	2.282002e+00	2.248844e+00	2.222833e+00	2.064973e+00	2.286406e+00	2.213573e+00	2.303932e+00	2.165293e+00	2.052169e+00	2.013221e+00	2.156397e+00	2.221424e+00	2.184593e+00	2.178960e+00	2.213154e+00	2.140489e+00
869	870	chr10	34720000	34759999	40000	*	chr10	34760000	34799999	40000	*	6.117031	7.876576e-04	5.094800e-02	0.080059756	2.195976e+00	2.199560e+00	2.057716e+00	2.139488e+00	2.331796e+00	2.421503e+00	2.377496e+00	2.331832e+00	2.256190e+00	2.250607e+00	2.182495e+00	2.155704e+00	2.266973e+00	2.358136e+00	2.334697e+00	2.306517e+00	2.305430e+00	2.149801e+00	2.346417e+00	2.264200e+00	2.377575e+00	2.202545e+00	2.129322e+00	2.098817e+00	2.279650e+00	2.287971e+00	2.214090e+00	2.233969e+00	2.255919e+00	2.201215e+00
1021	1022	chr10	44240000	44279999	40000	*	chr10	44280000	44319999	40000	*	4.907850	2.465474e-03	7.621667e-02	0.022874162	2.283161e+00	2.259307e+00	2.207557e+00	2.267198e+00	2.201009e+00	2.248297e+00	2.106870e+00	2.130597e+00	2.187920e+00	2.225313e+00	2.272774e+00	2.275814e+00	2.254033e+00	2.140843e+00	2.289312e+00	2.294636e+00	2.187516e+00	2.203313e+00	2.179739e+00	2.181004e+00	2.218082e+00	2.234686e+00	2.224015e+00	2.230447e+00	2.270489e+00	2.272666e+00	2.188896e+00	2.251143e+00	2.141210e+00	2.139770e+00
1125	1126	chr10	48720000	48759999	40000	*	chr10	48760000	48799999	40000	*	5.496051	1.384218e-03	6.372304e-02	0.035497774	-1.345702e+00	-1.333621e+00	-1.279950e+00	-1.212066e+00	-1.316556e+00	-1.327147e+00	-1.309519e+00	-1.282788e+00	-1.239413e+00	-1.287980e+00	-1.298449e+00	-1.306936e+00	-1.338666e+00	-1.326512e+00	-1.320697e+00	-1.314762e+00	-1.325294e+00	-1.282788e+00	-1.299060e+00	-1.271061e+00	-1.202982e+00	-1.257101e+00	-1.305966e+00	-1.305709e+00	-1.322412e+00	-1.326100e+00	-1.218350e+00	-1.245061e+00	-1.317052e+00	-1.287646e+00
1198	1199	chr10	51760000	51799999	40000	*	chr10	51800000	51839999	40000	*	7.555776	2.471867e-04	3.394678e-02	0.039118614	-8.778488e-01	-9.654402e-01	-9.699507e-01	-1.000567e+00	-8.294246e-01	-7.925036e-01	-9.832664e-01	-9.719336e-01	-9.117638e-01	-8.725607e-01	-9.832664e-01	-1.000567e+00	-9.109013e-01	-9.448642e-01	-8.294246e-01	-8.576831e-01	-8.690658e-01	-9.069336e-01	-9.273763e-01	-8.387229e-01	-7.279818e-01	-9.430136e-01	-8.725343e-01	-8.632242e-01	-9.377999e-01	-1.010412e+00	-9.302283e-01	-8.912531e-01	-9.805969e-01	-9.781265e-01
1204	1205	chr10	52000000	52039999	40000	*	chr10	52040000	52079999	40000	*	5.865606	9.844903e-04	5.464815e-02	0.048079432	1.688701e+00	1.591496e+00	1.901019e+00	1.917208e+00	1.808807e+00	1.963786e+00	1.913804e+00	1.706460e+00	1.884444e+00	1.890637e+00	1.619673e+00	1.775728e+00	1.880469e+00	1.850175e+00	1.799613e+00	1.778684e+00	1.742337e+00	1.796732e+00	1.894129e+00	1.950508e+00	2.014065e+00	1.900867e+00	1.960609e+00	1.937082e+00	1.750198e+00	1.742122e+00	1.881446e+00	1.886037e+00	1.577602e+00	1.628220e+00
1266	1267	chr10	54480000	54519999	40000	*	chr10	54520000	54559999	40000	*	5.009928	2.223136e-03	8.038031e-02	0.029099219	1.513076e+00	1.533081e+00	1.366180e+00	1.375570e+00	1.339515e+00	1.411977e+00	1.521516e+00	1.520906e+00	1.426780e+00	1.503670e+00	1.494878e+00	1.494823e+00	1.408179e+00	1.432411e+00	1.458192e+00	1.375570e+00	1.368544e+00	1.444081e+00	1.499435e+00	1.398691e+00	1.319950e+00	1.511759e+00	1.524696e+00	1.480361e+00	1.347262e+00	1.370901e+00	1.530443e+00	1.498463e+00	1.435849e+00	1.474786e+00
1421	1422	chr10	60680000	60719999	40000	*	chr10	60720000	60759999	40000	*	4.506437	3.757567e-03	9.692645e-02	0.029680626	2.419953e+00	2.385864e+00	2.343119e+00	2.479548e+00	2.579966e+00	2.593631e+00	2.552334e+00	2.619046e+00	2.492539e+00	2.416294e+00	2.614407e+00	2.610220e+00	2.513256e+00	2.568055e+00	2.596110e+00	2.549205e+00	2.538880e+00	2.509142e+00	2.585438e+00	2.558522e+00	2.520301e+00	2.550468e+00	2.437930e+00	2.500743e+00	2.449343e+00	2.479075e+00	2.535055e+00	2.516150e+00	2.576830e+00	2.493193e+00
1422	1423	chr10	60720000	60759999	40000	*	chr10	60760000	60799999	40000	*	7.643071	2.317116e-04	3.415270e-02	0.031638773	2.567779e+00	2.545430e+00	2.536813e+00	2.682120e+00	2.791459e+00	2.807077e+00	2.746747e+00	2.835462e+00	2.655822e+00	2.550466e+00	2.841681e+00	2.829913e+00	2.682369e+00	2.701910e+00	2.803107e+00	2.749769e+00	2.759446e+00	2.707543e+00	2.780699e+00	2.771631e+00	2.748114e+00	2.726642e+00	2.585236e+00	2.604381e+00	2.652117e+00	2.665152e+00	2.738696e+00	2.710131e+00	2.743399e+00	2.703664e+00
1423	1424	chr10	60760000	60799999	40000	*	chr10	60800000	60839999	40000	*	7.105703	3.482942e-04	3.884539e-02	0.032608531	2.649701e+00	2.647213e+00	2.670906e+00	2.788555e+00	2.860315e+00	2.900924e+00	2.819506e+00	2.947493e+00	2.729876e+00	2.620062e+00	2.974637e+00	2.933307e+00	2.751064e+00	2.760504e+00	2.901974e+00	2.847186e+00	2.877236e+00	2.788555e+00	2.878716e+00	2.861576e+00	2.837833e+00	2.797610e+00	2.680984e+00	2.661692e+00	2.765292e+00	2.793573e+00	2.823818e+00	2.813236e+00	2.788759e+00	2.754268e+00
1550	1551	chr10	65840000	65879999	40000	*	chr10	65880000	65919999	40000	*	5.967871	8.983586e-04	5.422332e-02	0.030739328	2.173188e+00	2.120657e+00	2.231922e+00	2.192022e+00	2.061987e+00	2.087083e+00	2.166139e+00	2.162676e+00	2.084415e+00	2.179381e+00	2.226482e+00	2.222716e+00	2.143713e+00	2.074997e+00	2.257685e+00	2.242046e+00	2.115574e+00	2.049964e+00	2.168862e+00	2.136352e+00	2.248658e+00	2.228472e+00	2.205802e+00	2.159463e+00	2.218265e+00	2.270577e+00	2.071681e+00	2.108310e+00	2.155525e+00	2.118803e+00
1551	1552	chr10	65880000	65919999	40000	*	chr10	65920000	65959999	40000	*	10.684562	3.297877e-05	1.950246e-02	0.030500297	2.205427e+00	2.210367e+00	2.236867e+00	2.219047e+00	2.067427e+00	2.120913e+00	2.199562e+00	2.203202e+00	2.142521e+00	2.169551e+00	2.276700e+00	2.251011e+00	2.175860e+00	2.118952e+00	2.282898e+00	2.292958e+00	2.142849e+00	2.116384e+00	2.202968e+00	2.149798e+00	2.259746e+00	2.265467e+00	2.209602e+00	2.178569e+00	2.227187e+00	2.260045e+00	2.102132e+00	2.140527e+00	2.232642e+00	2.199460e+00
1552	1553	chr10	65920000	65959999	40000	*	chr10	65960000	65999999	40000	*	6.002946	8.708163e-04	5.365818e-02	0.030795083	2.176267e+00	2.229733e+00	2.244451e+00	2.208050e+00	2.060528e+00	2.129545e+00	2.162955e+00	2.139872e+00	2.118377e+00	2.119235e+00	2.257689e+00	2.221054e+00	2.163728e+00	2.105032e+00	2.218634e+00	2.270346e+00	2.116622e+00	2.112994e+00	2.164440e+00	2.133872e+00	2.197255e+00	2.246706e+00	2.184649e+00	2.160339e+00	2.174447e+00	2.208563e+00	2.072837e+00	2.119097e+00	2.242328e+00	2.190606e+00
1601	1602	chr10	67880000	67919999	40000	*	chr10	67920000	67959999	40000	*	5.022451	2.195312e-03	7.471228e-02	0.016847641	1.976486e+00	1.986638e+00	1.951818e+00	1.910897e+00	1.926495e+00	1.924210e+00	1.977430e+00	1.998058e+00	1.892504e+00	1.855820e+00	1.995929e+00	2.015233e+00	1.872936e+00	1.934299e+00	1.954729e+00	1.881827e+00	1.907316e+00	1.852276e+00	1.944740e+00	2.008643e+00	1.854634e+00	1.994702e+00	1.962541e+00	1.911924e+00	1.894219e+00	1.890790e+00	1.913438e+00	1.871151e+00	1.996040e+00	2.016120e+00
1602	1603	chr10	67920000	67959999	40000	*	chr10	67960000	67999999	40000	*	7.587907	2.413576e-04	3.359824e-02	0.016512006	1.963365e+00	2.003087e+00	1.890394e+00	1.888323e+00	1.893683e+00	1.891079e+00	1.970513e+00	1.983283e+00	1.861927e+00	1.840007e+00	1.999518e+00	2.022167e+00	1.842390e+00	1.906782e+00	1.954150e+00	1.911230e+00	1.891795e+00	1.817025e+00	1.930782e+00	1.964625e+00	1.811591e+00	1.976952e+00	1.962427e+00	1.898286e+00	1.880788e+00	1.916783e+00	1.866196e+00	1.836146e+00	1.967885e+00	1.969346e+00
1760	1761	chr10	74240000	74279999	40000	*	chr10	74280000	74319999	40000	*	4.494709	3.805494e-03	9.078608e-02	0.018516657	2.577991e+00	2.557766e+00	2.619959e+00	2.616086e+00	2.484950e+00	2.551496e+00	2.531919e+00	2.558174e+00	2.560139e+00	2.530346e+00	2.588385e+00	2.601886e+00	2.588434e+00	2.626552e+00	2.520796e+00	2.538945e+00	2.528924e+00	2.432643e+00	2.490020e+00	2.469050e+00	2.534955e+00	2.572384e+00	2.526612e+00	2.491346e+00	2.537229e+00	2.566187e+00	2.572535e+00	2.594239e+00	2.578696e+00	2.564090e+00
1821	1822	chr10	76680000	76719999	40000	*	chr10	76720000	76759999	40000	*	6.728731	4.703178e-04	4.176510e-02	0.025672348	2.408716e+00	2.468044e+00	2.508718e+00	2.490000e+00	2.488361e+00	2.439959e+00	2.440157e+00	2.460059e+00	2.504203e+00	2.536235e+00	2.396335e+00	2.413757e+00	2.500167e+00	2.474326e+00	2.374255e+00	2.375749e+00	2.508473e+00	2.480455e+00	2.402153e+00	2.431120e+00	2.540582e+00	2.405915e+00	2.487053e+00	2.437921e+00	2.448736e+00	2.465509e+00	2.484309e+00	2.493313e+00	2.496538e+00	2.461083e+00
1822	1823	chr10	76720000	76759999	40000	*	chr10	76760000	76799999	40000	*	6.651201	5.010801e-04	4.255615e-02	0.028057936	2.288417e+00	2.339406e+00	2.351040e+00	2.326190e+00	2.313229e+00	2.286508e+00	2.308406e+00	2.255646e+00	2.341834e+00	2.379269e+00	2.224293e+00	2.246551e+00	2.340309e+00	2.359125e+00	2.161222e+00	2.242801e+00	2.341202e+00	2.339345e+00	2.230544e+00	2.224351e+00	2.327973e+00	2.249507e+00	2.332511e+00	2.279077e+00	2.280032e+00	2.293895e+00	2.367469e+00	2.353970e+00	2.316633e+00	2.296210e+00
1833	1834	chr10	77160000	77199999	40000	*	chr10	77200000	77239999	40000	*	4.257840	4.938663e-03	9.993814e-02	0.080854696	1.958815e+00	2.025746e+00	1.944471e+00	2.006503e+00	2.295484e+00	2.264576e+00	2.217983e+00	2.294889e+00	2.033271e+00	2.162875e+00	1.991254e+00	2.048644e+00	2.021034e+00	2.146047e+00	1.998782e+00	2.043988e+00	2.118558e+00	1.957450e+00	2.152426e+00	2.270847e+00	2.251417e+00	2.063511e+00	2.058038e+00	2.196896e+00	2.013796e+00	1.960572e+00	2.158372e+00	2.058882e+00	2.035884e+00	2.029899e+00
1834	1835	chr10	77200000	77239999	40000	*	chr10	77240000	77279999	40000	*	4.347475	4.470066e-03	9.412047e-02	0.082667508	2.194781e+00	2.228173e+00	2.254441e+00	2.311578e+00	2.566672e+00	2.583140e+00	2.524216e+00	2.592621e+00	2.344492e+00	2.425411e+00	2.259666e+00	2.329655e+00	2.334802e+00	2.445391e+00	2.242166e+00	2.329655e+00	2.448666e+00	2.142425e+00	2.518047e+00	2.533723e+00	2.571642e+00	2.288361e+00	2.304099e+00	2.457017e+00	2.294099e+00	2.250374e+00	2.409356e+00	2.366514e+00	2.324184e+00	2.261950e+00
1887	1888	chr10	79320000	79359999	40000	*	chr10	79360000	79399999	40000	*	4.903589	2.476223e-03	7.628151e-02	0.046982208	2.429754e+00	2.458223e+00	2.390324e+00	2.409794e+00	2.624373e+00	2.552205e+00	2.670429e+00	2.615832e+00	2.438529e+00	2.390229e+00	2.418346e+00	2.515438e+00	2.504677e+00	2.575719e+00	2.465510e+00	2.572886e+00	2.577122e+00	2.640747e+00	2.544393e+00	2.461926e+00	2.454014e+00	2.459390e+00	2.473657e+00	2.577076e+00	2.579859e+00	2.492793e+00	2.546087e+00	2.564309e+00	2.353644e+00	2.374370e+00
1888	1889	chr10	79360000	79399999	40000	*	chr10	79400000	79439999	40000	*	8.171048	1.586109e-04	2.913657e-02	0.042474176	2.367595e+00	2.440280e+00	2.389590e+00	2.398668e+00	2.618989e+00	2.565495e+00	2.673033e+00	2.654704e+00	2.406924e+00	2.382474e+00	2.432357e+00	2.504440e+00	2.523000e+00	2.567392e+00	2.457571e+00	2.554802e+00	2.552123e+00	2.614581e+00	2.509723e+00	2.504648e+00	2.500829e+00	2.480408e+00	2.460200e+00	2.564948e+00	2.576414e+00	2.508710e+00	2.543784e+00	2.558089e+00	2.372590e+00	2.355872e+00
1889	1890	chr10	79400000	79439999	40000	*	chr10	79440000	79479999	40000	*	9.410876	6.999207e-05	2.416822e-02	0.038166725	2.220975e+00	2.268702e+00	2.283436e+00	2.288197e+00	2.517400e+00	2.438900e+00	2.584707e+00	2.542037e+00	2.245970e+00	2.245034e+00	2.313476e+00	2.406984e+00	2.417966e+00	2.469422e+00	2.316685e+00	2.408007e+00	2.382503e+00	2.531268e+00	2.431314e+00	2.410972e+00	2.372934e+00	2.421736e+00	2.379204e+00	2.391739e+00	2.461615e+00	2.463450e+00	2.434951e+00	2.453329e+00	2.228257e+00	2.237041e+00
1890	1891	chr10	79440000	79479999	40000	*	chr10	79480000	79519999	40000	*	5.045919	2.144230e-03	7.274258e-02	0.034308386	2.158465e+00	2.141484e+00	2.268664e+00	2.238087e+00	2.399086e+00	2.268257e+00	2.467997e+00	2.432166e+00	2.152210e+00	2.155789e+00	2.234812e+00	2.326829e+00	2.326439e+00	2.361446e+00	2.200593e+00	2.314314e+00	2.290872e+00	2.456842e+00	2.327495e+00	2.317228e+00	2.279776e+00	2.322644e+00	2.263262e+00	2.310729e+00	2.318013e+00	2.364989e+00	2.402521e+00	2.352863e+00	2.183485e+00	2.138992e+00
1965	1966	chr10	82440000	82479999	40000	*	chr10	82480000	82519999	40000	*	5.569756	1.291614e-03	6.050945e-02	0.049126141	1.922476e+00	1.966963e+00	2.009812e+00	2.018427e+00	1.966233e+00	2.019344e+00	1.731147e+00	1.808987e+00	2.005344e+00	2.059010e+00	2.037017e+00	1.990575e+00	2.077013e+00	1.935333e+00	2.013142e+00	2.000806e+00	1.900554e+00	1.898622e+00	1.855864e+00	1.899691e+00	2.098138e+00	2.041182e+00	1.949200e+00	2.008568e+00	2.026362e+00	1.999630e+00	1.921915e+00	1.991867e+00	1.939911e+00	1.847479e+00
2042	2043	chr10	85520000	85559999	40000	*	chr10	85560000	85599999	40000	*	5.313894	1.647271e-03	6.790986e-02	0.042946448	2.334628e+00	2.367975e+00	2.312342e+00	2.351414e+00	2.323249e+00	2.278967e+00	2.273718e+00	2.243746e+00	2.255779e+00	2.279660e+00	2.384710e+00	2.421425e+00	2.284221e+00	2.231284e+00	2.279967e+00	2.318174e+00	2.328597e+00	2.311223e+00	2.361358e+00	2.296716e+00	2.195695e+00	2.300979e+00	2.227813e+00	2.275907e+00	2.330427e+00	2.359569e+00	2.282135e+00	2.236616e+00	2.331187e+00	2.302233e+00
2043	2044	chr10	85560000	85599999	40000	*	chr10	85600000	85639999	40000	*	5.295245	1.677268e-03	6.850280e-02	0.039270438	2.246454e+00	2.280692e+00	2.194813e+00	2.257556e+00	2.164251e+00	2.166224e+00	2.205579e+00	2.172202e+00	2.121887e+00	2.142327e+00	2.289440e+00	2.334481e+00	2.199598e+00	2.134935e+00	2.180620e+00	2.224219e+00	2.193523e+00	2.209966e+00	2.213420e+00	2.201175e+00	2.088821e+00	2.221378e+00	2.106259e+00	2.205204e+00	2.260855e+00	2.244085e+00	2.175596e+00	2.151107e+00	2.203441e+00	2.193524e+00
2104	2105	chr10	88000000	88039999	40000	*	chr10	88040000	88079999	40000	*	4.322793	4.593880e-03	9.727281e-02	0.039317331	1.414997e+00	1.552850e+00	1.296870e+00	1.325167e+00	1.412765e+00	1.364794e+00	1.511902e+00	1.449112e+00	1.361696e+00	1.281818e+00	1.324692e+00	1.387911e+00	1.359674e+00	1.388621e+00	1.335075e+00	1.340147e+00	1.396511e+00	1.548367e+00	1.299174e+00	1.312756e+00	1.258554e+00	1.309068e+00	1.419722e+00	1.394553e+00	1.469020e+00	1.463216e+00	1.359710e+00	1.386784e+00	1.282292e+00	1.294363e+00
2105	2106	chr10	88040000	88079999	40000	*	chr10	88080000	88119999	40000	*	4.475800	3.884239e-03	8.952386e-02	0.040405161	1.478979e+00	1.579256e+00	1.372700e+00	1.341398e+00	1.500214e+00	1.441784e+00	1.564618e+00	1.518837e+00	1.401386e+00	1.354358e+00	1.356258e+00	1.491313e+00	1.394501e+00	1.409039e+00	1.394343e+00	1.349911e+00	1.441078e+00	1.504928e+00	1.339297e+00	1.387583e+00	1.333431e+00	1.381142e+00	1.513651e+00	1.440062e+00	1.545035e+00	1.526559e+00	1.402454e+00	1.474703e+00	1.344915e+00	1.357341e+00
2686	2687	chr10	111280000	111319999	40000	*	chr10	111320000	111359999	40000	*	5.683408	1.162285e-03	5.819270e-02	0.024920533	2.246590e+00	2.193248e+00	2.223671e+00	2.229181e+00	2.204761e+00	2.188622e+00	2.190232e+00	2.189593e+00	2.226335e+00	2.165405e+00	2.169261e+00	2.213399e+00	2.199129e+00	2.228582e+00	2.231552e+00	2.250153e+00	2.215276e+00	2.220783e+00	2.106487e+00	2.128098e+00	2.188531e+00	2.204139e+00	2.208627e+00	2.224405e+00	2.226674e+00	2.245930e+00	2.205326e+00	2.169854e+00	2.106601e+00	2.123311e+00
2702	2703	chr10	111920000	111959999	40000	*	chr10	111960000	111999999	40000	*	5.597429	1.258679e-03	6.009593e-02	0.033987097	3.055781e+00	3.104204e+00	3.045440e+00	3.034177e+00	3.065497e+00	3.029846e+00	3.042579e+00	3.008048e+00	3.020988e+00	3.022147e+00	2.965438e+00	2.994019e+00	2.951319e+00	2.954668e+00	2.943004e+00	2.948360e+00	3.062882e+00	3.065221e+00	3.022456e+00	3.044730e+00	3.029723e+00	2.965290e+00	3.036518e+00	3.060249e+00	3.075442e+00	3.025843e+00	2.982252e+00	3.055303e+00	2.989669e+00	2.950235e+00
2758	2759	chr10	114160000	114199999	40000	*	chr10	114200000	114239999	40000	*	6.563151	5.388302e-04	4.490599e-02	0.016743033	2.421174e+00	2.383249e+00	2.457652e+00	2.456314e+00	2.441597e+00	2.461189e+00	2.383853e+00	2.367279e+00	2.398977e+00	2.477053e+00	2.417692e+00	2.422068e+00	2.461108e+00	2.496836e+00	2.457279e+00	2.458756e+00	2.395795e+00	2.393910e+00	2.368953e+00	2.396095e+00	2.490454e+00	2.487529e+00	2.387820e+00	2.379203e+00	2.463017e+00	2.460113e+00	2.473075e+00	2.453889e+00	2.415533e+00	2.435407e+00
2775	2776	chr10	114840000	114879999	40000	*	chr10	114880000	114919999	40000	*	4.280325	4.816101e-03	9.665221e-02	0.013785246	2.125595e+00	2.106305e+00	2.101865e+00	2.155441e+00	2.036508e+00	2.097696e+00	2.062949e+00	2.067917e+00	2.132406e+00	2.090724e+00	2.106433e+00	2.181431e+00	2.153672e+00	2.151747e+00	2.165658e+00	2.147040e+00	2.152597e+00	2.165467e+00	2.050201e+00	2.044570e+00	2.103843e+00	2.060100e+00	2.134023e+00	2.186183e+00	2.131649e+00	2.137269e+00	2.116853e+00	2.106552e+00	2.027757e+00	2.077530e+00
2794	2795	chr10	115600000	115639999	40000	*	chr10	115640000	115679999	40000	*	5.362438	1.572002e-03	6.520889e-02	0.022516131	2.783036e+00	2.754645e+00	2.847113e+00	2.853858e+00	2.753110e+00	2.825580e+00	2.718190e+00	2.729604e+00	2.832274e+00	2.778623e+00	2.861804e+00	2.860538e+00	2.845692e+00	2.763867e+00	2.839115e+00	2.889033e+00	2.758421e+00	2.784000e+00	2.845692e+00	2.803174e+00	2.920457e+00	2.880138e+00	2.897811e+00	2.882607e+00	2.778431e+00	2.739178e+00	2.787377e+00	2.824012e+00	2.809552e+00	2.841464e+00
2795	2796	chr10	115640000	115679999	40000	*	chr10	115680000	115719999	40000	*	4.505211	3.762546e-03	9.082832e-02	0.025259280	2.692354e+00	2.652105e+00	2.740482e+00	2.721615e+00	2.658790e+00	2.740125e+00	2.623459e+00	2.564258e+00	2.699870e+00	2.682065e+00	2.741461e+00	2.745160e+00	2.686110e+00	2.642807e+00	2.745694e+00	2.767516e+00	2.653484e+00	2.728470e+00	2.727345e+00	2.745018e+00	2.784110e+00	2.781518e+00	2.794157e+00	2.773321e+00	2.706286e+00	2.650563e+00	2.668089e+00	2.721035e+00	2.717497e+00	2.762661e+00
2801	2802	chr10	115880000	115919999	40000	*	chr10	115920000	115959999	40000	*	4.484544	3.847600e-03	9.781362e-02	0.036145305	1.867161e+00	1.855346e+00	1.926114e+00	1.904742e+00	1.772503e+00	1.789184e+00	1.731521e+00	1.779221e+00	1.744792e+00	1.757156e+00	1.883128e+00	1.863792e+00	1.835304e+00	1.877375e+00	1.865648e+00	1.907643e+00	1.845369e+00	1.848879e+00	1.817903e+00	1.722575e+00	1.831060e+00	1.800720e+00	1.884412e+00	1.932107e+00	1.933730e+00	1.827636e+00	1.727464e+00	1.807691e+00	1.843160e+00	1.807999e+00
2820	2821	chr10	116640000	116679999	40000	*	chr10	116680000	116719999	40000	*	6.928468	4.004961e-04	3.924382e-02	0.041931014	2.963482e+00	2.855804e+00	2.950918e+00	3.001330e+00	2.787811e+00	2.812804e+00	2.819109e+00	2.815883e+00	2.950918e+00	2.959066e+00	2.984354e+00	3.014879e+00	2.881503e+00	2.792169e+00	2.999790e+00	3.034645e+00	2.842739e+00	2.856779e+00	2.883917e+00	2.859900e+00	2.932806e+00	2.997934e+00	2.905853e+00	2.964119e+00	2.920009e+00	2.908897e+00	2.854956e+00	2.919474e+00	2.878286e+00	2.841304e+00
2821	2822	chr10	116680000	116719999	40000	*	chr10	116720000	116759999	40000	*	5.174079	1.887983e-03	6.958931e-02	0.043381669	2.903056e+00	2.827556e+00	2.870222e+00	2.983969e+00	2.751328e+00	2.785140e+00	2.788166e+00	2.777099e+00	2.909220e+00	2.912243e+00	2.954063e+00	2.983969e+00	2.872403e+00	2.769772e+00	2.992646e+00	3.013015e+00	2.808987e+00	2.808652e+00	2.835095e+00	2.844841e+00	2.861949e+00	2.978247e+00	2.838167e+00	2.902827e+00	2.892102e+00	2.833391e+00	2.818969e+00	2.898352e+00	2.865504e+00	2.857562e+00
2879	2880	chr10	119000000	119039999	40000	*	chr10	119040000	119079999	40000	*	4.760419	2.870270e-03	8.038031e-02	0.034421104	2.250252e+00	2.206466e+00	2.259005e+00	2.178157e+00	2.357514e+00	2.405718e+00	2.357514e+00	2.345700e+00	2.335956e+00	2.350115e+00	2.199601e+00	2.242602e+00	2.360050e+00	2.404529e+00	2.199376e+00	2.253057e+00	2.276966e+00	2.203282e+00	2.344642e+00	2.363187e+00	2.303210e+00	2.277634e+00	2.248108e+00	2.342995e+00	2.268255e+00	2.282829e+00	2.378826e+00	2.289088e+00	2.230183e+00	2.249522e+00
2882	2883	chr10	119120000	119159999	40000	*	chr10	119160000	119199999	40000	*	4.627642	3.300313e-03	8.624981e-02	0.036868959	1.749653e+00	1.913342e+00	1.812384e+00	1.824498e+00	1.982835e+00	2.041923e+00	1.964446e+00	2.007933e+00	1.933590e+00	1.939319e+00	1.818956e+00	1.744236e+00	1.923869e+00	2.014747e+00	1.734763e+00	1.841887e+00	1.877175e+00	1.790058e+00	1.980022e+00	1.938626e+00	1.960777e+00	1.854663e+00	1.918964e+00	1.981447e+00	1.963985e+00	1.916729e+00	1.866780e+00	1.847292e+00	1.784264e+00	1.798747e+00
2885	2886	chr10	119240000	119279999	40000	*	chr10	119280000	119319999	40000	*	4.785291	2.796981e-03	8.700717e-02	0.033667351	2.128429e+00	2.264104e+00	2.178827e+00	2.213407e+00	2.350116e+00	2.342500e+00	2.264839e+00	2.279073e+00	2.144184e+00	2.217786e+00	2.234813e+00	2.309228e+00	2.213054e+00	2.264571e+00	2.195964e+00	2.182237e+00	2.257694e+00	2.260747e+00	2.331545e+00	2.364589e+00	2.313945e+00	2.208694e+00	2.312356e+00	2.335311e+00	2.242401e+00	2.216370e+00	2.195808e+00	2.196513e+00	2.227903e+00	2.239340e+00
2984	2985	chr10	123200000	123239999	40000	*	chr10	123240000	123279999	40000	*	4.668841	3.159515e-03	8.314227e-02	0.035675137	2.178930e+00	2.211959e+00	2.089931e+00	2.238500e+00	2.243316e+00	2.273624e+00	2.285957e+00	2.255757e+00	2.333755e+00	2.336273e+00	2.142162e+00	2.179176e+00	2.223830e+00	2.224841e+00	2.176576e+00	2.136072e+00	2.273725e+00	2.129292e+00	2.363277e+00	2.327123e+00	2.187507e+00	2.150270e+00	2.302323e+00	2.351360e+00	2.170769e+00	2.196896e+00	2.213435e+00	2.186668e+00	2.139168e+00	2.134833e+00
3027	3028	chr10	124920000	124959999	40000	*	chr10	124960000	124999999	40000	*	6.783924	4.497273e-04	4.120528e-02	0.037372992	2.635162e+00	2.560826e+00	2.659705e+00	2.629035e+00	2.554826e+00	2.582603e+00	2.490063e+00	2.488694e+00	2.515921e+00	2.524325e+00	2.575095e+00	2.639914e+00	2.580059e+00	2.459990e+00	2.641020e+00	2.711715e+00	2.492775e+00	2.513972e+00	2.600065e+00	2.614921e+00	2.528691e+00	2.641304e+00	2.680673e+00	2.680147e+00	2.489580e+00	2.505247e+00	2.520988e+00	2.539229e+00	2.578227e+00	2.591022e+00
3028	3029	chr10	124960000	124999999	40000	*	chr10	125000000	125039999	40000	*	11.801458	1.810139e-05	1.537007e-02	0.036744783	2.653137e+00	2.599519e+00	2.667054e+00	2.703965e+00	2.568343e+00	2.603514e+00	2.533296e+00	2.554805e+00	2.556964e+00	2.549478e+00	2.624967e+00	2.646982e+00	2.607465e+00	2.518411e+00	2.714557e+00	2.752770e+00	2.528800e+00	2.574834e+00	2.676300e+00	2.655087e+00	2.547117e+00	2.699412e+00	2.719419e+00	2.706602e+00	2.509480e+00	2.533766e+00	2.566678e+00	2.596373e+00	2.608124e+00	2.619391e+00
3037	3038	chr10	125320000	125359999	40000	*	chr10	125360000	125399999	40000	*	5.383626	1.540380e-03	6.617995e-02	0.044042498	2.105241e+00	2.098732e+00	1.993860e+00	1.999232e+00	2.068889e+00	2.080056e+00	2.050624e+00	2.059785e+00	2.103595e+00	2.090259e+00	2.045748e+00	2.040850e+00	2.025626e+00	2.061891e+00	2.023607e+00	2.064328e+00	2.075623e+00	2.144878e+00	2.052927e+00	2.108616e+00	1.995501e+00	2.023982e+00	2.084714e+00	2.147385e+00	1.991437e+00	2.004618e+00	2.079036e+00	2.072549e+00	2.099250e+00	2.095442e+00
3038	3039	chr10	125360000	125399999	40000	*	chr10	125400000	125439999	40000	*	7.180209	3.286981e-04	3.717547e-02	0.043927376	2.167768e+00	2.144325e+00	2.056173e+00	2.043221e+00	2.134824e+00	2.152158e+00	2.080893e+00	2.075791e+00	2.207915e+00	2.127399e+00	2.144083e+00	2.183194e+00	2.108927e+00	2.073923e+00	2.085062e+00	2.147200e+00	2.140279e+00	2.230659e+00	2.180545e+00	2.194299e+00	2.027327e+00	2.102984e+00	2.190306e+00	2.211764e+00	2.016501e+00	2.025267e+00	2.156345e+00	2.151529e+00	2.153520e+00	2.157762e+00
3040	3041	chr10	125440000	125479999	40000	*	chr10	125480000	125519999	40000	*	4.702606	3.049188e-03	8.382401e-02	0.046341854	2.299253e+00	2.279154e+00	2.140096e+00	2.130312e+00	2.345673e+00	2.320985e+00	2.257964e+00	2.255870e+00	2.372123e+00	2.297099e+00	2.279339e+00	2.329988e+00	2.304676e+00	2.260609e+00	2.256810e+00	2.364487e+00	2.287065e+00	2.383320e+00	2.385143e+00	2.382954e+00	2.130611e+00	2.280726e+00	2.308380e+00	2.443003e+00	2.207562e+00	2.216957e+00	2.334634e+00	2.282318e+00	2.292017e+00	2.280992e+00
3119	3120	chr10	128760000	128799999	40000	*	chr10	128800000	128839999	40000	*	4.682757	3.113506e-03	9.050002e-02	0.057929303	1.402934e+00	1.477803e+00	1.427928e+00	1.436220e+00	1.507058e+00	1.401421e+00	1.313076e+00	1.293904e+00	1.432596e+00	1.401421e+00	1.486144e+00	1.604040e+00	1.290458e+00	1.409510e+00	1.484161e+00	1.415767e+00	1.419457e+00	1.390797e+00	1.578378e+00	1.584792e+00	1.421337e+00	1.472235e+00	1.510672e+00	1.534696e+00	1.449340e+00	1.447479e+00	1.385374e+00	1.430699e+00	1.398303e+00	1.328611e+00
3130	3131	chr10	129200000	129239999	40000	*	chr10	129240000	129279999	40000	*	6.192386	7.376881e-04	5.100589e-02	0.034197014	2.117806e+00	2.126209e+00	2.016809e+00	2.021686e+00	2.132970e+00	2.068915e+00	2.006016e+00	2.011667e+00	2.134701e+00	2.144137e+00	2.047295e+00	2.105516e+00	1.993337e+00	1.974310e+00	2.143388e+00	2.151940e+00	2.060527e+00	2.027355e+00	2.139060e+00	2.097745e+00	2.097745e+00	2.095315e+00	2.055533e+00	2.109470e+00	2.067513e+00	2.088154e+00	2.077480e+00	2.004262e+00	2.052090e+00	2.065966e+00
3131	3132	chr10	129240000	129279999	40000	*	chr10	129280000	129319999	40000	*	4.836619	2.652349e-03	7.808821e-02	0.033523686	1.968225e+00	2.024095e+00	1.854940e+00	1.868567e+00	1.972333e+00	1.877824e+00	1.881062e+00	1.884555e+00	2.008312e+00	1.985986e+00	1.902813e+00	1.953160e+00	1.857667e+00	1.823321e+00	1.948663e+00	2.006863e+00	1.928832e+00	1.863791e+00	1.957008e+00	2.004720e+00	1.889072e+00	1.921120e+00	1.886222e+00	1.934092e+00	1.950341e+00	1.963412e+00	1.851752e+00	1.845242e+00	1.919005e+00	1.905662e+00
3181	3182	chr10	131240000	131279999	40000	*	chr10	131280000	131319999	40000	*	5.752900	1.090483e-03	5.819270e-02	0.031682575	1.563700e+00	1.615609e+00	1.723020e+00	1.640028e+00	1.615589e+00	1.662211e+00	1.542180e+00	1.593361e+00	1.801016e+00	1.755477e+00	1.730721e+00	1.613952e+00	1.830178e+00	1.751773e+00	1.766709e+00	1.797045e+00	1.734639e+00	1.861796e+00	1.642991e+00	1.664673e+00	1.766299e+00	1.651600e+00	1.622466e+00	1.714751e+00	1.657175e+00	1.585771e+00	1.874218e+00	1.867941e+00	1.679326e+00	1.724906e+00
3182	3183	chr10	131280000	131319999	40000	*	chr10	131320000	131359999	40000	*	4.616738	3.338761e-03	9.293499e-02	0.032332333	1.565108e+00	1.680256e+00	1.704153e+00	1.709209e+00	1.702968e+00	1.679543e+00	1.592156e+00	1.591453e+00	1.798018e+00	1.778449e+00	1.744528e+00	1.626208e+00	1.813238e+00	1.706577e+00	1.787007e+00	1.816056e+00	1.762138e+00	1.869220e+00	1.704081e+00	1.722817e+00	1.777365e+00	1.675301e+00	1.682088e+00	1.693720e+00	1.716557e+00	1.635867e+00	1.876278e+00	1.883505e+00	1.669665e+00	1.751694e+00
3186	3187	chr10	131440000	131479999	40000	*	chr10	131480000	131519999	40000	*	4.409139	4.176923e-03	9.400762e-02	0.031755291	1.792054e+00	1.851500e+00	1.822452e+00	1.819313e+00	1.643749e+00	1.704177e+00	1.692751e+00	1.798101e+00	1.789565e+00	1.738533e+00	1.795495e+00	1.770149e+00	1.673534e+00	1.600797e+00	1.871699e+00	1.767228e+00	1.719455e+00	1.777036e+00	1.827669e+00	1.925082e+00	1.786408e+00	1.838009e+00	1.585238e+00	1.711879e+00	1.822930e+00	1.847292e+00	1.939993e+00	1.839976e+00	1.684100e+00	1.674012e+00
3267	3268	chr10	134720000	134759999	40000	*	chr10	134760000	134799999	40000	*	5.868151	9.822353e-04	5.589523e-02	0.041877474	1.160656e+00	1.093311e+00	9.559163e-01	9.505391e-01	1.230420e+00	1.143406e+00	1.081502e+00	1.114579e+00	1.177226e+00	1.143406e+00	9.559163e-01	9.869672e-01	1.178032e+00	1.255614e+00	1.147869e+00	1.216479e+00	1.204174e+00	1.240765e+00	1.217923e+00	1.063652e+00	1.093311e+00	1.022442e+00	1.087740e+00	1.246894e+00	1.037726e+00	9.487264e-01	1.018931e+00	9.898965e-01	1.315094e+00	1.241901e+00
3268	3269	chr10	134760000	134799999	40000	*	chr10	134800000	134839999	40000	*	6.896462	4.108449e-04	4.094423e-02	0.046352247	1.109203e+00	1.097939e+00	1.073186e+00	9.770852e-01	1.073186e+00	1.079417e+00	1.044816e+00	9.770852e-01	1.115576e+00	1.104221e+00	8.308569e-01	9.085410e-01	1.034367e+00	1.090149e+00	1.093108e+00	1.110963e+00	1.103613e+00	1.194731e+00	1.109203e+00	1.055198e+00	1.055198e+00	9.754103e-01	1.022631e+00	1.137155e+00	9.927060e-01	8.590087e-01	9.268985e-01	8.881368e-01	1.263297e+00	1.209457e+00
36	38	chr10	1400000	1439999	40000	*	chr10	1480000	1519999	40000	*	4.689672	3.090925e-03	8.410004e-02	0.042542999	1.684547e+00	1.649266e+00	1.731233e+00	1.684506e+00	1.705343e+00	1.650009e+00	1.599006e+00	1.661923e+00	1.686576e+00	1.658363e+00	1.601703e+00	1.632116e+00	1.651342e+00	1.717771e+00	1.659087e+00	1.587745e+00	1.644556e+00	1.655364e+00	1.598635e+00	1.567574e+00	1.767850e+00	1.618926e+00	1.647917e+00	1.605874e+00	1.555651e+00	1.593679e+00	1.727293e+00	1.775370e+00	1.650172e+00	1.678053e+00
37	39	chr10	1440000	1479999	40000	*	chr10	1520000	1559999	40000	*	5.302714	1.665179e-03	7.285381e-02	0.045041466	1.646392e+00	1.616529e+00	1.735195e+00	1.672784e+00	1.663671e+00	1.617151e+00	1.586896e+00	1.594869e+00	1.703460e+00	1.681382e+00	1.532812e+00	1.597822e+00	1.595690e+00	1.718624e+00	1.607101e+00	1.553215e+00	1.612514e+00	1.595912e+00	1.577573e+00	1.511023e+00	1.734120e+00	1.575337e+00	1.595444e+00	1.559136e+00	1.515413e+00	1.540152e+00	1.696467e+00	1.739681e+00	1.657099e+00	1.685907e+00
38	40	chr10	1480000	1519999	40000	*	chr10	1560000	1599999	40000	*	10.878073	2.961316e-05	1.777297e-02	0.048437261	1.630384e+00	1.630928e+00	1.724678e+00	1.691747e+00	1.640173e+00	1.628478e+00	1.628164e+00	1.574404e+00	1.735581e+00	1.701903e+00	1.519531e+00	1.553257e+00	1.659921e+00	1.688169e+00	1.645816e+00	1.604113e+00	1.635946e+00	1.592999e+00	1.523432e+00	1.557565e+00	1.758092e+00	1.563408e+00	1.586592e+00	1.618570e+00	1.567287e+00	1.504425e+00	1.664816e+00	1.724013e+00	1.680622e+00	1.667714e+00
39	41	chr10	1520000	1559999	40000	*	chr10	1600000	1639999	40000	*	14.180311	5.850229e-06	1.126218e-02	0.051838347	1.721705e+00	1.765053e+00	1.840207e+00	1.824874e+00	1.742790e+00	1.760406e+00	1.736146e+00	1.634080e+00	1.906107e+00	1.889122e+00	1.680763e+00	1.724227e+00	1.812909e+00	1.840583e+00	1.759852e+00	1.780482e+00	1.737527e+00	1.707252e+00	1.700851e+00	1.645188e+00	1.919230e+00	1.743342e+00	1.708351e+00	1.731578e+00	1.677297e+00	1.650951e+00	1.877116e+00	1.860991e+00	1.794959e+00	1.783969e+00
40	42	chr10	1560000	1599999	40000	*	chr10	1640000	1679999	40000	*	4.400061	4.218681e-03	9.216477e-02	0.054176457	1.562781e+00	1.627056e+00	1.726516e+00	1.681295e+00	1.586070e+00	1.651549e+00	1.584827e+00	1.489468e+00	1.737311e+00	1.681911e+00	1.565286e+00	1.608495e+00	1.679781e+00	1.682706e+00	1.625715e+00	1.657102e+00	1.582238e+00	1.593092e+00	1.553666e+00	1.556608e+00	1.720534e+00	1.619979e+00	1.597431e+00	1.619666e+00	1.562013e+00	1.532464e+00	1.645101e+00	1.705086e+00	1.687402e+00	1.591843e+00
85	87	chr10	3360000	3399999	40000	*	chr10	3440000	3479999	40000	*	4.345141	4.481615e-03	9.421036e-02	0.041937406	2.227542e+00	2.224326e+00	2.250675e+00	2.164119e+00	2.158332e+00	2.118674e+00	2.097801e+00	2.189263e+00	2.207236e+00	2.185261e+00	2.218789e+00	2.227482e+00	2.240982e+00	2.273686e+00	2.265679e+00	2.278688e+00	2.247426e+00	2.318278e+00	2.197245e+00	2.103032e+00	2.220643e+00	2.173813e+00	2.208510e+00	2.228868e+00	2.122922e+00	2.133215e+00	2.268878e+00	2.271049e+00	2.262016e+00	2.267773e+00
86	88	chr10	3400000	3439999	40000	*	chr10	3480000	3519999	40000	*	5.857813	9.914294e-04	6.037430e-02	0.042667765	2.219645e+00	2.220304e+00	2.225770e+00	2.162033e+00	2.123272e+00	2.064899e+00	2.048191e+00	2.151936e+00	2.195382e+00	2.156806e+00	2.220408e+00	2.196382e+00	2.223217e+00	2.212156e+00	2.225770e+00	2.253012e+00	2.210776e+00	2.270165e+00	2.133537e+00	2.087006e+00	2.207254e+00	2.156356e+00	2.219160e+00	2.226377e+00	2.101259e+00	2.098071e+00	2.233499e+00	2.253746e+00	2.199213e+00	2.218090e+00
88	90	chr10	3480000	3519999	40000	*	chr10	3560000	3599999	40000	*	5.321548	1.635135e-03	6.769553e-02	0.043395377	2.209382e+00	2.229458e+00	2.174334e+00	2.173944e+00	2.134878e+00	2.041002e+00	2.048108e+00	2.124264e+00	2.236107e+00	2.176281e+00	2.255888e+00	2.197696e+00	2.243607e+00	2.222968e+00	2.214551e+00	2.214008e+00	2.188544e+00	2.281784e+00	2.123611e+00	2.087008e+00	2.172319e+00	2.191565e+00	2.228218e+00	2.256665e+00	2.111640e+00	2.112040e+00	2.247951e+00	2.247810e+00	2.186059e+00	2.181397e+00
343	345	chr10	13680000	13719999	40000	*	chr10	13760000	13799999	40000	*	4.610567	3.360742e-03	9.315618e-02	0.039617425	2.345157e+00	2.403629e+00	2.454477e+00	2.429401e+00	2.485587e+00	2.439197e+00	2.519665e+00	2.469898e+00	2.393329e+00	2.429862e+00	2.328289e+00	2.320199e+00	2.316302e+00	2.425116e+00	2.325764e+00	2.408360e+00	2.478102e+00	2.505986e+00	2.479789e+00	2.515538e+00	2.491126e+00	2.322490e+00	2.404864e+00	2.448682e+00	2.433377e+00	2.470352e+00	2.420878e+00	2.377762e+00	2.486487e+00	2.448682e+00
447	449	chr10	17840000	17879999	40000	*	chr10	17920000	17959999	40000	*	4.583918	3.457575e-03	8.805819e-02	0.022266219	-1.229139e+00	-1.270818e+00	-1.230263e+00	-1.288092e+00	-1.346200e+00	-1.353009e+00	-1.257859e+00	-1.272368e+00	-1.351098e+00	-1.347241e+00	-1.353527e+00	-1.289793e+00	-1.359012e+00	-1.336473e+00	-1.351351e+00	-1.344848e+00	-1.351401e+00	-1.342854e+00	-1.302412e+00	-1.351460e+00	-1.335963e+00	-1.285204e+00	-1.298126e+00	-1.240797e+00	-1.333693e+00	-1.360910e+00	-1.367144e+00	-1.352662e+00	-1.251998e+00	-1.297349e+00
467	469	chr10	18640000	18679999	40000	*	chr10	18720000	18759999	40000	*	4.944660	2.374787e-03	8.214222e-02	0.047827723	2.134492e+00	2.207356e+00	2.098400e+00	2.160528e+00	2.342427e+00	2.398902e+00	2.227817e+00	2.187351e+00	2.248020e+00	2.195402e+00	2.119612e+00	2.124975e+00	2.204255e+00	2.352730e+00	2.139388e+00	2.057627e+00	2.285903e+00	2.104958e+00	2.353720e+00	2.374200e+00	2.233337e+00	2.106789e+00	2.272581e+00	2.221118e+00	2.256286e+00	2.286425e+00	2.175315e+00	2.211019e+00	2.091750e+00	2.051402e+00
590	592	chr10	23560000	23599999	40000	*	chr10	23640000	23679999	40000	*	4.395292	4.240806e-03	9.441700e-02	0.015530460	1.924831e+00	1.900107e+00	1.920920e+00	1.842883e+00	1.916924e+00	1.919749e+00	1.924661e+00	1.891352e+00	1.842642e+00	1.839703e+00	1.815383e+00	1.803464e+00	1.929303e+00	1.895689e+00	1.870166e+00	1.852329e+00	1.921347e+00	1.946460e+00	1.856538e+00	1.926733e+00	1.810911e+00	1.830916e+00	1.874203e+00	1.924498e+00	1.881806e+00	1.840940e+00	1.943095e+00	1.937102e+00	1.858425e+00	1.849238e+00
591	593	chr10	23600000	23639999	40000	*	chr10	23680000	23719999	40000	*	6.980008	3.844491e-04	3.893862e-02	0.015575759	2.176906e+00	2.156696e+00	2.124761e+00	2.075688e+00	2.150259e+00	2.094505e+00	2.154323e+00	2.162976e+00	2.085592e+00	2.061109e+00	2.038668e+00	2.037666e+00	2.132109e+00	2.145000e+00	2.082084e+00	2.064824e+00	2.139635e+00	2.123713e+00	2.083295e+00	2.128690e+00	2.049344e+00	2.046905e+00	2.113122e+00	2.095433e+00	2.101646e+00	2.115738e+00	2.143658e+00	2.167005e+00	2.110852e+00	2.082342e+00
612	614	chr10	24440000	24479999	40000	*	chr10	24520000	24559999	40000	*	4.637809	3.264920e-03	8.388728e-02	0.035306764	2.419128e+00	2.358340e+00	2.426615e+00	2.498669e+00	2.474959e+00	2.506421e+00	2.480518e+00	2.457615e+00	2.441110e+00	2.406981e+00	2.536098e+00	2.553249e+00	2.541710e+00	2.510419e+00	2.529925e+00	2.471102e+00	2.451041e+00	2.517439e+00	2.538997e+00	2.527166e+00	2.488503e+00	2.534190e+00	2.513038e+00	2.545259e+00	2.406879e+00	2.434477e+00	2.469986e+00	2.437738e+00	2.501113e+00	2.484372e+00
613	615	chr10	24480000	24519999	40000	*	chr10	24560000	24599999	40000	*	7.206933	3.219776e-04	3.708783e-02	0.039639910	2.477058e+00	2.396725e+00	2.525932e+00	2.561461e+00	2.558980e+00	2.627811e+00	2.558980e+00	2.479668e+00	2.506466e+00	2.494439e+00	2.657128e+00	2.670588e+00	2.637685e+00	2.610301e+00	2.612778e+00	2.558630e+00	2.537893e+00	2.604135e+00	2.648157e+00	2.641464e+00	2.560201e+00	2.615484e+00	2.627544e+00	2.644374e+00	2.465330e+00	2.493898e+00	2.565136e+00	2.551141e+00	2.594880e+00	2.557627e+00
614	616	chr10	24520000	24559999	40000	*	chr10	24600000	24639999	40000	*	5.070657	2.091837e-03	7.209642e-02	0.044614085	2.644482e+00	2.548461e+00	2.659349e+00	2.735619e+00	2.733938e+00	2.788577e+00	2.692102e+00	2.624988e+00	2.673317e+00	2.622234e+00	2.851791e+00	2.882547e+00	2.818880e+00	2.800527e+00	2.840279e+00	2.734211e+00	2.694233e+00	2.791592e+00	2.824079e+00	2.815271e+00	2.726649e+00	2.813679e+00	2.776793e+00	2.808562e+00	2.630229e+00	2.650076e+00	2.683923e+00	2.747398e+00	2.814737e+00	2.717395e+00
615	617	chr10	24560000	24599999	40000	*	chr10	24640000	24679999	40000	*	9.135033	8.329840e-05	2.343298e-02	0.048731888	2.484112e+00	2.423702e+00	2.534277e+00	2.538694e+00	2.630671e+00	2.646018e+00	2.573144e+00	2.517912e+00	2.516734e+00	2.471625e+00	2.696656e+00	2.751204e+00	2.693263e+00	2.656846e+00	2.663729e+00	2.601624e+00	2.589237e+00	2.679679e+00	2.669197e+00	2.650536e+00	2.599153e+00	2.630672e+00	2.602978e+00	2.670590e+00	2.492837e+00	2.479571e+00	2.598648e+00	2.607449e+00	2.681699e+00	2.616537e+00
616	618	chr10	24600000	24639999	40000	*	chr10	24680000	24719999	40000	*	8.925953	9.532096e-05	2.519002e-02	0.051754251	2.416970e+00	2.376993e+00	2.469048e+00	2.476919e+00	2.560933e+00	2.569090e+00	2.509819e+00	2.451690e+00	2.433090e+00	2.398285e+00	2.606375e+00	2.596220e+00	2.608358e+00	2.551893e+00	2.529751e+00	2.532221e+00	2.527252e+00	2.617864e+00	2.582222e+00	2.536199e+00	2.531197e+00	2.532277e+00	2.559378e+00	2.589550e+00	2.415592e+00	2.441147e+00	2.495451e+00	2.502408e+00	2.581711e+00	2.524434e+00
617	619	chr10	24640000	24679999	40000	*	chr10	24720000	24759999	40000	*	4.432537	4.071434e-03	9.315618e-02	0.052834268	2.079183e+00	2.135563e+00	2.130027e+00	2.207781e+00	2.297414e+00	2.245565e+00	2.227147e+00	2.192925e+00	2.134528e+00	2.073684e+00	2.245916e+00	2.297103e+00	2.314319e+00	2.293146e+00	2.208527e+00	2.217304e+00	2.186248e+00	2.286706e+00	2.215872e+00	2.209596e+00	2.226971e+00	2.249783e+00	2.243998e+00	2.249324e+00	2.120231e+00	2.188028e+00	2.240661e+00	2.231137e+00	2.264068e+00	2.196083e+00
745	747	chr10	29760000	29799999	40000	*	chr10	29840000	29879999	40000	*	4.665754	3.169827e-03	8.489453e-02	0.044407613	1.904212e+00	1.894148e+00	1.847663e+00	1.930930e+00	2.120793e+00	2.117278e+00	2.060334e+00	1.977932e+00	2.021405e+00	2.153195e+00	1.890245e+00	1.897717e+00	2.018965e+00	2.161974e+00	1.946986e+00	1.985756e+00	2.044181e+00	1.961017e+00	2.022659e+00	2.041224e+00	2.077405e+00	1.909742e+00	1.972460e+00	2.036623e+00	1.928608e+00	1.966384e+00	2.051717e+00	2.030903e+00	1.916702e+00	1.830088e+00
781	783	chr10	31200000	31239999	40000	*	chr10	31280000	31319999	40000	*	5.460720	1.431267e-03	6.477715e-02	0.028526514	2.118275e+00	2.104993e+00	2.213620e+00	2.241247e+00	2.209557e+00	2.202378e+00	2.174626e+00	2.160324e+00	2.169632e+00	2.172511e+00	2.118188e+00	2.110618e+00	2.247319e+00	2.255758e+00	2.147310e+00	2.194769e+00	2.160738e+00	2.202378e+00	2.202666e+00	2.201199e+00	2.146948e+00	2.190733e+00	2.179502e+00	2.226474e+00	2.207263e+00	2.182067e+00	2.206999e+00	2.132158e+00	2.108326e+00	2.144668e+00
843	845	chr10	33680000	33719999	40000	*	chr10	33760000	33799999	40000	*	5.891175	9.621062e-04	5.560596e-02	0.047288301	2.281368e+00	2.304314e+00	2.173228e+00	2.169183e+00	2.297810e+00	2.391590e+00	2.338791e+00	2.430013e+00	2.269762e+00	2.320723e+00	2.274005e+00	2.223012e+00	2.245514e+00	2.211458e+00	2.341117e+00	2.359357e+00	2.331260e+00	2.261430e+00	2.282578e+00	2.330046e+00	2.355629e+00	2.237056e+00	2.239644e+00	2.211768e+00	2.322589e+00	2.299736e+00	2.186231e+00	2.180336e+00	2.256975e+00	2.293877e+00
859	861	chr10	34320000	34359999	40000	*	chr10	34400000	34439999	40000	*	5.561842	1.301212e-03	6.238135e-02	0.052663301	2.231452e+00	2.296066e+00	2.171196e+00	2.127834e+00	2.286894e+00	2.389285e+00	2.323176e+00	2.377986e+00	2.278930e+00	2.240958e+00	2.166023e+00	2.177886e+00	2.164505e+00	2.161951e+00	2.271190e+00	2.296587e+00	2.185379e+00	2.182794e+00	2.350630e+00	2.287080e+00	2.271943e+00	2.307631e+00	2.185337e+00	2.140649e+00	2.234719e+00	2.280950e+00	2.267524e+00	2.156770e+00	2.139895e+00	2.196718e+00
867	869	chr10	34640000	34679999	40000	*	chr10	34720000	34759999	40000	*	4.811238	2.722779e-03	8.072539e-02	0.078512227	2.021461e+00	2.023572e+00	1.913198e+00	1.985711e+00	2.143719e+00	2.266682e+00	2.181505e+00	2.128845e+00	2.092741e+00	2.118871e+00	1.997582e+00	2.046202e+00	2.133422e+00	2.201647e+00	2.191307e+00	2.146036e+00	2.118162e+00	1.926462e+00	2.183620e+00	2.120634e+00	2.189699e+00	2.053566e+00	1.941441e+00	1.904595e+00	2.077072e+00	2.105578e+00	2.036908e+00	2.060338e+00	2.089672e+00	2.035420e+00
868	870	chr10	34680000	34719999	40000	*	chr10	34760000	34799999	40000	*	4.860355	2.588350e-03	7.926147e-02	0.079836430	2.153644e+00	2.127172e+00	2.011933e+00	2.082495e+00	2.244236e+00	2.388520e+00	2.357936e+00	2.302806e+00	2.232648e+00	2.215232e+00	2.139233e+00	2.106671e+00	2.253530e+00	2.315275e+00	2.313547e+00	2.262125e+00	2.261297e+00	2.097235e+00	2.304942e+00	2.212434e+00	2.345244e+00	2.156765e+00	2.108735e+00	2.042418e+00	2.209485e+00	2.233457e+00	2.147757e+00	2.198396e+00	2.231224e+00	2.167148e+00
869	871	chr10	34720000	34759999	40000	*	chr10	34800000	34839999	40000	*	4.262189	4.914686e-03	9.970768e-02	0.081719956	2.050655e+00	2.098534e+00	1.941952e+00	2.025821e+00	2.189468e+00	2.260094e+00	2.220793e+00	2.186202e+00	2.086897e+00	2.091908e+00	2.045580e+00	2.024468e+00	2.101958e+00	2.185076e+00	2.158326e+00	2.139759e+00	2.122549e+00	1.971456e+00	2.199584e+00	2.108453e+00	2.233441e+00	2.074983e+00	1.977548e+00	1.934628e+00	2.165729e+00	2.091701e+00	2.048243e+00	2.147317e+00	2.092679e+00	2.021947e+00
992	994	chr10	43080000	43119999	40000	*	chr10	43160000	43199999	40000	*	4.990291	2.267575e-03	7.567365e-02	0.030173376	2.257586e+00	2.216180e+00	2.188346e+00	2.236412e+00	2.181968e+00	2.200969e+00	2.158818e+00	2.221421e+00	2.221105e+00	2.226069e+00	2.203498e+00	2.164192e+00	2.235188e+00	2.192577e+00	2.244189e+00	2.259699e+00	2.179394e+00	2.203693e+00	2.119101e+00	2.158940e+00	2.276565e+00	2.286395e+00	2.239150e+00	2.209446e+00	2.218072e+00	2.228178e+00	2.258236e+00	2.225361e+00	2.125107e+00	2.140707e+00
1020	1022	chr10	44200000	44239999	40000	*	chr10	44280000	44319999	40000	*	4.267301	4.886670e-03	9.953271e-02	0.023032679	2.287415e+00	2.228280e+00	2.212945e+00	2.261015e+00	2.201450e+00	2.232368e+00	2.082790e+00	2.106173e+00	2.174765e+00	2.221504e+00	2.245947e+00	2.238312e+00	2.238103e+00	2.131935e+00	2.262981e+00	2.255036e+00	2.194154e+00	2.220723e+00	2.150370e+00	2.156610e+00	2.190319e+00	2.194664e+00	2.230955e+00	2.223918e+00	2.242763e+00	2.253829e+00	2.141891e+00	2.209578e+00	2.151919e+00	2.141797e+00
1065	1067	chr10	46000000	46039999	40000	*	chr10	46080000	46119999	40000	*	5.007521	2.228531e-03	7.366993e-02	0.016358941	1.770168e+00	1.689887e+00	1.780106e+00	1.776450e+00	1.749115e+00	1.755293e+00	1.860720e+00	1.842708e+00	1.719712e+00	1.735847e+00	1.737853e+00	1.848429e+00	1.763693e+00	1.791187e+00	1.692633e+00	1.725388e+00	1.696957e+00	1.621631e+00	1.646292e+00	1.697342e+00	1.863913e+00	1.795202e+00	1.702487e+00	1.684567e+00	1.831259e+00	1.814513e+00	1.791981e+00	1.820327e+00	1.757400e+00	1.841032e+00
1120	1122	chr10	48520000	48559999	40000	*	chr10	48600000	48639999	40000	*	4.698245	3.063189e-03	8.415059e-02	0.044779279	3.661192e-01	3.661192e-01	4.003681e-01	5.790126e-01	4.204566e-01	4.745394e-01	5.741885e-01	4.270389e-01	4.003681e-01	3.161705e-01	4.423383e-01	3.961503e-01	2.567745e-01	3.130357e-01	5.612796e-01	5.397399e-01	4.677327e-01	4.270389e-01	4.793841e-01	4.352959e-01	5.438808e-01	4.968277e-01	5.132515e-01	5.441433e-01	4.486539e-01	4.862532e-01	6.362967e-01	6.036993e-01	4.070852e-01	4.473824e-01
1188	1190	chr10	51280000	51319999	40000	*	chr10	51400000	51439999	40000	*	4.360978	4.403934e-03	9.367295e-02	0.019477009	-1.041664e+00	-9.449117e-01	-9.455708e-01	-9.138687e-01	-1.051271e+00	-1.057313e+00	-9.610071e-01	-1.057313e+00	-9.750264e-01	-9.344588e-01	-1.087750e+00	-1.003419e+00	-1.011664e+00	-9.449117e-01	-1.004954e+00	-1.023168e+00	-9.834016e-01	-9.870718e-01	-1.171564e+00	-1.041664e+00	-1.011664e+00	-1.031092e+00	-1.009537e+00	-1.081377e+00	-8.679671e-01	-9.460958e-01	-1.179614e+00	-1.152189e+00	-9.050291e-01	-8.908751e-01
1203	1205	chr10	51960000	51999999	40000	*	chr10	52040000	52079999	40000	*	4.992290	2.263005e-03	7.404978e-02	0.047679284	1.338020e+00	1.135772e+00	1.426654e+00	1.383190e+00	1.390916e+00	1.570605e+00	1.433598e+00	1.264163e+00	1.472691e+00	1.519789e+00	1.191348e+00	1.326161e+00	1.416693e+00	1.400903e+00	1.441948e+00	1.385617e+00	1.266372e+00	1.295978e+00	1.474439e+00	1.418596e+00	1.648544e+00	1.544890e+00	1.561639e+00	1.482218e+00	1.215886e+00	1.304468e+00	1.412588e+00	1.462782e+00	1.167859e+00	1.208321e+00
1204	1206	chr10	52000000	52039999	40000	*	chr10	52080000	52119999	40000	*	5.662387	1.185054e-03	5.880310e-02	0.049141031	2.057661e+00	2.039605e+00	2.225767e+00	2.245686e+00	2.220293e+00	2.257695e+00	2.243076e+00	2.091622e+00	2.186084e+00	2.230634e+00	2.049551e+00	2.126089e+00	2.213039e+00	2.228124e+00	2.128926e+00	2.147105e+00	2.079109e+00	2.177081e+00	2.318909e+00	2.222041e+00	2.332151e+00	2.273279e+00	2.277140e+00	2.219824e+00	2.158623e+00	2.139292e+00	2.221256e+00	2.239159e+00	1.995609e+00	2.068348e+00
1208	1210	chr10	52160000	52199999	40000	*	chr10	52240000	52279999	40000	*	4.615811	3.342053e-03	9.293499e-02	0.044855324	2.952332e+00	3.001350e+00	2.966677e+00	2.931711e+00	3.030859e+00	2.946722e+00	3.042790e+00	2.985866e+00	3.008396e+00	3.043262e+00	2.944147e+00	2.914755e+00	2.939673e+00	2.957089e+00	2.914142e+00	2.936183e+00	2.978457e+00	3.047688e+00	3.028875e+00	3.028875e+00	3.047529e+00	2.982837e+00	3.057619e+00	3.067962e+00	2.972946e+00	2.966970e+00	2.995921e+00	2.995791e+00	2.894961e+00	2.928663e+00
1268	1270	chr10	54560000	54599999	40000	*	chr10	54640000	54679999	40000	*	4.664901	3.172682e-03	8.494116e-02	0.031643230	1.728566e+00	1.679217e+00	1.678481e+00	1.736228e+00	1.745174e+00	1.857081e+00	1.825991e+00	1.812809e+00	1.699756e+00	1.750351e+00	1.811094e+00	1.716636e+00	1.791848e+00	1.726995e+00	1.644265e+00	1.614508e+00	1.683323e+00	1.710949e+00	1.838014e+00	1.875431e+00	1.701558e+00	1.812835e+00	1.785961e+00	1.781761e+00	1.679304e+00	1.684902e+00	1.740011e+00	1.782155e+00	1.753288e+00	1.723166e+00
1421	1423	chr10	60680000	60719999	40000	*	chr10	60760000	60799999	40000	*	7.088598	3.529789e-04	3.799323e-02	0.031008774	2.472509e+00	2.458384e+00	2.431995e+00	2.566769e+00	2.694935e+00	2.691537e+00	2.638811e+00	2.715869e+00	2.561781e+00	2.491888e+00	2.728385e+00	2.706626e+00	2.618158e+00	2.642475e+00	2.708845e+00	2.660156e+00	2.618650e+00	2.618671e+00	2.686815e+00	2.644102e+00	2.636134e+00	2.658621e+00	2.479253e+00	2.550706e+00	2.576781e+00	2.576085e+00	2.647329e+00	2.587089e+00	2.649449e+00	2.614192e+00
1422	1424	chr10	60720000	60759999	40000	*	chr10	60800000	60839999	40000	*	7.829949	2.021526e-04	3.468483e-02	0.032119785	2.589583e+00	2.575917e+00	2.577501e+00	2.715732e+00	2.785856e+00	2.838129e+00	2.754844e+00	2.824410e+00	2.655409e+00	2.560746e+00	2.862011e+00	2.859635e+00	2.681199e+00	2.682921e+00	2.820583e+00	2.769089e+00	2.776601e+00	2.709397e+00	2.779976e+00	2.791210e+00	2.759909e+00	2.728495e+00	2.620211e+00	2.610855e+00	2.674870e+00	2.682090e+00	2.717531e+00	2.733074e+00	2.742344e+00	2.698699e+00
1423	1425	chr10	60760000	60799999	40000	*	chr10	60840000	60879999	40000	*	5.272191	1.715213e-03	6.732750e-02	0.032686686	2.621887e+00	2.594443e+00	2.628188e+00	2.741970e+00	2.746055e+00	2.817378e+00	2.780734e+00	2.875746e+00	2.664430e+00	2.569872e+00	2.879586e+00	2.832368e+00	2.666235e+00	2.661473e+00	2.810120e+00	2.763501e+00	2.817080e+00	2.682541e+00	2.789553e+00	2.786883e+00	2.790541e+00	2.710967e+00	2.592603e+00	2.606163e+00	2.700871e+00	2.718463e+00	2.729700e+00	2.721641e+00	2.738014e+00	2.684815e+00
1550	1552	chr10	65840000	65879999	40000	*	chr10	65920000	65959999	40000	*	5.035669	2.166374e-03	7.447805e-02	0.030673720	2.148500e+00	2.141565e+00	2.209717e+00	2.164001e+00	2.033466e+00	2.061638e+00	2.131487e+00	2.134075e+00	2.069940e+00	2.155149e+00	2.211955e+00	2.198070e+00	2.125826e+00	2.048647e+00	2.229346e+00	2.230723e+00	2.093233e+00	2.041432e+00	2.178066e+00	2.092830e+00	2.208484e+00	2.207812e+00	2.170661e+00	2.132924e+00	2.188240e+00	2.220663e+00	2.038290e+00	2.093872e+00	2.161795e+00	2.111544e+00
1551	1553	chr10	65880000	65919999	40000	*	chr10	65960000	65999999	40000	*	9.678458	5.935451e-05	2.079115e-02	0.030813002	2.185250e+00	2.217994e+00	2.235922e+00	2.186120e+00	2.055766e+00	2.104224e+00	2.169009e+00	2.174902e+00	2.080747e+00	2.115601e+00	2.265973e+00	2.223832e+00	2.137190e+00	2.070888e+00	2.234587e+00	2.271534e+00	2.108598e+00	2.083181e+00	2.161698e+00	2.144569e+00	2.220988e+00	2.248227e+00	2.161119e+00	2.164788e+00	2.206749e+00	2.220967e+00	2.080382e+00	2.109869e+00	2.220568e+00	2.166215e+00
1552	1554	chr10	65920000	65959999	40000	*	chr10	66000000	66039999	40000	*	5.040451	2.156011e-03	7.458379e-02	0.030596186	2.162068e+00	2.262146e+00	2.206425e+00	2.200231e+00	2.099115e+00	2.128282e+00	2.196723e+00	2.154334e+00	2.130390e+00	2.136369e+00	2.248730e+00	2.223778e+00	2.186610e+00	2.144908e+00	2.244854e+00	2.275285e+00	2.129460e+00	2.132538e+00	2.151870e+00	2.155861e+00	2.183979e+00	2.252169e+00	2.174895e+00	2.156948e+00	2.183014e+00	2.230505e+00	2.088835e+00	2.118367e+00	2.262114e+00	2.193548e+00
1600	1602	chr10	67840000	67879999	40000	*	chr10	67920000	67959999	40000	*	4.264522	4.901878e-03	9.727281e-02	0.016728450	1.929528e+00	1.942088e+00	1.885826e+00	1.856195e+00	1.857829e+00	1.865278e+00	1.923557e+00	1.938015e+00	1.852722e+00	1.822354e+00	1.960066e+00	1.954028e+00	1.820626e+00	1.890019e+00	1.918349e+00	1.854717e+00	1.851708e+00	1.843287e+00	1.899995e+00	1.960139e+00	1.804072e+00	1.956587e+00	1.946404e+00	1.834429e+00	1.835317e+00	1.859120e+00	1.837833e+00	1.835991e+00	1.949749e+00	1.978511e+00
1601	1603	chr10	67880000	67919999	40000	*	chr10	67960000	67999999	40000	*	8.705477	1.101939e-04	2.610087e-02	0.017138155	1.980651e+00	2.000054e+00	1.919965e+00	1.914424e+00	1.957135e+00	1.940737e+00	1.983178e+00	2.002158e+00	1.907513e+00	1.900245e+00	2.029068e+00	2.038039e+00	1.899364e+00	1.940218e+00	1.954793e+00	1.919098e+00	1.915861e+00	1.842451e+00	1.977270e+00	2.011344e+00	1.857068e+00	2.018135e+00	1.975511e+00	1.922322e+00	1.923886e+00	1.952711e+00	1.901608e+00	1.868800e+00	2.004317e+00	2.012136e+00
1760	1762	chr10	74240000	74279999	40000	*	chr10	74320000	74359999	40000	*	4.610958	3.359345e-03	8.468752e-02	0.018203144	2.608054e+00	2.571929e+00	2.624365e+00	2.617026e+00	2.508356e+00	2.557776e+00	2.542394e+00	2.599188e+00	2.578907e+00	2.547404e+00	2.625026e+00	2.621298e+00	2.599850e+00	2.644711e+00	2.507863e+00	2.555631e+00	2.544324e+00	2.440179e+00	2.516664e+00	2.455073e+00	2.539422e+00	2.588019e+00	2.490808e+00	2.476304e+00	2.587588e+00	2.581632e+00	2.601087e+00	2.603625e+00	2.588475e+00	2.587669e+00
1821	1823	chr10	76680000	76719999	40000	*	chr10	76760000	76799999	40000	*	4.716021	3.006571e-03	8.952386e-02	0.027163234	2.379277e+00	2.402917e+00	2.418201e+00	2.369592e+00	2.396488e+00	2.356563e+00	2.379414e+00	2.334837e+00	2.411099e+00	2.445549e+00	2.296661e+00	2.314867e+00	2.398345e+00	2.397785e+00	2.235551e+00	2.322360e+00	2.409592e+00	2.419208e+00	2.268786e+00	2.330182e+00	2.404835e+00	2.321204e+00	2.384794e+00	2.359708e+00	2.340648e+00	2.373988e+00	2.429847e+00	2.401762e+00	2.395413e+00	2.364743e+00
1869	1871	chr10	78600000	78639999	40000	*	chr10	78680000	78719999	40000	*	4.870944	2.560364e-03	7.904232e-02	0.033082223	2.161432e+00	2.132550e+00	2.012285e+00	2.108314e+00	2.130044e+00	2.197004e+00	2.231769e+00	2.242269e+00	1.981821e+00	1.997324e+00	2.149476e+00	2.206332e+00	2.121821e+00	2.045071e+00	2.218403e+00	2.197004e+00	2.127761e+00	2.071853e+00	2.132863e+00	2.022267e+00	2.124102e+00	2.149120e+00	2.039190e+00	2.072695e+00	2.152520e+00	2.159069e+00	2.121795e+00	2.150568e+00	2.106120e+00	2.044181e+00
1887	1889	chr10	79320000	79359999	40000	*	chr10	79400000	79439999	40000	*	7.275803	3.053681e-04	3.669485e-02	0.044601928	2.297004e+00	2.359865e+00	2.316629e+00	2.339563e+00	2.553256e+00	2.494570e+00	2.621720e+00	2.570356e+00	2.321354e+00	2.288011e+00	2.342204e+00	2.441010e+00	2.447988e+00	2.522396e+00	2.379909e+00	2.486924e+00	2.472515e+00	2.544791e+00	2.430812e+00	2.435747e+00	2.404675e+00	2.412367e+00	2.419486e+00	2.477151e+00	2.516288e+00	2.434029e+00	2.458282e+00	2.496210e+00	2.265354e+00	2.301228e+00
1888	1890	chr10	79360000	79399999	40000	*	chr10	79440000	79479999	40000	*	8.756659	1.065185e-04	2.645247e-02	0.040485004	2.224787e+00	2.293874e+00	2.268847e+00	2.250052e+00	2.496486e+00	2.438261e+00	2.563671e+00	2.512794e+00	2.259706e+00	2.254829e+00	2.325334e+00	2.393361e+00	2.420917e+00	2.456391e+00	2.313231e+00	2.430743e+00	2.402274e+00	2.518009e+00	2.369297e+00	2.391831e+00	2.383543e+00	2.377224e+00	2.360027e+00	2.411173e+00	2.450939e+00	2.433217e+00	2.435922e+00	2.433737e+00	2.215877e+00	2.253587e+00
1889	1891	chr10	79400000	79439999	40000	*	chr10	79480000	79519999	40000	*	6.314988	6.639020e-04	4.909930e-02	0.036415685	2.183577e+00	2.178037e+00	2.269597e+00	2.244484e+00	2.442661e+00	2.366381e+00	2.503835e+00	2.444460e+00	2.165424e+00	2.189078e+00	2.267900e+00	2.322267e+00	2.365504e+00	2.381544e+00	2.241754e+00	2.342608e+00	2.293029e+00	2.482077e+00	2.355653e+00	2.334346e+00	2.322478e+00	2.366760e+00	2.293280e+00	2.333498e+00	2.370180e+00	2.389037e+00	2.383475e+00	2.385152e+00	2.217962e+00	2.187308e+00
1965	1967	chr10	82440000	82479999	40000	*	chr10	82520000	82559999	40000	*	4.329380	4.560460e-03	9.468961e-02	0.049657635	1.962328e+00	1.953437e+00	2.007231e+00	2.031579e+00	1.985506e+00	2.028541e+00	1.788290e+00	1.836637e+00	2.034462e+00	2.074671e+00	2.057296e+00	1.978658e+00	2.080600e+00	1.924834e+00	2.009185e+00	2.014699e+00	1.925524e+00	1.920120e+00	1.891908e+00	1.917186e+00	2.098468e+00	2.048349e+00	1.956199e+00	2.005328e+00	1.999179e+00	1.998406e+00	1.969502e+00	2.014913e+00	1.972748e+00	1.867073e+00
1971	1973	chr10	82680000	82719999	40000	*	chr10	82760000	82799999	40000	*	4.698185	3.063381e-03	8.213314e-02	0.048159583	2.209557e+00	2.088591e+00	2.181085e+00	2.219192e+00	2.063248e+00	2.129313e+00	2.051789e+00	2.064662e+00	2.195182e+00	2.210312e+00	2.309785e+00	2.317421e+00	2.156030e+00	2.196728e+00	2.202323e+00	2.097246e+00	2.107890e+00	2.223475e+00	2.225736e+00	2.172455e+00	2.234800e+00	2.281415e+00	2.086617e+00	1.993072e+00	2.213074e+00	2.175883e+00	2.092866e+00	2.150225e+00	2.271030e+00	2.261891e+00
2042	2044	chr10	85520000	85559999	40000	*	chr10	85600000	85639999	40000	*	4.875945	2.547267e-03	8.401522e-02	0.041277420	2.303747e+00	2.315634e+00	2.213987e+00	2.301947e+00	2.237110e+00	2.207330e+00	2.219969e+00	2.206296e+00	2.191718e+00	2.198816e+00	2.364316e+00	2.399859e+00	2.245631e+00	2.170240e+00	2.264368e+00	2.269231e+00	2.296797e+00	2.277810e+00	2.278732e+00	2.238341e+00	2.154700e+00	2.225752e+00	2.142944e+00	2.238592e+00	2.284601e+00	2.312993e+00	2.227504e+00	2.189188e+00	2.285234e+00	2.230886e+00
2043	2045	chr10	85560000	85599999	40000	*	chr10	85640000	85679999	40000	*	6.325103	6.581993e-04	4.741337e-02	0.037452268	2.225335e+00	2.251358e+00	2.204529e+00	2.244575e+00	2.150990e+00	2.179442e+00	2.176680e+00	2.152232e+00	2.128288e+00	2.137951e+00	2.296362e+00	2.341061e+00	2.230052e+00	2.155249e+00	2.190807e+00	2.240283e+00	2.205060e+00	2.213404e+00	2.212236e+00	2.200925e+00	2.081804e+00	2.206024e+00	2.132144e+00	2.193513e+00	2.264997e+00	2.249332e+00	2.187362e+00	2.145954e+00	2.151949e+00	2.197065e+00
2093	2095	chr10	87560000	87599999	40000	*	chr10	87640000	87679999	40000	*	5.392116	1.527912e-03	6.454245e-02	0.022291795	2.072115e+00	2.064079e+00	2.051654e+00	2.084469e+00	2.052046e+00	2.042377e+00	2.121817e+00	2.128738e+00	2.127657e+00	2.126794e+00	2.101205e+00	2.109372e+00	2.104669e+00	2.154842e+00	2.060011e+00	2.081199e+00	2.087208e+00	2.058291e+00	2.022700e+00	2.039003e+00	2.044704e+00	2.075361e+00	2.073102e+00	2.061711e+00	2.132155e+00	2.106763e+00	2.123119e+00	2.098464e+00	2.028071e+00	2.087164e+00
2103	2105	chr10	87960000	87999999	40000	*	chr10	88040000	88079999	40000	*	4.292846	4.749338e-03	9.845443e-02	0.039416939	1.463435e+00	1.589568e+00	1.303660e+00	1.341035e+00	1.459917e+00	1.448388e+00	1.543304e+00	1.489566e+00	1.457866e+00	1.341035e+00	1.385622e+00	1.440682e+00	1.412523e+00	1.497622e+00	1.388389e+00	1.403932e+00	1.486032e+00	1.612652e+00	1.367637e+00	1.389340e+00	1.313328e+00	1.330025e+00	1.509343e+00	1.474322e+00	1.497058e+00	1.483908e+00	1.377301e+00	1.413138e+00	1.362601e+00	1.370755e+00
2104	2106	chr10	88000000	88039999	40000	*	chr10	88080000	88119999	40000	*	4.697857	3.064438e-03	8.213314e-02	0.040252751	1.407826e+00	1.462575e+00	1.245046e+00	1.290226e+00	1.419331e+00	1.290226e+00	1.469863e+00	1.449348e+00	1.327066e+00	1.246556e+00	1.280134e+00	1.359649e+00	1.321522e+00	1.345385e+00	1.265702e+00	1.285513e+00	1.369229e+00	1.461289e+00	1.250566e+00	1.289106e+00	1.241926e+00	1.269372e+00	1.408597e+00	1.332708e+00	1.439361e+00	1.438448e+00	1.301456e+00	1.352213e+00	1.233885e+00	1.284905e+00
2105	2107	chr10	88040000	88079999	40000	*	chr10	88120000	88159999	40000	*	4.798864	2.757886e-03	8.132977e-02	0.041427976	1.529348e+00	1.616123e+00	1.442400e+00	1.425162e+00	1.586667e+00	1.533596e+00	1.619349e+00	1.547888e+00	1.416812e+00	1.420323e+00	1.410856e+00	1.523618e+00	1.470558e+00	1.463491e+00	1.442400e+00	1.392766e+00	1.505067e+00	1.568523e+00	1.360088e+00	1.449217e+00	1.431054e+00	1.429964e+00	1.549399e+00	1.504875e+00	1.600265e+00	1.568222e+00	1.467169e+00	1.523805e+00	1.404640e+00	1.426617e+00
2167	2169	chr10	90520000	90559999	40000	*	chr10	90600000	90639999	40000	*	6.137582	7.736579e-04	5.514594e-02	0.025136011	2.956149e+00	2.962038e+00	3.012114e+00	3.026558e+00	3.003016e+00	3.020025e+00	3.025529e+00	3.040318e+00	2.941309e+00	2.973606e+00	2.951983e+00	2.949915e+00	2.986056e+00	3.016036e+00	2.978329e+00	2.993815e+00	3.007370e+00	2.980995e+00	3.025757e+00	3.047886e+00	2.973121e+00	2.959498e+00	2.959296e+00	2.950360e+00	2.992518e+00	3.035527e+00	2.981439e+00	2.965222e+00	3.029754e+00	2.996065e+00
2286	2288	chr10	95280000	95319999	40000	*	chr10	95360000	95399999	40000	*	4.663640	3.176910e-03	8.325424e-02	0.028348013	1.266506e+00	1.320368e+00	1.505005e+00	1.477713e+00	1.351895e+00	1.295180e+00	1.217295e+00	1.319116e+00	1.450361e+00	1.349271e+00	1.416964e+00	1.513557e+00	1.482996e+00	1.407062e+00	1.480629e+00	1.508187e+00	1.348822e+00	1.405265e+00	1.385082e+00	1.368690e+00	1.430827e+00	1.478783e+00	1.541255e+00	1.457851e+00	1.412970e+00	1.397245e+00	1.298890e+00	1.376951e+00	1.441695e+00	1.403382e+00
2304	2306	chr10	96000000	96039999	40000	*	chr10	96080000	96119999	40000	*	4.412638	4.160954e-03	9.423929e-02	0.040049716	2.662493e+00	2.569126e+00	2.624504e+00	2.712374e+00	2.586866e+00	2.631976e+00	2.587401e+00	2.595901e+00	2.713995e+00	2.709897e+00	2.655297e+00	2.721725e+00	2.701812e+00	2.691296e+00	2.716139e+00	2.721725e+00	2.630990e+00	2.549025e+00	2.560675e+00	2.547062e+00	2.664579e+00	2.693713e+00	2.579095e+00	2.599088e+00	2.649219e+00	2.646292e+00	2.646744e+00	2.698025e+00	2.700016e+00	2.694239e+00
2405	2407	chr10	100040000	100079999	40000	*	chr10	100120000	100159999	40000	*	4.326535	4.574860e-03	9.711398e-02	0.026759571	2.219900e+00	2.213726e+00	2.138050e+00	2.178038e+00	2.076284e+00	2.114830e+00	2.056882e+00	2.031649e+00	2.164160e+00	2.144467e+00	2.177362e+00	2.250007e+00	2.170227e+00	2.032954e+00	2.256685e+00	2.311881e+00	2.080582e+00	2.146056e+00	2.084922e+00	2.043205e+00	2.190603e+00	2.221910e+00	2.050989e+00	2.156060e+00	2.153718e+00	2.132208e+00	2.206690e+00	2.229635e+00	2.206937e+00	2.139142e+00
2685	2687	chr10	111240000	111279999	40000	*	chr10	111320000	111359999	40000	*	4.933710	2.401362e-03	7.727003e-02	0.023870412	2.275659e+00	2.224272e+00	2.195900e+00	2.259065e+00	2.203800e+00	2.232693e+00	2.229833e+00	2.212241e+00	2.219460e+00	2.227450e+00	2.238242e+00	2.208367e+00	2.221117e+00	2.246232e+00	2.329262e+00	2.283695e+00	2.254036e+00	2.218354e+00	2.138233e+00	2.151908e+00	2.235061e+00	2.226180e+00	2.235103e+00	2.243710e+00	2.251276e+00	2.277956e+00	2.240393e+00	2.192006e+00	2.132769e+00	2.158991e+00
2686	2688	chr10	111280000	111319999	40000	*	chr10	111360000	111399999	40000	*	6.195008	7.360158e-04	4.963327e-02	0.026585625	2.183047e+00	2.135028e+00	2.177351e+00	2.157121e+00	2.129189e+00	2.120102e+00	2.124701e+00	2.151780e+00	2.139310e+00	2.132888e+00	2.133151e+00	2.139466e+00	2.123066e+00	2.181171e+00	2.196655e+00	2.195308e+00	2.156756e+00	2.157678e+00	2.057212e+00	2.068188e+00	2.126636e+00	2.140149e+00	2.122379e+00	2.173627e+00	2.179702e+00	2.177760e+00	2.153578e+00	2.114803e+00	2.054765e+00	2.066555e+00
2757	2759	chr10	114120000	114159999	40000	*	chr10	114200000	114239999	40000	*	7.785087	2.088356e-04	3.230095e-02	0.016614032	2.426358e+00	2.402299e+00	2.484558e+00	2.483200e+00	2.450492e+00	2.486466e+00	2.380661e+00	2.393932e+00	2.427394e+00	2.471101e+00	2.422267e+00	2.427281e+00	2.456049e+00	2.521786e+00	2.492908e+00	2.479620e+00	2.407796e+00	2.380034e+00	2.394204e+00	2.408290e+00	2.515929e+00	2.508506e+00	2.394247e+00	2.416008e+00	2.461187e+00	2.462968e+00	2.495822e+00	2.467814e+00	2.436888e+00	2.448807e+00
2774	2776	chr10	114800000	114839999	40000	*	chr10	114880000	114919999	40000	*	6.509488	5.634223e-04	4.455118e-02	0.014074449	2.149512e+00	2.161133e+00	2.157389e+00	2.216984e+00	2.111252e+00	2.144469e+00	2.099651e+00	2.121852e+00	2.198581e+00	2.157077e+00	2.186367e+00	2.223793e+00	2.211327e+00	2.214149e+00	2.210350e+00	2.235339e+00	2.204986e+00	2.200482e+00	2.131510e+00	2.113777e+00	2.182698e+00	2.128540e+00	2.202572e+00	2.236612e+00	2.183646e+00	2.210494e+00	2.167343e+00	2.158454e+00	2.100805e+00	2.135399e+00
2794	2796	chr10	115600000	115639999	40000	*	chr10	115680000	115719999	40000	*	4.263713	4.906316e-03	9.729167e-02	0.024108527	2.723420e+00	2.710457e+00	2.780780e+00	2.792107e+00	2.689825e+00	2.785449e+00	2.682403e+00	2.652676e+00	2.764214e+00	2.734591e+00	2.809957e+00	2.775556e+00	2.777339e+00	2.690306e+00	2.783532e+00	2.833554e+00	2.708321e+00	2.734591e+00	2.777339e+00	2.756446e+00	2.869371e+00	2.825204e+00	2.844614e+00	2.832158e+00	2.736200e+00	2.686803e+00	2.714708e+00	2.773179e+00	2.762570e+00	2.785793e+00
2801	2803	chr10	115880000	115919999	40000	*	chr10	115960000	115999999	40000	*	4.577134	3.482728e-03	8.587683e-02	0.034985982	1.970765e+00	2.012196e+00	2.043966e+00	2.026833e+00	1.896218e+00	1.900230e+00	1.870779e+00	1.911342e+00	1.876196e+00	1.892384e+00	2.004181e+00	2.006274e+00	1.959199e+00	1.975470e+00	1.978292e+00	2.019052e+00	1.974047e+00	2.027494e+00	1.956164e+00	1.838909e+00	1.975744e+00	1.919654e+00	2.014820e+00	2.067012e+00	2.050695e+00	1.956480e+00	1.865432e+00	1.911430e+00	1.963664e+00	1.948225e+00
2805	2807	chr10	116040000	116079999	40000	*	chr10	116120000	116159999	40000	*	5.263525	1.729727e-03	7.373304e-02	0.025576885	2.418953e+00	2.461339e+00	2.395221e+00	2.407418e+00	2.347764e+00	2.276198e+00	2.232961e+00	2.303079e+00	2.266785e+00	2.266807e+00	2.437227e+00	2.501583e+00	2.308025e+00	2.310270e+00	2.330645e+00	2.358986e+00	2.319124e+00	2.412014e+00	2.324132e+00	2.241389e+00	2.256278e+00	2.335987e+00	2.341718e+00	2.353887e+00	2.394778e+00	2.333936e+00	2.330359e+00	2.358108e+00	2.289009e+00	2.307473e+00
2818	2820	chr10	116560000	116599999	40000	*	chr10	116640000	116679999	40000	*	6.492810	5.713241e-04	4.481282e-02	0.039240453	2.830919e+00	2.743321e+00	2.787926e+00	2.840818e+00	2.652067e+00	2.655574e+00	2.686345e+00	2.706738e+00	2.778573e+00	2.764167e+00	2.802416e+00	2.800326e+00	2.750175e+00	2.679212e+00	2.845802e+00	2.848644e+00	2.703647e+00	2.708972e+00	2.715504e+00	2.617451e+00	2.768621e+00	2.817006e+00	2.761346e+00	2.770210e+00	2.771100e+00	2.796513e+00	2.730530e+00	2.738062e+00	2.709380e+00	2.702333e+00
2820	2822	chr10	116640000	116679999	40000	*	chr10	116720000	116759999	40000	*	4.825268	2.683589e-03	8.069151e-02	0.043320630	2.906728e+00	2.803362e+00	2.869733e+00	2.958390e+00	2.741288e+00	2.788153e+00	2.795166e+00	2.768639e+00	2.908452e+00	2.905485e+00	2.950264e+00	2.958390e+00	2.872546e+00	2.748988e+00	2.978530e+00	3.016378e+00	2.800756e+00	2.814325e+00	2.839727e+00	2.820546e+00	2.884179e+00	2.966452e+00	2.841185e+00	2.914804e+00	2.873114e+00	2.857585e+00	2.813317e+00	2.855092e+00	2.866455e+00	2.836530e+00
2821	2823	chr10	116680000	116719999	40000	*	chr10	116760000	116799999	40000	*	5.450353	1.445416e-03	6.494218e-02	0.044974766	2.809921e+00	2.705498e+00	2.805596e+00	2.892642e+00	2.662652e+00	2.702640e+00	2.689477e+00	2.678640e+00	2.797533e+00	2.832584e+00	2.861187e+00	2.862838e+00	2.752594e+00	2.668871e+00	2.875086e+00	2.875466e+00	2.714995e+00	2.698871e+00	2.710369e+00	2.771570e+00	2.799490e+00	2.886947e+00	2.739495e+00	2.743571e+00	2.791767e+00	2.774733e+00	2.727544e+00	2.813626e+00	2.777061e+00	2.752218e+00
2880	2882	chr10	119040000	119079999	40000	*	chr10	119120000	119159999	40000	*	4.474547	3.889521e-03	9.201220e-02	0.037039158	1.959183e+00	2.044471e+00	1.995140e+00	1.942170e+00	2.166404e+00	2.203246e+00	2.127931e+00	2.160789e+00	2.125292e+00	2.127557e+00	1.968804e+00	1.945829e+00	2.130812e+00	2.200631e+00	1.922644e+00	2.032217e+00	2.077247e+00	1.936070e+00	2.117828e+00	2.149514e+00	2.119930e+00	2.007369e+00	2.030922e+00	2.147622e+00	2.067814e+00	2.069562e+00	2.135768e+00	2.042956e+00	1.976965e+00	1.973407e+00
2883	2885	chr10	119160000	119199999	40000	*	chr10	119240000	119279999	40000	*	4.789273	2.785447e-03	7.954353e-02	0.035511230	1.889271e+00	2.072203e+00	1.949891e+00	1.959616e+00	2.126013e+00	2.142526e+00	2.098706e+00	2.124568e+00	1.987619e+00	2.029422e+00	1.958435e+00	1.959048e+00	1.995926e+00	2.099967e+00	1.908163e+00	1.940112e+00	2.001346e+00	2.020584e+00	2.118389e+00	2.093689e+00	2.076475e+00	1.998379e+00	2.070213e+00	2.102790e+00	2.064149e+00	2.055901e+00	2.021401e+00	1.990964e+00	1.905973e+00	1.933362e+00
2885	2887	chr10	119240000	119279999	40000	*	chr10	119320000	119359999	40000	*	4.431532	4.075905e-03	9.097596e-02	0.032339371	2.182072e+00	2.289743e+00	2.188076e+00	2.276606e+00	2.395593e+00	2.368123e+00	2.276335e+00	2.313457e+00	2.199600e+00	2.233521e+00	2.307453e+00	2.362824e+00	2.248273e+00	2.289743e+00	2.274468e+00	2.220077e+00	2.275735e+00	2.329590e+00	2.373171e+00	2.404714e+00	2.363477e+00	2.289016e+00	2.341440e+00	2.395950e+00	2.293582e+00	2.249777e+00	2.226408e+00	2.238473e+00	2.294356e+00	2.291495e+00
3019	3021	chr10	124600000	124639999	40000	*	chr10	124680000	124719999	40000	*	5.649877	1.198845e-03	6.037430e-02	0.023270466	2.326748e+00	2.293770e+00	2.402245e+00	2.426144e+00	2.204648e+00	2.251423e+00	2.335592e+00	2.297892e+00	2.350252e+00	2.361656e+00	2.338114e+00	2.356427e+00	2.392070e+00	2.366694e+00	2.317929e+00	2.332001e+00	2.286208e+00	2.296770e+00	2.238301e+00	2.314417e+00	2.347922e+00	2.369786e+00	2.301358e+00	2.372755e+00	2.303643e+00	2.244912e+00	2.350562e+00	2.345776e+00	2.366612e+00	2.385572e+00
3026	3028	chr10	124880000	124919999	40000	*	chr10	124960000	124999999	40000	*	5.528085	1.343073e-03	6.758583e-02	0.037956544	2.560826e+00	2.490158e+00	2.559155e+00	2.544910e+00	2.460924e+00	2.480290e+00	2.421693e+00	2.411534e+00	2.443644e+00	2.453682e+00	2.474051e+00	2.542174e+00	2.497727e+00	2.367039e+00	2.546574e+00	2.608709e+00	2.416492e+00	2.413606e+00	2.490158e+00	2.517171e+00	2.418392e+00	2.543233e+00	2.568823e+00	2.571281e+00	2.379184e+00	2.404638e+00	2.478619e+00	2.460433e+00	2.490646e+00	2.514387e+00
3027	3029	chr10	124920000	124959999	40000	*	chr10	125000000	125039999	40000	*	8.403933	1.350238e-04	2.829997e-02	0.037393889	2.662190e+00	2.596424e+00	2.656267e+00	2.679493e+00	2.592210e+00	2.629767e+00	2.518924e+00	2.538036e+00	2.567000e+00	2.552893e+00	2.636025e+00	2.672452e+00	2.625818e+00	2.501034e+00	2.709615e+00	2.755016e+00	2.534725e+00	2.547507e+00	2.654246e+00	2.639251e+00	2.562798e+00	2.702480e+00	2.708819e+00	2.714539e+00	2.512427e+00	2.538802e+00	2.577955e+00	2.592491e+00	2.606684e+00	2.617912e+00
3028	3030	chr10	124960000	124999999	40000	*	chr10	125040000	125079999	40000	*	6.548204	5.455550e-04	4.893428e-02	0.036747808	2.602837e+00	2.563563e+00	2.574523e+00	2.663271e+00	2.508016e+00	2.555471e+00	2.540888e+00	2.518837e+00	2.547798e+00	2.544733e+00	2.584363e+00	2.606679e+00	2.586754e+00	2.495982e+00	2.664314e+00	2.694883e+00	2.505851e+00	2.530938e+00	2.631901e+00	2.600626e+00	2.507017e+00	2.640066e+00	2.653983e+00	2.664630e+00	2.484390e+00	2.503467e+00	2.529415e+00	2.556419e+00	2.574476e+00	2.575016e+00
3037	3039	chr10	125320000	125359999	40000	*	chr10	125400000	125439999	40000	*	9.995172	4.906900e-05	2.028986e-02	0.044433785	2.136817e+00	2.142113e+00	2.059043e+00	2.039038e+00	2.111300e+00	2.120493e+00	2.094203e+00	2.099576e+00	2.157827e+00	2.154317e+00	2.093078e+00	2.081593e+00	2.073447e+00	2.070516e+00	2.053238e+00	2.111053e+00	2.129923e+00	2.186176e+00	2.135928e+00	2.176389e+00	2.033422e+00	2.065183e+00	2.163031e+00	2.189326e+00	2.010821e+00	2.031678e+00	2.140753e+00	2.124687e+00	2.106814e+00	2.143407e+00
3038	3040	chr10	125360000	125399999	40000	*	chr10	125440000	125479999	40000	*	5.046549	2.142877e-03	7.431753e-02	0.044884941	2.190657e+00	2.196742e+00	2.044592e+00	2.059732e+00	2.199049e+00	2.220315e+00	2.136493e+00	2.106856e+00	2.267752e+00	2.179773e+00	2.196041e+00	2.212253e+00	2.167409e+00	2.127556e+00	2.129898e+00	2.237069e+00	2.169252e+00	2.278708e+00	2.230890e+00	2.271974e+00	2.057315e+00	2.173188e+00	2.224678e+00	2.303657e+00	2.055591e+00	2.075033e+00	2.216325e+00	2.187043e+00	2.212852e+00	2.188975e+00
3039	3041	chr10	125400000	125439999	40000	*	chr10	125480000	125519999	40000	*	5.384309	1.539372e-03	6.644213e-02	0.045609195	2.248728e+00	2.226612e+00	2.130084e+00	2.092207e+00	2.263046e+00	2.264396e+00	2.186636e+00	2.194868e+00	2.349581e+00	2.245071e+00	2.226414e+00	2.278081e+00	2.247634e+00	2.173492e+00	2.205610e+00	2.300943e+00	2.250081e+00	2.331833e+00	2.322044e+00	2.325551e+00	2.103551e+00	2.206173e+00	2.291852e+00	2.358979e+00	2.129995e+00	2.136548e+00	2.297487e+00	2.248427e+00	2.215850e+00	2.228406e+00
3118	3120	chr10	128720000	128759999	40000	*	chr10	128800000	128839999	40000	*	5.439625	1.460224e-03	6.523290e-02	0.056848872	1.347927e+00	1.375298e+00	1.307624e+00	1.354376e+00	1.464561e+00	1.342254e+00	1.209175e+00	1.207501e+00	1.381401e+00	1.325361e+00	1.434594e+00	1.519167e+00	1.206415e+00	1.344941e+00	1.428814e+00	1.370629e+00	1.361975e+00	1.357804e+00	1.529894e+00	1.506111e+00	1.375298e+00	1.395225e+00	1.433930e+00	1.483830e+00	1.421494e+00	1.341204e+00	1.321369e+00	1.337954e+00	1.292414e+00	1.293492e+00
3119	3121	chr10	128760000	128799999	40000	*	chr10	128840000	128879999	40000	*	4.739730	2.932894e-03	8.863055e-02	0.059463904	1.524724e+00	1.664012e+00	1.625144e+00	1.612457e+00	1.702156e+00	1.595813e+00	1.450267e+00	1.399251e+00	1.559640e+00	1.541661e+00	1.633132e+00	1.697187e+00	1.459164e+00	1.555223e+00	1.622529e+00	1.585913e+00	1.630818e+00	1.621170e+00	1.735814e+00	1.727187e+00	1.557119e+00	1.574922e+00	1.689385e+00	1.703030e+00	1.584858e+00	1.608438e+00	1.508746e+00	1.586674e+00	1.580522e+00	1.474489e+00
3121	3123	chr10	128840000	128879999	40000	*	chr10	128920000	128959999	40000	*	4.861894	2.584259e-03	7.748211e-02	0.062733211	1.856504e+00	1.951116e+00	1.902080e+00	1.929846e+00	2.023586e+00	1.881637e+00	1.762447e+00	1.742179e+00	1.906041e+00	1.883668e+00	1.891571e+00	1.980766e+00	1.819669e+00	1.856504e+00	1.908099e+00	1.872288e+00	1.947839e+00	1.932838e+00	1.967595e+00	2.044916e+00	1.779555e+00	1.846293e+00	1.967014e+00	1.965423e+00	1.804552e+00	1.850313e+00	1.902168e+00	1.895666e+00	1.837570e+00	1.800751e+00
3131	3133	chr10	129240000	129279999	40000	*	chr10	129320000	129359999	40000	*	4.352991	4.442920e-03	9.389614e-02	0.034775339	1.935050e+00	1.953976e+00	1.769767e+00	1.849320e+00	1.884354e+00	1.832450e+00	1.853349e+00	1.820989e+00	1.923404e+00	1.900206e+00	1.886895e+00	1.924016e+00	1.847032e+00	1.758412e+00	1.951257e+00	1.968866e+00	1.858688e+00	1.840107e+00	1.895891e+00	1.950725e+00	1.848424e+00	1.897985e+00	1.831650e+00	1.908329e+00	1.926183e+00	1.895698e+00	1.816727e+00	1.817621e+00	1.828553e+00	1.832556e+00
3181	3183	chr10	131240000	131279999	40000	*	chr10	131320000	131359999	40000	*	8.482502	1.279888e-04	2.794707e-02	0.032029715	1.519512e+00	1.592552e+00	1.662744e+00	1.603331e+00	1.624662e+00	1.634872e+00	1.527744e+00	1.542241e+00	1.730741e+00	1.729070e+00	1.690905e+00	1.562009e+00	1.764295e+00	1.701828e+00	1.730367e+00	1.772988e+00	1.703221e+00	1.792702e+00	1.614264e+00	1.630906e+00	1.732895e+00	1.609264e+00	1.620927e+00	1.644863e+00	1.615978e+00	1.583166e+00	1.830042e+00	1.837847e+00	1.634023e+00	1.657779e+00
3182	3184	chr10	131280000	131319999	40000	*	chr10	131360000	131399999	40000	*	6.430679	6.018901e-04	4.559073e-02	0.032913909	1.541204e+00	1.614030e+00	1.664480e+00	1.667128e+00	1.610454e+00	1.628132e+00	1.626707e+00	1.579944e+00	1.720645e+00	1.720753e+00	1.695368e+00	1.606107e+00	1.747103e+00	1.721435e+00	1.770537e+00	1.748355e+00	1.718778e+00	1.834629e+00	1.684251e+00	1.667128e+00	1.723941e+00	1.623843e+00	1.674332e+00	1.626020e+00	1.662410e+00	1.618939e+00	1.817539e+00	1.827151e+00	1.598963e+00	1.669270e+00
3198	3200	chr10	131920000	131959999	40000	*	chr10	132000000	132039999	40000	*	5.280781	1.700961e-03	6.711204e-02	0.039774312	1.919552e+00	1.811291e+00	1.870104e+00	1.845866e+00	1.702881e+00	1.705076e+00	1.802797e+00	1.786628e+00	1.631467e+00	1.738973e+00	1.852765e+00	1.908395e+00	1.771412e+00	1.727071e+00	1.778601e+00	1.809321e+00	1.780460e+00	1.687462e+00	1.685547e+00	1.666457e+00	1.896559e+00	1.765109e+00	1.742531e+00	1.803494e+00	1.701821e+00	1.681553e+00	1.857582e+00	1.848395e+00	1.813953e+00	1.724583e+00
3238	3240	chr10	133520000	133559999	40000	*	chr10	133600000	133639999	40000	*	5.351280	1.588950e-03	7.164643e-02	0.040588077	8.994797e-01	9.095903e-01	9.395945e-01	8.016060e-01	8.810329e-01	8.338145e-01	9.395945e-01	1.013244e+00	7.713682e-01	8.081078e-01	1.048491e+00	1.007161e+00	8.719070e-01	9.409127e-01	9.878562e-01	1.013244e+00	9.865220e-01	9.504154e-01	8.900980e-01	8.719070e-01	1.131981e+00	7.698688e-01	8.139794e-01	9.173335e-01	1.003036e+00	9.082424e-01	8.032781e-01	8.893859e-01	9.821268e-01	9.421764e-01
3266	3268	chr10	134680000	134719999	40000	*	chr10	134760000	134799999	40000	*	5.741130	1.102282e-03	5.852184e-02	0.040702834	1.243909e+00	1.208792e+00	1.023607e+00	1.022801e+00	1.267073e+00	1.222299e+00	1.198024e+00	1.207503e+00	1.204218e+00	1.190633e+00	1.087253e+00	1.118280e+00	1.188341e+00	1.358269e+00	1.240296e+00	1.284552e+00	1.243238e+00	1.341739e+00	1.243909e+00	1.208792e+00	1.208792e+00	1.132293e+00	1.207549e+00	1.348267e+00	1.073175e+00	1.034610e+00	1.078684e+00	1.078279e+00	1.369765e+00	1.266523e+00
3267	3269	chr10	134720000	134759999	40000	*	chr10	134800000	134839999	40000	*	6.521462	5.578261e-04	4.438922e-02	0.044652290	1.202569e+00	1.146744e+00	1.134618e+00	1.049632e+00	1.222460e+00	1.203922e+00	1.134618e+00	1.120264e+00	1.201581e+00	1.163906e+00	9.696405e-01	1.049632e+00	1.202569e+00	1.276396e+00	1.207668e+00	1.203922e+00	1.215804e+00	1.335121e+00	1.202569e+00	1.161000e+00	1.189842e+00	1.090934e+00	1.156029e+00	1.286536e+00	1.089199e+00	1.024851e+00	1.031845e+00	9.791637e-01	1.362373e+00	1.286536e+00
3279	3281	chr10	135200000	135239999	40000	*	chr10	135280000	135319999	40000	*	4.838539	2.647107e-03	7.805180e-02	0.029023421	1.154025e+00	1.234887e+00	1.220188e+00	1.139149e+00	1.061473e+00	9.929099e-01	9.997517e-01	8.584505e-01	1.157720e+00	1.156792e+00	8.964787e-01	1.026294e+00	1.089829e+00	9.783080e-01	1.152670e+00	1.090929e+00	1.128493e+00	1.073366e+00	9.863262e-01	1.079553e+00	9.959523e-01	1.010261e+00	1.074631e+00	1.072796e+00	1.003958e+00	9.751456e-01	1.003958e+00	1.043086e+00	1.216367e+00	1.220686e+00
5	8	chr10	160000	199999	40000	*	chr10	280000	319999	40000	*	4.521423	3.697316e-03	9.632996e-02	0.030614465	2.078585e+00	2.069591e+00	2.141295e+00	2.122826e+00	2.105945e+00	2.065877e+00	2.076170e+00	2.129052e+00	1.959407e+00	1.979728e+00	2.079460e+00	2.017004e+00	2.084957e+00	2.087209e+00	2.062137e+00	2.128249e+00	2.108031e+00	2.142546e+00	2.004086e+00	2.014610e+00	2.203285e+00	2.048236e+00	2.026716e+00	2.109024e+00	2.099491e+00	2.115255e+00	2.151423e+00	2.073749e+00	2.091574e+00	2.082246e+00
37	40	chr10	1440000	1479999	40000	*	chr10	1560000	1599999	40000	*	8.034382	1.746277e-04	3.303293e-02	0.048043516	1.592109e+00	1.567430e+00	1.690504e+00	1.637040e+00	1.582560e+00	1.539776e+00	1.524447e+00	1.533950e+00	1.670259e+00	1.605838e+00	1.493343e+00	1.514225e+00	1.577681e+00	1.644370e+00	1.547466e+00	1.505057e+00	1.573266e+00	1.559442e+00	1.487757e+00	1.467714e+00	1.676579e+00	1.498794e+00	1.518979e+00	1.527489e+00	1.489104e+00	1.461176e+00	1.585559e+00	1.679546e+00	1.640920e+00	1.616028e+00
38	41	chr10	1480000	1519999	40000	*	chr10	1600000	1639999	40000	*	17.422807	1.601368e-06	8.443003e-03	0.051080229	1.657382e+00	1.675986e+00	1.740494e+00	1.732916e+00	1.681952e+00	1.675437e+00	1.646680e+00	1.587426e+00	1.794619e+00	1.776687e+00	1.584423e+00	1.604909e+00	1.714463e+00	1.756013e+00	1.693367e+00	1.666478e+00	1.677244e+00	1.649118e+00	1.595182e+00	1.564536e+00	1.815704e+00	1.623137e+00	1.630107e+00	1.624444e+00	1.610385e+00	1.568371e+00	1.718974e+00	1.767266e+00	1.731393e+00	1.698145e+00
39	42	chr10	1520000	1559999	40000	*	chr10	1640000	1679999	40000	*	9.781319	5.576583e-05	2.053956e-02	0.053580988	1.566433e+00	1.640423e+00	1.715519e+00	1.692327e+00	1.603850e+00	1.655266e+00	1.582607e+00	1.519463e+00	1.775692e+00	1.727942e+00	1.592353e+00	1.647270e+00	1.685067e+00	1.681421e+00	1.643339e+00	1.668178e+00	1.609998e+00	1.568479e+00	1.600894e+00	1.553403e+00	1.761220e+00	1.622249e+00	1.620798e+00	1.620995e+00	1.549274e+00	1.538124e+00	1.727175e+00	1.746453e+00	1.659894e+00	1.638294e+00
84	87	chr10	3320000	3359999	40000	*	chr10	3440000	3479999	40000	*	6.790394	4.473817e-04	4.206720e-02	0.041210569	2.195402e+00	2.226694e+00	2.215050e+00	2.173546e+00	2.140762e+00	2.091287e+00	2.092815e+00	2.147341e+00	2.193984e+00	2.197639e+00	2.177388e+00	2.221127e+00	2.221173e+00	2.241870e+00	2.227138e+00	2.243337e+00	2.222182e+00	2.252673e+00	2.165216e+00	2.113066e+00	2.158085e+00	2.159975e+00	2.179191e+00	2.206689e+00	2.129333e+00	2.119572e+00	2.214905e+00	2.241481e+00	2.238984e+00	2.250914e+00
85	88	chr10	3360000	3399999	40000	*	chr10	3480000	3519999	40000	*	5.107655	2.016168e-03	7.285381e-02	0.042482067	2.290556e+00	2.231257e+00	2.250930e+00	2.203514e+00	2.175733e+00	2.138260e+00	2.104755e+00	2.188242e+00	2.253865e+00	2.187300e+00	2.250302e+00	2.249917e+00	2.258008e+00	2.272897e+00	2.278229e+00	2.292812e+00	2.255497e+00	2.320030e+00	2.189517e+00	2.124526e+00	2.229840e+00	2.205756e+00	2.239722e+00	2.248269e+00	2.123787e+00	2.156140e+00	2.298691e+00	2.286669e+00	2.245886e+00	2.268803e+00
87	90	chr10	3440000	3479999	40000	*	chr10	3560000	3599999	40000	*	5.068394	2.096568e-03	7.215509e-02	0.043654010	2.117336e+00	2.120467e+00	2.088290e+00	2.081924e+00	2.049721e+00	1.953909e+00	1.948223e+00	2.009656e+00	2.134339e+00	2.080471e+00	2.159707e+00	2.101726e+00	2.106348e+00	2.162840e+00	2.127109e+00	2.138102e+00	2.130166e+00	2.195230e+00	2.062362e+00	1.981008e+00	2.083782e+00	2.056968e+00	2.152685e+00	2.170508e+00	1.994175e+00	2.017770e+00	2.127485e+00	2.164245e+00	2.129282e+00	2.073193e+00
88	91	chr10	3480000	3519999	40000	*	chr10	3600000	3639999	40000	*	5.789797	1.054417e-03	6.190162e-02	0.043248374	2.366123e+00	2.327905e+00	2.248719e+00	2.271653e+00	2.239544e+00	2.126019e+00	2.162403e+00	2.199929e+00	2.361562e+00	2.270250e+00	2.349484e+00	2.317937e+00	2.322265e+00	2.298576e+00	2.321754e+00	2.300438e+00	2.309001e+00	2.365798e+00	2.226264e+00	2.168916e+00	2.263293e+00	2.284113e+00	2.337909e+00	2.348251e+00	2.217967e+00	2.208297e+00	2.335083e+00	2.339730e+00	2.276495e+00	2.291793e+00
185	188	chr10	7360000	7399999	40000	*	chr10	7480000	7519999	40000	*	4.227199	5.111412e-03	9.894160e-02	0.020547561	2.042537e+00	2.057246e+00	2.053320e+00	1.977196e+00	2.005632e+00	1.986696e+00	1.987484e+00	2.005245e+00	2.004996e+00	1.970516e+00	1.944897e+00	1.922985e+00	2.042301e+00	1.960710e+00	1.897814e+00	1.950199e+00	2.006738e+00	2.013786e+00	1.971766e+00	1.952320e+00	1.959024e+00	1.956717e+00	2.082368e+00	2.057003e+00	2.020781e+00	2.001361e+00	2.041304e+00	2.012075e+00	1.957995e+00	1.968056e+00
343	346	chr10	13680000	13719999	40000	*	chr10	13800000	13839999	40000	*	4.855908	2.600205e-03	7.763211e-02	0.039674455	2.184653e+00	2.276771e+00	2.333204e+00	2.285883e+00	2.372743e+00	2.309922e+00	2.403334e+00	2.375688e+00	2.236747e+00	2.273227e+00	2.178994e+00	2.213572e+00	2.174232e+00	2.306120e+00	2.183114e+00	2.250118e+00	2.356342e+00	2.391390e+00	2.339562e+00	2.392808e+00	2.370163e+00	2.166995e+00	2.287739e+00	2.276884e+00	2.303402e+00	2.336332e+00	2.298297e+00	2.263094e+00	2.326594e+00	2.331298e+00
393	396	chr10	15680000	15719999	40000	*	chr10	15800000	15839999	40000	*	4.709222	3.028085e-03	8.168518e-02	0.035998712	1.515666e+00	1.464240e+00	1.554562e+00	1.597125e+00	1.430359e+00	1.548332e+00	1.388878e+00	1.467748e+00	1.676349e+00	1.638601e+00	1.609819e+00	1.633926e+00	1.547971e+00	1.546366e+00	1.608394e+00	1.580119e+00	1.560255e+00	1.408900e+00	1.428637e+00	1.560454e+00	1.640078e+00	1.546943e+00	1.395642e+00	1.399004e+00	1.505045e+00	1.518922e+00	1.595705e+00	1.577334e+00	1.680029e+00	1.631004e+00
465	468	chr10	18560000	18599999	40000	*	chr10	18680000	18719999	40000	*	4.714435	3.011573e-03	8.344634e-02	0.050219859	2.078259e+00	2.155243e+00	2.032122e+00	2.070214e+00	2.328089e+00	2.385580e+00	2.193908e+00	2.147533e+00	2.218245e+00	2.175902e+00	2.094820e+00	1.988521e+00	2.181734e+00	2.327464e+00	2.041211e+00	2.023466e+00	2.284762e+00	2.059355e+00	2.362210e+00	2.290855e+00	2.176004e+00	2.024713e+00	2.237558e+00	2.183471e+00	2.222859e+00	2.181697e+00	2.075399e+00	2.162172e+00	2.060225e+00	2.064520e+00
466	469	chr10	18600000	18639999	40000	*	chr10	18720000	18759999	40000	*	5.527327	1.344031e-03	6.154834e-02	0.048862401	1.979636e+00	2.089186e+00	1.988916e+00	2.012186e+00	2.225261e+00	2.276500e+00	2.090365e+00	2.075586e+00	2.135530e+00	2.065362e+00	1.970459e+00	1.967956e+00	2.075933e+00	2.244354e+00	1.985249e+00	1.902363e+00	2.158419e+00	2.005979e+00	2.227233e+00	2.232511e+00	2.120480e+00	1.970333e+00	2.156874e+00	2.106316e+00	2.127389e+00	2.146954e+00	2.031558e+00	2.089053e+00	1.967199e+00	1.909231e+00
467	470	chr10	18640000	18679999	40000	*	chr10	18760000	18799999	40000	*	5.183978	1.869683e-03	7.115631e-02	0.048486531	2.096578e+00	2.157101e+00	2.092019e+00	2.112924e+00	2.288218e+00	2.331691e+00	2.145084e+00	2.115442e+00	2.194192e+00	2.158779e+00	2.061291e+00	2.080081e+00	2.159945e+00	2.298412e+00	2.078243e+00	2.026467e+00	2.219556e+00	2.039901e+00	2.302110e+00	2.309386e+00	2.199144e+00	2.072091e+00	2.196339e+00	2.167663e+00	2.200393e+00	2.245059e+00	2.133417e+00	2.156847e+00	2.074186e+00	2.006533e+00
555	558	chr10	22160000	22199999	40000	*	chr10	22280000	22319999	40000	*	6.782402	4.502815e-04	4.198242e-02	0.028557496	2.321113e+00	2.274448e+00	2.367790e+00	2.375040e+00	2.255334e+00	2.333237e+00	2.311242e+00	2.305498e+00	2.408596e+00	2.399046e+00	2.377581e+00	2.348041e+00	2.436876e+00	2.399491e+00	2.366047e+00	2.342325e+00	2.372504e+00	2.325959e+00	2.270007e+00	2.264190e+00	2.385075e+00	2.332470e+00	2.275947e+00	2.258851e+00	2.400113e+00	2.369062e+00	2.369565e+00	2.431079e+00	2.317256e+00	2.333105e+00
590	593	chr10	23560000	23599999	40000	*	chr10	23680000	23719999	40000	*	5.824095	1.022103e-03	5.555192e-02	0.015368650	2.028032e+00	2.005245e+00	1.988887e+00	1.927202e+00	2.024577e+00	2.011845e+00	2.041069e+00	2.027894e+00	1.959747e+00	1.963491e+00	1.928666e+00	1.895304e+00	2.005772e+00	2.048225e+00	1.955510e+00	1.945818e+00	2.016317e+00	2.026674e+00	1.944140e+00	2.019276e+00	1.919480e+00	1.936512e+00	1.994802e+00	2.017987e+00	1.970854e+00	1.942305e+00	2.035433e+00	2.045735e+00	1.970247e+00	1.974748e+00
611	614	chr10	24400000	24439999	40000	*	chr10	24520000	24559999	40000	*	5.249656	1.753249e-03	6.962334e-02	0.034918244	2.264030e+00	2.219341e+00	2.268639e+00	2.346880e+00	2.347667e+00	2.349006e+00	2.309613e+00	2.331650e+00	2.246418e+00	2.269104e+00	2.381759e+00	2.388041e+00	2.354254e+00	2.334946e+00	2.364176e+00	2.311480e+00	2.275492e+00	2.317979e+00	2.398785e+00	2.358969e+00	2.353489e+00	2.394602e+00	2.362500e+00	2.337720e+00	2.257324e+00	2.288897e+00	2.333361e+00	2.312814e+00	2.310043e+00	2.341307e+00
613	616	chr10	24480000	24519999	40000	*	chr10	24600000	24639999	40000	*	6.024847	8.541060e-04	5.229931e-02	0.043324265	2.574463e+00	2.476190e+00	2.617877e+00	2.626305e+00	2.640511e+00	2.716394e+00	2.621191e+00	2.571623e+00	2.589393e+00	2.583369e+00	2.761203e+00	2.787303e+00	2.729941e+00	2.706081e+00	2.745715e+00	2.641366e+00	2.631393e+00	2.694659e+00	2.731620e+00	2.712689e+00	2.655305e+00	2.710276e+00	2.699910e+00	2.704479e+00	2.546567e+00	2.572628e+00	2.629044e+00	2.671291e+00	2.695006e+00	2.643691e+00
614	617	chr10	24520000	24559999	40000	*	chr10	24640000	24679999	40000	*	7.847771	1.995656e-04	3.282226e-02	0.047540954	2.418389e+00	2.341142e+00	2.440115e+00	2.479529e+00	2.556103e+00	2.585270e+00	2.514168e+00	2.427831e+00	2.441516e+00	2.409302e+00	2.623688e+00	2.686557e+00	2.623566e+00	2.590802e+00	2.639551e+00	2.534148e+00	2.512343e+00	2.586984e+00	2.595198e+00	2.592878e+00	2.532284e+00	2.572090e+00	2.555691e+00	2.587105e+00	2.430526e+00	2.440240e+00	2.537060e+00	2.540760e+00	2.564914e+00	2.537381e+00
615	618	chr10	24560000	24599999	40000	*	chr10	24680000	24719999	40000	*	9.988369	4.926738e-05	2.028986e-02	0.050479750	2.347680e+00	2.303249e+00	2.427611e+00	2.413622e+00	2.499692e+00	2.513665e+00	2.446060e+00	2.376881e+00	2.347316e+00	2.325531e+00	2.542957e+00	2.563786e+00	2.563762e+00	2.514790e+00	2.502115e+00	2.493938e+00	2.466066e+00	2.554793e+00	2.538938e+00	2.471746e+00	2.472337e+00	2.475752e+00	2.499641e+00	2.545895e+00	2.353710e+00	2.376825e+00	2.446875e+00	2.433967e+00	2.530482e+00	2.478998e+00
616	619	chr10	24600000	24639999	40000	*	chr10	24720000	24759999	40000	*	10.230598	4.273455e-05	1.950246e-02	0.052530262	2.281492e+00	2.283589e+00	2.317144e+00	2.356273e+00	2.430011e+00	2.450658e+00	2.378776e+00	2.351132e+00	2.289549e+00	2.255745e+00	2.471729e+00	2.455242e+00	2.480206e+00	2.436427e+00	2.413936e+00	2.394495e+00	2.373956e+00	2.456411e+00	2.423618e+00	2.405788e+00	2.397471e+00	2.418754e+00	2.413046e+00	2.442864e+00	2.291768e+00	2.335871e+00	2.391421e+00	2.359162e+00	2.423066e+00	2.390123e+00
646	649	chr10	25800000	25839999	40000	*	chr10	25920000	25959999	40000	*	8.039901	1.739462e-04	2.987973e-02	0.016833795	2.068055e+00	2.024396e+00	1.959093e+00	1.990247e+00	2.070487e+00	2.094447e+00	1.988897e+00	1.990990e+00	2.014554e+00	2.008656e+00	1.996904e+00	2.015039e+00	1.969375e+00	1.950283e+00	2.010514e+00	2.038076e+00	1.958354e+00	1.912143e+00	1.973117e+00	1.946763e+00	1.973662e+00	2.054062e+00	1.991699e+00	1.973041e+00	2.048980e+00	2.018775e+00	1.966380e+00	1.967714e+00	1.971328e+00	2.007532e+00
728	731	chr10	29080000	29119999	40000	*	chr10	29200000	29239999	40000	*	4.453140	3.981042e-03	9.921108e-02	0.038290923	2.183791e+00	2.105190e+00	2.004783e+00	2.029397e+00	2.122399e+00	2.266930e+00	2.133833e+00	2.150595e+00	2.247104e+00	2.199317e+00	2.098483e+00	2.089527e+00	2.149191e+00	2.164823e+00	2.129060e+00	2.104931e+00	2.140226e+00	2.058051e+00	2.039985e+00	2.061672e+00	2.296076e+00	2.101362e+00	2.080851e+00	2.138935e+00	2.095970e+00	2.067469e+00	2.211608e+00	2.154439e+00	2.062468e+00	2.106895e+00
842	845	chr10	33640000	33679999	40000	*	chr10	33760000	33799999	40000	*	5.743392	1.100003e-03	5.683040e-02	0.048174637	2.183801e+00	2.215025e+00	2.079562e+00	2.074087e+00	2.219553e+00	2.321079e+00	2.285157e+00	2.339592e+00	2.199732e+00	2.238903e+00	2.178630e+00	2.131111e+00	2.161426e+00	2.143049e+00	2.245094e+00	2.261989e+00	2.254779e+00	2.172423e+00	2.206444e+00	2.246773e+00	2.260140e+00	2.145233e+00	2.147591e+00	2.101212e+00	2.250185e+00	2.192605e+00	2.102067e+00	2.106621e+00	2.157619e+00	2.235641e+00
843	846	chr10	33680000	33719999	40000	*	chr10	33800000	33839999	40000	*	5.010819	2.221143e-03	8.038031e-02	0.048491553	2.272796e+00	2.266940e+00	2.140820e+00	2.149746e+00	2.280473e+00	2.359207e+00	2.328398e+00	2.425259e+00	2.235451e+00	2.301275e+00	2.281981e+00	2.217385e+00	2.218146e+00	2.186701e+00	2.325482e+00	2.339570e+00	2.299395e+00	2.250996e+00	2.278935e+00	2.317911e+00	2.340820e+00	2.230254e+00	2.289625e+00	2.221514e+00	2.278323e+00	2.281804e+00	2.132909e+00	2.210243e+00	2.232689e+00	2.226162e+00
859	862	chr10	34320000	34359999	40000	*	chr10	34440000	34479999	40000	*	5.771543	1.072087e-03	5.627122e-02	0.055700205	2.194087e+00	2.256533e+00	2.116723e+00	2.076384e+00	2.236399e+00	2.357668e+00	2.297094e+00	2.330975e+00	2.274860e+00	2.231825e+00	2.103180e+00	2.151177e+00	2.114198e+00	2.105884e+00	2.250008e+00	2.261657e+00	2.160832e+00	2.126255e+00	2.314680e+00	2.258564e+00	2.220411e+00	2.255893e+00	2.120557e+00	2.094622e+00	2.173280e+00	2.245496e+00	2.239420e+00	2.122601e+00	2.142349e+00	2.157597e+00
860	863	chr10	34360000	34399999	40000	*	chr10	34480000	34519999	40000	*	4.792248	2.776864e-03	7.941617e-02	0.060221482	2.337690e+00	2.370108e+00	2.289388e+00	2.221998e+00	2.378286e+00	2.511775e+00	2.447873e+00	2.487114e+00	2.412673e+00	2.394218e+00	2.267922e+00	2.285118e+00	2.290019e+00	2.237501e+00	2.413142e+00	2.427022e+00	2.333697e+00	2.224393e+00	2.477244e+00	2.424870e+00	2.437943e+00	2.392001e+00	2.309901e+00	2.229131e+00	2.315208e+00	2.359523e+00	2.361226e+00	2.254423e+00	2.280298e+00	2.321272e+00
1019	1022	chr10	44160000	44199999	40000	*	chr10	44280000	44319999	40000	*	5.681268	1.164581e-03	6.008944e-02	0.023443561	2.157368e+00	2.153635e+00	2.156596e+00	2.167715e+00	2.086981e+00	2.119642e+00	1.985926e+00	2.014629e+00	2.089078e+00	2.111557e+00	2.137016e+00	2.148198e+00	2.155982e+00	2.051440e+00	2.150149e+00	2.155624e+00	2.100790e+00	2.136334e+00	2.070281e+00	2.054787e+00	2.081287e+00	2.098741e+00	2.138458e+00	2.131883e+00	2.141722e+00	2.149546e+00	2.065799e+00	2.114401e+00	2.059070e+00	2.071245e+00
1118	1121	chr10	48440000	48479999	40000	*	chr10	48560000	48599999	40000	*	4.562199	3.538837e-03	8.888797e-02	0.041088839	1.261222e+00	1.132598e+00	1.343717e+00	1.457890e+00	1.189852e+00	1.244741e+00	1.323914e+00	1.342085e+00	1.250008e+00	1.189386e+00	1.312976e+00	1.257199e+00	1.197056e+00	1.074161e+00	1.375795e+00	1.328011e+00	1.238245e+00	1.133103e+00	1.360258e+00	1.277823e+00	1.382660e+00	1.393549e+00	1.185102e+00	1.307368e+00	1.261307e+00	1.266445e+00	1.430660e+00	1.456027e+00	1.334595e+00	1.354158e+00
1178	1181	chr10	50880000	50919999	40000	*	chr10	51000000	51039999	40000	*	4.459672	3.952861e-03	9.258307e-02	0.016386394	8.027086e-01	7.533648e-01	8.358250e-01	8.605507e-01	7.021239e-01	8.009487e-01	6.715665e-01	6.877945e-01	7.635800e-01	7.541151e-01	8.268959e-01	7.448953e-01	8.027086e-01	7.404312e-01	7.983906e-01	8.241221e-01	7.303409e-01	7.075735e-01	6.630300e-01	6.770870e-01	7.945624e-01	7.965457e-01	8.060656e-01	8.325319e-01	7.234602e-01	7.379119e-01	7.363145e-01	6.600510e-01	7.043267e-01	7.298721e-01
1179	1182	chr10	50920000	50959999	40000	*	chr10	51040000	51079999	40000	*	5.388582	1.533088e-03	6.603202e-02	0.016240481	2.546622e-01	2.546622e-01	3.461168e-01	4.025055e-01	2.456980e-01	2.791405e-01	1.970640e-01	2.342278e-01	2.974812e-01	2.342278e-01	3.826569e-01	3.192430e-01	3.067937e-01	2.827243e-01	2.974812e-01	3.373493e-01	3.078734e-01	2.978525e-01	3.067937e-01	1.927970e-01	3.315583e-01	2.506255e-01	3.393056e-01	3.609518e-01	3.186728e-01	3.106700e-01	1.343625e-01	1.597903e-01	3.048432e-01	2.522923e-01
1188	1191	chr10	51280000	51319999	40000	*	chr10	51440000	51479999	40000	*	4.218630	5.160937e-03	9.936010e-02	0.020051384	-9.769047e-01	-9.575622e-01	-9.361845e-01	-9.392874e-01	-1.022776e+00	-1.024791e+00	-9.624822e-01	-1.071399e+00	-9.768869e-01	-8.863559e-01	-1.007479e+00	-9.735193e-01	-1.016291e+00	-8.801390e-01	-9.948908e-01	-1.024791e+00	-9.194488e-01	-9.574252e-01	-1.130809e+00	-1.070401e+00	-9.575622e-01	-1.051217e+00	-9.649919e-01	-1.038996e+00	-8.748878e-01	-9.523718e-01	-1.145013e+00	-1.124041e+00	-8.923249e-01	-8.758582e-01
1197	1200	chr10	51720000	51759999	40000	*	chr10	51840000	51879999	40000	*	4.449025	3.998912e-03	9.258161e-02	0.038289842	-7.679059e-01	-8.284250e-01	-8.159510e-01	-8.970437e-01	-7.495923e-01	-6.917514e-01	-8.560449e-01	-8.659416e-01	-7.803091e-01	-7.312879e-01	-8.885300e-01	-8.793255e-01	-8.584596e-01	-8.284250e-01	-7.377958e-01	-7.728192e-01	-8.724016e-01	-7.640215e-01	-7.290497e-01	-7.102937e-01	-7.102937e-01	-7.267467e-01	-7.599113e-01	-7.389246e-01	-8.168109e-01	-8.719396e-01	-8.422741e-01	-7.867466e-01	-8.422741e-01	-8.135476e-01
1202	1205	chr10	51920000	51959999	40000	*	chr10	52040000	52079999	40000	*	5.051192	2.132939e-03	7.439320e-02	0.046180226	8.348947e-01	6.420864e-01	8.679917e-01	8.253346e-01	8.465319e-01	1.045586e+00	8.732399e-01	7.650202e-01	1.031947e+00	1.010024e+00	6.913207e-01	7.858859e-01	8.960486e-01	8.348947e-01	9.573078e-01	8.711924e-01	7.868955e-01	7.858859e-01	9.614947e-01	1.010577e+00	1.010577e+00	1.019254e+00	1.037371e+00	9.579920e-01	7.212556e-01	8.072090e-01	8.726986e-01	8.714054e-01	6.800760e-01	6.863824e-01
1203	1206	chr10	51960000	51999999	40000	*	chr10	52080000	52119999	40000	*	5.898835	9.555131e-04	5.419525e-02	0.048748276	1.601813e+00	1.491740e+00	1.681066e+00	1.626071e+00	1.720262e+00	1.800820e+00	1.699782e+00	1.588969e+00	1.727159e+00	1.763837e+00	1.521779e+00	1.623553e+00	1.688663e+00	1.720291e+00	1.698275e+00	1.721755e+00	1.568943e+00	1.599271e+00	1.792342e+00	1.678740e+00	1.911830e+00	1.812415e+00	1.814172e+00	1.709882e+00	1.588301e+00	1.617574e+00	1.685407e+00	1.718402e+00	1.494389e+00	1.570857e+00
1263	1266	chr10	54360000	54399999	40000	*	chr10	54480000	54519999	40000	*	4.946387	2.370626e-03	7.725018e-02	0.024886951	1.402740e+00	1.446515e+00	1.425917e+00	1.335491e+00	1.302898e+00	1.317003e+00	1.441669e+00	1.428578e+00	1.340266e+00	1.414151e+00	1.463768e+00	1.513719e+00	1.437511e+00	1.386184e+00	1.429169e+00	1.383392e+00	1.367486e+00	1.428578e+00	1.405338e+00	1.355656e+00	1.269014e+00	1.439414e+00	1.516443e+00	1.476213e+00	1.346829e+00	1.336901e+00	1.405008e+00	1.445751e+00	1.361127e+00	1.363272e+00
1272	1275	chr10	54720000	54759999	40000	*	chr10	54840000	54879999	40000	*	4.241948	5.027422e-03	9.820128e-02	0.033820786	1.902670e+00	1.847874e+00	1.998331e+00	2.031290e+00	1.950268e+00	2.154033e+00	1.984352e+00	1.986654e+00	1.972004e+00	2.023707e+00	2.006891e+00	1.996606e+00	2.118512e+00	2.112993e+00	1.953718e+00	1.946578e+00	1.888690e+00	1.794817e+00	2.041837e+00	2.047456e+00	2.002909e+00	2.093776e+00	1.914165e+00	1.930411e+00	1.866984e+00	1.973438e+00	1.974822e+00	1.980426e+00	2.087316e+00	2.041384e+00
1421	1424	chr10	60680000	60719999	40000	*	chr10	60800000	60839999	40000	*	8.478255	1.283583e-04	2.759329e-02	0.031823613	2.479993e+00	2.478155e+00	2.458514e+00	2.585203e+00	2.690450e+00	2.696166e+00	2.644234e+00	2.712169e+00	2.546995e+00	2.491146e+00	2.726070e+00	2.737954e+00	2.611042e+00	2.609013e+00	2.719758e+00	2.672091e+00	2.652509e+00	2.589568e+00	2.666736e+00	2.664954e+00	2.642060e+00	2.628076e+00	2.493576e+00	2.543481e+00	2.569368e+00	2.569130e+00	2.621643e+00	2.608150e+00	2.660376e+00	2.605695e+00
1422	1425	chr10	60720000	60759999	40000	*	chr10	60840000	60879999	40000	*	4.703562	3.046128e-03	8.994752e-02	0.032535590	2.550484e+00	2.533043e+00	2.535606e+00	2.676644e+00	2.686809e+00	2.748375e+00	2.714834e+00	2.775038e+00	2.597121e+00	2.518717e+00	2.784481e+00	2.784843e+00	2.614209e+00	2.583498e+00	2.741588e+00	2.694389e+00	2.749759e+00	2.602153e+00	2.698352e+00	2.723372e+00	2.712279e+00	2.631828e+00	2.519794e+00	2.559995e+00	2.629436e+00	2.609717e+00	2.643894e+00	2.650654e+00	2.680374e+00	2.630128e+00
1423	1426	chr10	60760000	60799999	40000	*	chr10	60880000	60919999	40000	*	5.278723	1.704363e-03	6.878376e-02	0.032321723	2.544417e+00	2.496409e+00	2.533780e+00	2.628083e+00	2.627791e+00	2.681331e+00	2.691812e+00	2.726122e+00	2.556379e+00	2.487502e+00	2.751028e+00	2.728299e+00	2.542250e+00	2.542250e+00	2.673497e+00	2.630494e+00	2.691515e+00	2.549328e+00	2.663950e+00	2.674348e+00	2.662996e+00	2.602282e+00	2.533776e+00	2.492270e+00	2.570519e+00	2.596752e+00	2.601418e+00	2.618016e+00	2.619688e+00	2.575818e+00
1550	1553	chr10	65840000	65879999	40000	*	chr10	65960000	65999999	40000	*	5.114294	2.002921e-03	7.266324e-02	0.030884464	2.116538e+00	2.119236e+00	2.189816e+00	2.115907e+00	1.990843e+00	2.024182e+00	2.083893e+00	2.081687e+00	1.998423e+00	2.079332e+00	2.192719e+00	2.163784e+00	2.074936e+00	1.965965e+00	2.164580e+00	2.185657e+00	2.035518e+00	2.004483e+00	2.126305e+00	2.077296e+00	2.147225e+00	2.173459e+00	2.109677e+00	2.110061e+00	2.150273e+00	2.154079e+00	1.983360e+00	2.046058e+00	2.132594e+00	2.057361e+00
1551	1554	chr10	65880000	65919999	40000	*	chr10	66000000	66039999	40000	*	10.335694	4.021197e-05	1.915663e-02	0.030730257	2.180032e+00	2.225707e+00	2.182249e+00	2.166503e+00	2.069350e+00	2.076919e+00	2.155839e+00	2.167012e+00	2.075613e+00	2.115895e+00	2.248160e+00	2.195688e+00	2.152770e+00	2.073751e+00	2.244964e+00	2.257733e+00	2.093483e+00	2.074993e+00	2.133115e+00	2.139337e+00	2.159369e+00	2.245734e+00	2.144648e+00	2.140983e+00	2.187647e+00	2.197548e+00	2.050251e+00	2.082779e+00	2.221672e+00	2.168611e+00
1552	1555	chr10	65920000	65959999	40000	*	chr10	66040000	66079999	40000	*	4.510842	3.739741e-03	9.025428e-02	0.030287875	2.135187e+00	2.232132e+00	2.198629e+00	2.168793e+00	2.075290e+00	2.099862e+00	2.128575e+00	2.110915e+00	2.096216e+00	2.112653e+00	2.234387e+00	2.204504e+00	2.159535e+00	2.118399e+00	2.206900e+00	2.245822e+00	2.097239e+00	2.138742e+00	2.109949e+00	2.150878e+00	2.124644e+00	2.217209e+00	2.141727e+00	2.129781e+00	2.157634e+00	2.182775e+00	2.060671e+00	2.084952e+00	2.232905e+00	2.152799e+00
1760	1763	chr10	74240000	74279999	40000	*	chr10	74360000	74399999	40000	*	6.324397	6.585958e-04	4.742266e-02	0.018319665	2.563210e+00	2.538868e+00	2.599625e+00	2.586643e+00	2.461736e+00	2.521289e+00	2.485655e+00	2.552051e+00	2.554006e+00	2.530051e+00	2.579857e+00	2.575893e+00	2.561295e+00	2.601779e+00	2.465082e+00	2.495808e+00	2.493959e+00	2.413677e+00	2.474489e+00	2.433269e+00	2.490179e+00	2.560804e+00	2.451770e+00	2.436103e+00	2.539121e+00	2.548187e+00	2.567524e+00	2.558503e+00	2.546398e+00	2.537587e+00
1799	1802	chr10	75800000	75839999	40000	*	chr10	75920000	75959999	40000	*	4.362597	4.396079e-03	9.600647e-02	0.022573179	2.538850e+00	2.481825e+00	2.602890e+00	2.521521e+00	2.454397e+00	2.440352e+00	2.550055e+00	2.505120e+00	2.507741e+00	2.566173e+00	2.517805e+00	2.521950e+00	2.550109e+00	2.534024e+00	2.372843e+00	2.476302e+00	2.460333e+00	2.429550e+00	2.430901e+00	2.453994e+00	2.583779e+00	2.537293e+00	2.455456e+00	2.442331e+00	2.554596e+00	2.578173e+00	2.573598e+00	2.531773e+00	2.491080e+00	2.519728e+00
1886	1889	chr10	79280000	79319999	40000	*	chr10	79400000	79439999	40000	*	4.639022	3.260724e-03	8.387966e-02	0.046020159	2.316205e+00	2.279301e+00	2.206821e+00	2.320279e+00	2.506948e+00	2.394549e+00	2.562297e+00	2.495726e+00	2.277725e+00	2.201625e+00	2.304351e+00	2.370555e+00	2.417645e+00	2.464826e+00	2.320264e+00	2.418049e+00	2.402926e+00	2.531572e+00	2.293971e+00	2.354132e+00	2.339205e+00	2.353179e+00	2.315970e+00	2.403787e+00	2.437694e+00	2.380754e+00	2.407684e+00	2.433545e+00	2.243608e+00	2.224042e+00
1887	1890	chr10	79320000	79359999	40000	*	chr10	79440000	79479999	40000	*	6.245063	7.048979e-04	5.043861e-02	0.042612248	2.124430e+00	2.183901e+00	2.160231e+00	2.156553e+00	2.399031e+00	2.333109e+00	2.473478e+00	2.383991e+00	2.140233e+00	2.116560e+00	2.201680e+00	2.301975e+00	2.298171e+00	2.366399e+00	2.201847e+00	2.317607e+00	2.293949e+00	2.425456e+00	2.233553e+00	2.309997e+00	2.260372e+00	2.264667e+00	2.260872e+00	2.283092e+00	2.364930e+00	2.335180e+00	2.312797e+00	2.333651e+00	2.085263e+00	2.155080e+00
1888	1891	chr10	79360000	79399999	40000	*	chr10	79480000	79519999	40000	*	4.895492	2.496797e-03	8.358684e-02	0.038660008	2.129094e+00	2.162722e+00	2.221099e+00	2.152925e+00	2.385233e+00	2.309785e+00	2.452642e+00	2.367531e+00	2.114735e+00	2.143294e+00	2.228290e+00	2.271982e+00	2.310618e+00	2.346432e+00	2.173624e+00	2.318384e+00	2.266273e+00	2.431867e+00	2.241607e+00	2.264036e+00	2.294408e+00	2.283488e+00	2.247531e+00	2.304714e+00	2.312812e+00	2.310547e+00	2.351102e+00	2.325699e+00	2.135919e+00	2.163067e+00
1889	1892	chr10	79400000	79439999	40000	*	chr10	79520000	79559999	40000	*	5.010703	2.221403e-03	7.363712e-02	0.035009263	1.986168e+00	2.009277e+00	2.117127e+00	2.084051e+00	2.263197e+00	2.203274e+00	2.340064e+00	2.254239e+00	2.029244e+00	2.035026e+00	2.070922e+00	2.175895e+00	2.197761e+00	2.231671e+00	2.075182e+00	2.160891e+00	2.153021e+00	2.328814e+00	2.180144e+00	2.215280e+00	2.165061e+00	2.175663e+00	2.085869e+00	2.185810e+00	2.211762e+00	2.234985e+00	2.235894e+00	2.224490e+00	2.084870e+00	2.030505e+00
1965	1968	chr10	82440000	82479999	40000	*	chr10	82560000	82599999	40000	*	5.856177	9.928932e-04	5.606297e-02	0.050049031	2.007137e+00	2.008538e+00	2.029824e+00	2.062542e+00	2.010456e+00	2.020613e+00	1.814332e+00	1.870336e+00	2.069814e+00	2.096406e+00	2.079370e+00	2.016979e+00	2.086628e+00	1.957003e+00	2.055308e+00	2.071165e+00	1.962918e+00	1.938862e+00	1.883754e+00	1.969999e+00	2.112930e+00	2.082086e+00	1.961459e+00	1.989783e+00	2.029006e+00	2.057233e+00	2.026377e+00	2.026755e+00	1.994420e+00	1.930365e+00
2042	2045	chr10	85520000	85559999	40000	*	chr10	85640000	85679999	40000	*	8.273398	1.477095e-04	3.118806e-02	0.039520245	2.254975e+00	2.240671e+00	2.184943e+00	2.242728e+00	2.195802e+00	2.184326e+00	2.136882e+00	2.149218e+00	2.156784e+00	2.160595e+00	2.326646e+00	2.375925e+00	2.226401e+00	2.166991e+00	2.252857e+00	2.246402e+00	2.251202e+00	2.239246e+00	2.241081e+00	2.193076e+00	2.097344e+00	2.191445e+00	2.114662e+00	2.192431e+00	2.260592e+00	2.281269e+00	2.184991e+00	2.143704e+00	2.220938e+00	2.190025e+00
2093	2096	chr10	87560000	87599999	40000	*	chr10	87680000	87719999	40000	*	4.773572	2.831246e-03	8.003395e-02	0.023696219	2.074335e+00	2.092041e+00	2.037927e+00	2.091354e+00	2.058674e+00	2.079249e+00	2.124115e+00	2.150716e+00	2.119464e+00	2.098013e+00	2.112186e+00	2.109807e+00	2.115098e+00	2.173614e+00	2.083635e+00	2.076503e+00	2.097829e+00	2.071730e+00	2.025961e+00	2.024875e+00	2.070396e+00	2.076880e+00	2.088657e+00	2.103648e+00	2.099943e+00	2.087641e+00	2.154674e+00	2.120956e+00	2.039531e+00	2.076120e+00
2104	2107	chr10	88000000	88039999	40000	*	chr10	88120000	88159999	40000	*	4.740872	2.929395e-03	8.317156e-02	0.041442913	1.391939e+00	1.455813e+00	1.266204e+00	1.297439e+00	1.457349e+00	1.362642e+00	1.468673e+00	1.424905e+00	1.276764e+00	1.244408e+00	1.281069e+00	1.360594e+00	1.352969e+00	1.321774e+00	1.287740e+00	1.258251e+00	1.368649e+00	1.475780e+00	1.237099e+00	1.305515e+00	1.267974e+00	1.283628e+00	1.417402e+00	1.348972e+00	1.450731e+00	1.406950e+00	1.315505e+00	1.372260e+00	1.222356e+00	1.288148e+00
2218	2221	chr10	92560000	92599999	40000	*	chr10	92680000	92719999	40000	*	4.743519	2.921310e-03	8.091401e-02	0.026445496	2.423404e+00	2.448671e+00	2.393093e+00	2.377194e+00	2.336913e+00	2.425996e+00	2.396219e+00	2.450774e+00	2.451691e+00	2.478681e+00	2.416579e+00	2.431393e+00	2.388567e+00	2.385957e+00	2.452335e+00	2.425013e+00	2.367895e+00	2.359923e+00	2.399892e+00	2.391903e+00	2.520935e+00	2.468941e+00	2.326234e+00	2.385893e+00	2.455285e+00	2.493068e+00	2.455996e+00	2.438431e+00	2.419098e+00	2.405758e+00
2347	2350	chr10	97720000	97759999	40000	*	chr10	97840000	97879999	40000	*	5.990925	8.801459e-04	5.277543e-02	0.020001818	2.857649e+00	2.796741e+00	2.848912e+00	2.887448e+00	2.791632e+00	2.844751e+00	2.808975e+00	2.833139e+00	2.896850e+00	2.905449e+00	2.923959e+00	2.937180e+00	2.905928e+00	2.834984e+00	2.891414e+00	2.883481e+00	2.827273e+00	2.786875e+00	2.788695e+00	2.808842e+00	2.919817e+00	2.915325e+00	2.798600e+00	2.779368e+00	2.836046e+00	2.852931e+00	2.891171e+00	2.920654e+00	2.859172e+00	2.834270e+00
2663	2666	chr10	110360000	110399999	40000	*	chr10	110480000	110519999	40000	*	4.514246	3.726031e-03	9.013958e-02	0.041485071	2.061511e+00	2.166168e+00	2.042408e+00	2.050662e+00	2.105819e+00	2.170795e+00	2.312543e+00	2.323175e+00	2.095359e+00	2.246450e+00	2.140659e+00	2.166355e+00	2.174519e+00	2.184810e+00	2.213928e+00	2.177163e+00	2.107041e+00	1.970287e+00	2.306446e+00	2.220701e+00	2.073607e+00	2.192450e+00	2.093873e+00	2.097310e+00	2.121471e+00	2.113142e+00	2.218320e+00	2.202411e+00	2.177120e+00	2.182381e+00
2696	2699	chr10	111680000	111719999	40000	*	chr10	111800000	111839999	40000	*	4.565089	3.527900e-03	9.468395e-02	0.039157099	2.738860e+00	2.784142e+00	2.760633e+00	2.764492e+00	2.755639e+00	2.750961e+00	2.709982e+00	2.698393e+00	2.741116e+00	2.728771e+00	2.631020e+00	2.630184e+00	2.731713e+00	2.746334e+00	2.697503e+00	2.712490e+00	2.751105e+00	2.668700e+00	2.649487e+00	2.677216e+00	2.771027e+00	2.657718e+00	2.773924e+00	2.710009e+00	2.703519e+00	2.714536e+00	2.698836e+00	2.685900e+00	2.687294e+00	2.739623e+00
2753	2756	chr10	113960000	113999999	40000	*	chr10	114080000	114119999	40000	*	5.519250	1.354281e-03	6.776807e-02	0.017779095	2.395383e+00	2.372521e+00	2.455986e+00	2.468296e+00	2.451377e+00	2.467157e+00	2.358738e+00	2.389889e+00	2.422001e+00	2.450128e+00	2.365579e+00	2.425705e+00	2.467179e+00	2.480772e+00	2.392308e+00	2.386684e+00	2.385592e+00	2.355500e+00	2.377570e+00	2.383151e+00	2.456410e+00	2.441857e+00	2.419157e+00	2.412826e+00	2.398190e+00	2.465919e+00	2.439097e+00	2.423248e+00	2.376082e+00	2.375512e+00
2804	2807	chr10	116000000	116039999	40000	*	chr10	116120000	116159999	40000	*	5.304710	1.661966e-03	6.853878e-02	0.026870230	2.294833e+00	2.342829e+00	2.274634e+00	2.292231e+00	2.204039e+00	2.158867e+00	2.112473e+00	2.170618e+00	2.164625e+00	2.148518e+00	2.305389e+00	2.376157e+00	2.184061e+00	2.196333e+00	2.199830e+00	2.220719e+00	2.229049e+00	2.304180e+00	2.190095e+00	2.127363e+00	2.156862e+00	2.184496e+00	2.199765e+00	2.266906e+00	2.300995e+00	2.215828e+00	2.226317e+00	2.206892e+00	2.154788e+00	2.197346e+00
2805	2808	chr10	116040000	116079999	40000	*	chr10	116160000	116199999	40000	*	5.445063	1.452696e-03	6.482905e-02	0.024762583	2.376507e+00	2.407967e+00	2.308533e+00	2.353251e+00	2.295709e+00	2.228093e+00	2.219053e+00	2.265356e+00	2.263361e+00	2.223373e+00	2.406845e+00	2.460924e+00	2.257221e+00	2.234169e+00	2.281910e+00	2.327396e+00	2.290102e+00	2.349628e+00	2.286925e+00	2.248465e+00	2.205273e+00	2.293648e+00	2.299623e+00	2.293640e+00	2.340090e+00	2.265976e+00	2.279473e+00	2.341951e+00	2.266224e+00	2.261802e+00
2806	2809	chr10	116080000	116119999	40000	*	chr10	116200000	116239999	40000	*	4.425743	4.101752e-03	9.386269e-02	0.023233191	2.404126e+00	2.383447e+00	2.323692e+00	2.363643e+00	2.294342e+00	2.251621e+00	2.256920e+00	2.304398e+00	2.323692e+00	2.301009e+00	2.427699e+00	2.470700e+00	2.334639e+00	2.259161e+00	2.363680e+00	2.359308e+00	2.296436e+00	2.419224e+00	2.292844e+00	2.324716e+00	2.242307e+00	2.360267e+00	2.312148e+00	2.312956e+00	2.376593e+00	2.358695e+00	2.348094e+00	2.362049e+00	2.284959e+00	2.280228e+00
2818	2821	chr10	116560000	116599999	40000	*	chr10	116680000	116719999	40000	*	4.457831	3.960779e-03	9.009725e-02	0.041313748	2.802781e+00	2.660947e+00	2.761992e+00	2.795981e+00	2.602495e+00	2.621074e+00	2.648542e+00	2.664417e+00	2.747423e+00	2.741664e+00	2.747423e+00	2.820318e+00	2.721452e+00	2.630783e+00	2.819012e+00	2.801722e+00	2.660553e+00	2.660819e+00	2.674532e+00	2.635760e+00	2.726665e+00	2.797015e+00	2.705955e+00	2.743791e+00	2.745880e+00	2.727029e+00	2.689335e+00	2.714604e+00	2.672008e+00	2.667626e+00
2820	2823	chr10	116640000	116679999	40000	*	chr10	116760000	116799999	40000	*	5.660106	1.187555e-03	5.881633e-02	0.045317840	2.784910e+00	2.664552e+00	2.748762e+00	2.844373e+00	2.638739e+00	2.671382e+00	2.646298e+00	2.643999e+00	2.793213e+00	2.799952e+00	2.834982e+00	2.825550e+00	2.726510e+00	2.618851e+00	2.840304e+00	2.856318e+00	2.672560e+00	2.684697e+00	2.710314e+00	2.724769e+00	2.764475e+00	2.856496e+00	2.725117e+00	2.734939e+00	2.730663e+00	2.749037e+00	2.705621e+00	2.736888e+00	2.748335e+00	2.725632e+00
2821	2824	chr10	116680000	116719999	40000	*	chr10	116800000	116839999	40000	*	5.098048	2.035514e-03	7.141571e-02	0.045883451	2.501329e+00	2.446786e+00	2.520266e+00	2.611014e+00	2.395136e+00	2.427452e+00	2.367176e+00	2.377073e+00	2.516528e+00	2.519910e+00	2.566168e+00	2.525004e+00	2.484066e+00	2.406540e+00	2.564577e+00	2.569888e+00	2.414522e+00	2.434560e+00	2.413293e+00	2.501329e+00	2.485573e+00	2.589116e+00	2.485882e+00	2.435873e+00	2.516234e+00	2.507439e+00	2.464881e+00	2.555186e+00	2.425333e+00	2.422560e+00
2879	2882	chr10	119000000	119039999	40000	*	chr10	119120000	119159999	40000	*	6.296488	6.744779e-04	4.796583e-02	0.036876184	2.002790e+00	2.014467e+00	1.983536e+00	1.915980e+00	2.122983e+00	2.169066e+00	2.140035e+00	2.148553e+00	2.135634e+00	2.122912e+00	1.948520e+00	1.957562e+00	2.105880e+00	2.192571e+00	1.945890e+00	2.023777e+00	2.072243e+00	1.976244e+00	2.123491e+00	2.141309e+00	2.081332e+00	2.009149e+00	2.038385e+00	2.117349e+00	2.043532e+00	2.063450e+00	2.145063e+00	2.061114e+00	1.963578e+00	1.995711e+00
2880	2883	chr10	119040000	119079999	40000	*	chr10	119160000	119199999	40000	*	4.634468	3.276501e-03	8.396714e-02	0.037212849	1.887312e+00	2.006267e+00	1.907168e+00	1.871309e+00	2.107885e+00	2.149847e+00	2.096665e+00	2.116505e+00	2.048421e+00	2.053241e+00	1.904358e+00	1.910867e+00	2.027736e+00	2.162871e+00	1.852314e+00	1.963717e+00	2.013188e+00	1.867575e+00	2.043554e+00	2.060216e+00	2.077941e+00	1.944380e+00	2.042159e+00	2.112001e+00	1.991673e+00	2.001286e+00	2.058629e+00	1.972865e+00	1.880635e+00	1.888809e+00
2882	2885	chr10	119120000	119159999	40000	*	chr10	119240000	119279999	40000	*	5.312289	1.649829e-03	6.833768e-02	0.036467235	1.762197e+00	1.949415e+00	1.839676e+00	1.833246e+00	2.004978e+00	2.046241e+00	1.986543e+00	2.007293e+00	1.887259e+00	1.904417e+00	1.819513e+00	1.795791e+00	1.893919e+00	2.006344e+00	1.774892e+00	1.809031e+00	1.896236e+00	1.859659e+00	1.998240e+00	1.952532e+00	1.963465e+00	1.859058e+00	1.964974e+00	1.986227e+00	1.940211e+00	1.941709e+00	1.880686e+00	1.828476e+00	1.789172e+00	1.800554e+00
3020	3023	chr10	124640000	124679999	40000	*	chr10	124760000	124799999	40000	*	4.591814	3.428558e-03	8.536987e-02	0.028406881	2.362774e+00	2.321222e+00	2.421804e+00	2.476164e+00	2.285795e+00	2.329855e+00	2.316840e+00	2.299975e+00	2.365084e+00	2.409058e+00	2.413872e+00	2.392620e+00	2.420512e+00	2.379419e+00	2.368238e+00	2.379275e+00	2.318912e+00	2.311742e+00	2.309073e+00	2.381910e+00	2.424016e+00	2.415011e+00	2.395822e+00	2.384072e+00	2.323385e+00	2.305552e+00	2.405687e+00	2.369993e+00	2.348376e+00	2.408889e+00
3025	3028	chr10	124840000	124879999	40000	*	chr10	124960000	124999999	40000	*	4.809014	2.729051e-03	8.079104e-02	0.038297636	2.527346e+00	2.448526e+00	2.550244e+00	2.503634e+00	2.420355e+00	2.431556e+00	2.362331e+00	2.341928e+00	2.386085e+00	2.400777e+00	2.426467e+00	2.491319e+00	2.447725e+00	2.311814e+00	2.482463e+00	2.551695e+00	2.380632e+00	2.381688e+00	2.432216e+00	2.500071e+00	2.379210e+00	2.484069e+00	2.538774e+00	2.519203e+00	2.326552e+00	2.345609e+00	2.443410e+00	2.433148e+00	2.443410e+00	2.481317e+00
3026	3029	chr10	124880000	124919999	40000	*	chr10	125000000	125039999	40000	*	5.650549	1.198098e-03	6.051151e-02	0.038231852	2.569502e+00	2.493554e+00	2.544714e+00	2.581145e+00	2.478118e+00	2.498517e+00	2.418402e+00	2.437001e+00	2.483930e+00	2.455708e+00	2.517365e+00	2.551250e+00	2.540331e+00	2.383616e+00	2.603019e+00	2.657213e+00	2.432703e+00	2.436705e+00	2.525742e+00	2.533773e+00	2.434031e+00	2.585186e+00	2.590511e+00	2.604540e+00	2.381537e+00	2.418510e+00	2.507285e+00	2.477984e+00	2.500900e+00	2.523006e+00
3027	3030	chr10	124920000	124959999	40000	*	chr10	125040000	125079999	40000	*	4.370552	4.357716e-03	9.518975e-02	0.037427732	2.613252e+00	2.551994e+00	2.571461e+00	2.633090e+00	2.544851e+00	2.568584e+00	2.500768e+00	2.494306e+00	2.541599e+00	2.532656e+00	2.599261e+00	2.630745e+00	2.618364e+00	2.461917e+00	2.655840e+00	2.692106e+00	2.502813e+00	2.501331e+00	2.590795e+00	2.596231e+00	2.501942e+00	2.642978e+00	2.633420e+00	2.676827e+00	2.486306e+00	2.511918e+00	2.524114e+00	2.540489e+00	2.580455e+00	2.552259e+00
3028	3031	chr10	124960000	124999999	40000	*	chr10	125080000	125119999	40000	*	4.452356	3.984438e-03	9.246225e-02	0.037062896	2.666787e+00	2.670133e+00	2.639062e+00	2.760572e+00	2.573234e+00	2.642548e+00	2.621447e+00	2.579956e+00	2.641198e+00	2.648306e+00	2.693988e+00	2.676778e+00	2.670133e+00	2.581518e+00	2.767188e+00	2.773766e+00	2.585588e+00	2.597936e+00	2.709426e+00	2.666787e+00	2.603931e+00	2.735271e+00	2.732196e+00	2.763947e+00	2.548022e+00	2.590654e+00	2.597102e+00	2.648773e+00	2.683892e+00	2.618685e+00
3037	3040	chr10	125320000	125359999	40000	*	chr10	125440000	125479999	40000	*	5.363046	1.571083e-03	6.702517e-02	0.045405915	2.132388e+00	2.143077e+00	2.024917e+00	2.022217e+00	2.128888e+00	2.146815e+00	2.119085e+00	2.102234e+00	2.202346e+00	2.179673e+00	2.108912e+00	2.079476e+00	2.106164e+00	2.079832e+00	2.052047e+00	2.163009e+00	2.127239e+00	2.199381e+00	2.150626e+00	2.198338e+00	2.053111e+00	2.100888e+00	2.171656e+00	2.233903e+00	2.011466e+00	2.035951e+00	2.168951e+00	2.141127e+00	2.126000e+00	2.160249e+00
3038	3041	chr10	125360000	125399999	40000	*	chr10	125480000	125519999	40000	*	6.424352	6.051058e-04	4.572697e-02	0.045578556	2.101786e+00	2.100162e+00	1.980635e+00	1.966605e+00	2.142524e+00	2.145664e+00	2.054114e+00	2.056409e+00	2.214682e+00	2.121124e+00	2.104270e+00	2.108203e+00	2.078267e+00	2.044523e+00	2.061563e+00	2.143868e+00	2.109020e+00	2.230656e+00	2.192148e+00	2.217970e+00	1.993226e+00	2.084013e+00	2.156811e+00	2.233582e+00	1.988656e+00	1.994698e+00	2.172798e+00	2.123461e+00	2.105993e+00	2.086668e+00
3086	3089	chr10	127320000	127359999	40000	*	chr10	127440000	127479999	40000	*	5.232942	1.782079e-03	6.836704e-02	0.042474068	2.193092e+00	2.161250e+00	2.111003e+00	2.153033e+00	2.232009e+00	2.223000e+00	2.243981e+00	2.198627e+00	2.172464e+00	2.213421e+00	2.081512e+00	2.046276e+00	2.135387e+00	2.196390e+00	2.071407e+00	2.072024e+00	2.200374e+00	2.097536e+00	2.155580e+00	2.153732e+00	2.224959e+00	2.114997e+00	2.209145e+00	2.181319e+00	2.085841e+00	2.161430e+00	2.232105e+00	2.219294e+00	2.112432e+00	2.086276e+00
3115	3118	chr10	128480000	128519999	40000	*	chr10	128720000	128759999	40000	*	6.092315	8.048772e-04	5.579156e-02	0.053361252	1.395756e+00	1.361798e+00	1.336296e+00	1.352616e+00	1.521646e+00	1.425208e+00	1.378245e+00	1.330886e+00	1.412228e+00	1.345705e+00	1.342082e+00	1.401615e+00	1.329763e+00	1.306673e+00	1.472765e+00	1.436670e+00	1.464397e+00	1.472213e+00	1.512349e+00	1.519926e+00	1.472070e+00	1.363253e+00	1.447829e+00	1.523050e+00	1.364692e+00	1.357058e+00	1.460666e+00	1.374705e+00	1.309513e+00	1.324786e+00
3116	3119	chr10	128520000	128559999	40000	*	chr10	128760000	128799999	40000	*	4.322699	4.594355e-03	9.490340e-02	0.054430026	1.249638e+00	1.262616e+00	1.243187e+00	1.219180e+00	1.355328e+00	1.253686e+00	1.226720e+00	1.156208e+00	1.243187e+00	1.200030e+00	1.217750e+00	1.352267e+00	1.144987e+00	1.175585e+00	1.338794e+00	1.241165e+00	1.308461e+00	1.329145e+00	1.392280e+00	1.358481e+00	1.318657e+00	1.225241e+00	1.383583e+00	1.384861e+00	1.200338e+00	1.246176e+00	1.218728e+00	1.212697e+00	1.223456e+00	1.157898e+00
3118	3121	chr10	128720000	128759999	40000	*	chr10	128840000	128879999	40000	*	4.307824	4.670856e-03	9.786776e-02	0.058364483	1.392150e+00	1.564219e+00	1.489296e+00	1.485182e+00	1.638256e+00	1.526648e+00	1.365357e+00	1.306898e+00	1.495131e+00	1.445991e+00	1.545322e+00	1.577051e+00	1.364965e+00	1.487853e+00	1.502552e+00	1.523528e+00	1.536844e+00	1.544465e+00	1.645629e+00	1.612559e+00	1.503796e+00	1.488087e+00	1.616423e+00	1.615171e+00	1.530581e+00	1.496785e+00	1.428465e+00	1.496785e+00	1.439478e+00	1.397086e+00
3120	3123	chr10	128800000	128839999	40000	*	chr10	128920000	128959999	40000	*	7.255352	3.101961e-04	3.723495e-02	0.061855176	1.566239e+00	1.666619e+00	1.713108e+00	1.681472e+00	1.755521e+00	1.692208e+00	1.491242e+00	1.477261e+00	1.641522e+00	1.646369e+00	1.683487e+00	1.728918e+00	1.583321e+00	1.618650e+00	1.714516e+00	1.670459e+00	1.718688e+00	1.652559e+00	1.780401e+00	1.809592e+00	1.621164e+00	1.611606e+00	1.737820e+00	1.711287e+00	1.568733e+00	1.665094e+00	1.668888e+00	1.682531e+00	1.618969e+00	1.556807e+00
3121	3124	chr10	128840000	128879999	40000	*	chr10	128960000	128999999	40000	*	4.552602	3.575433e-03	8.882736e-02	0.062736626	1.796761e+00	1.869605e+00	1.824130e+00	1.856874e+00	1.970229e+00	1.856874e+00	1.706470e+00	1.693263e+00	1.845231e+00	1.791947e+00	1.850913e+00	1.909169e+00	1.822601e+00	1.774129e+00	1.863521e+00	1.858816e+00	1.889468e+00	1.881370e+00	1.895254e+00	1.991781e+00	1.722298e+00	1.795345e+00	1.873001e+00	1.918239e+00	1.720204e+00	1.793916e+00	1.877141e+00	1.854337e+00	1.819066e+00	1.732783e+00
3180	3183	chr10	131200000	131239999	40000	*	chr10	131320000	131359999	40000	*	6.177254	7.474258e-04	4.999382e-02	0.032863895	1.447324e+00	1.459130e+00	1.550374e+00	1.521713e+00	1.540307e+00	1.559934e+00	1.470651e+00	1.462590e+00	1.602196e+00	1.578562e+00	1.575943e+00	1.433535e+00	1.657292e+00	1.583286e+00	1.601767e+00	1.676255e+00	1.619154e+00	1.655030e+00	1.491486e+00	1.526727e+00	1.635437e+00	1.484416e+00	1.501379e+00	1.549185e+00	1.527535e+00	1.469777e+00	1.694566e+00	1.703249e+00	1.519903e+00	1.571477e+00
3181	3184	chr10	131240000	131279999	40000	*	chr10	131360000	131399999	40000	*	7.996713	1.793611e-04	3.048867e-02	0.032772031	1.495018e+00	1.506853e+00	1.605216e+00	1.544451e+00	1.521920e+00	1.561469e+00	1.541662e+00	1.504431e+00	1.639141e+00	1.671241e+00	1.641341e+00	1.519044e+00	1.682402e+00	1.672950e+00	1.694467e+00	1.683371e+00	1.639117e+00	1.757869e+00	1.581718e+00	1.539533e+00	1.669498e+00	1.549359e+00	1.589580e+00	1.567618e+00	1.553287e+00	1.557606e+00	1.758040e+00	1.778542e+00	1.551342e+00	1.530325e+00
3182	3185	chr10	131280000	131319999	40000	*	chr10	131400000	131439999	40000	*	5.010037	2.222892e-03	7.363712e-02	0.033204626	1.603670e+00	1.709807e+00	1.709411e+00	1.683658e+00	1.630739e+00	1.697729e+00	1.659900e+00	1.601118e+00	1.740856e+00	1.758219e+00	1.762031e+00	1.673778e+00	1.719050e+00	1.684755e+00	1.817075e+00	1.788106e+00	1.746452e+00	1.857953e+00	1.739489e+00	1.762706e+00	1.780849e+00	1.675986e+00	1.663765e+00	1.668988e+00	1.696400e+00	1.645515e+00	1.879132e+00	1.862706e+00	1.663765e+00	1.703434e+00
3199	3202	chr10	131960000	131999999	40000	*	chr10	132080000	132119999	40000	*	4.839663	2.644043e-03	8.526734e-02	0.044093097	1.746633e+00	1.645653e+00	1.724826e+00	1.652419e+00	1.526929e+00	1.538463e+00	1.667954e+00	1.700794e+00	1.501344e+00	1.546419e+00	1.617983e+00	1.702842e+00	1.619817e+00	1.596232e+00	1.656572e+00	1.622279e+00	1.613563e+00	1.554785e+00	1.504767e+00	1.523150e+00	1.681155e+00	1.610883e+00	1.643808e+00	1.686599e+00	1.559897e+00	1.542280e+00	1.658550e+00	1.570294e+00	1.569117e+00	1.605221e+00
3238	3241	chr10	133520000	133559999	40000	*	chr10	133680000	133719999	40000	*	4.599800	3.399493e-03	9.354543e-02	0.042352996	8.713145e-01	8.643092e-01	8.797263e-01	7.301087e-01	8.744939e-01	7.791820e-01	8.920624e-01	9.732363e-01	7.109428e-01	7.397389e-01	1.000662e+00	9.914851e-01	7.871501e-01	9.277711e-01	9.344408e-01	9.454097e-01	9.409156e-01	9.277720e-01	8.325973e-01	8.325973e-01	1.096894e+00	7.516841e-01	7.612523e-01	8.047606e-01	9.465294e-01	8.838254e-01	7.075894e-01	8.515502e-01	9.881025e-01	9.057860e-01
3267	3270	chr10	134720000	134759999	40000	*	chr10	134840000	134879999	40000	*	5.484107	1.399925e-03	6.252298e-02	0.047330947	1.122441e+00	1.107315e+00	1.027356e+00	9.458234e-01	1.116273e+00	1.138324e+00	9.749844e-01	9.339943e-01	1.172548e+00	1.068402e+00	9.339299e-01	9.934570e-01	1.143464e+00	1.122441e+00	1.116273e+00	1.148361e+00	1.155832e+00	1.237255e+00	1.170568e+00	1.034851e+00	1.017510e+00	9.650647e-01	1.030945e+00	1.166233e+00	1.044185e+00	9.594981e-01	9.613989e-01	8.920737e-01	1.247022e+00	1.201158e+00
3278	3281	chr10	135160000	135199999	40000	*	chr10	135280000	135319999	40000	*	4.294289	4.741715e-03	9.596289e-02	0.029825834	1.035878e+00	1.150409e+00	1.049211e+00	9.779694e-01	1.003235e+00	9.054695e-01	9.707910e-01	8.893584e-01	1.032244e+00	1.029573e+00	8.406631e-01	8.697586e-01	9.899899e-01	9.303675e-01	1.043772e+00	9.710671e-01	1.057978e+00	9.963082e-01	9.303675e-01	9.635901e-01	9.303675e-01	9.014732e-01	9.838461e-01	1.033199e+00	9.237224e-01	8.962082e-01	1.006378e+00	9.554664e-01	1.087654e+00	1.106906e+00
3279	3282	chr10	135200000	135239999	40000	*	chr10	135320000	135359999	40000	*	5.236339	1.776176e-03	7.001008e-02	0.029159653	8.414781e-01	9.104878e-01	8.700860e-01	8.203253e-01	8.018571e-01	6.378803e-01	6.676242e-01	6.020769e-01	8.647482e-01	8.828150e-01	6.304324e-01	7.522347e-01	8.136500e-01	7.637596e-01	8.700860e-01	7.624979e-01	8.939235e-01	7.933783e-01	7.383878e-01	7.501867e-01	5.738137e-01	6.392063e-01	7.923487e-01	8.082034e-01	6.923285e-01	6.657300e-01	7.032291e-01	7.355501e-01	8.798033e-01	8.599682e-01
36	40	chr10	1400000	1439999	40000	*	chr10	1560000	1599999	40000	*	5.856058	9.930003e-04	5.495777e-02	0.048546320	1.662684e+00	1.610982e+00	1.703276e+00	1.667804e+00	1.675143e+00	1.604199e+00	1.564065e+00	1.613443e+00	1.729600e+00	1.667422e+00	1.575653e+00	1.615232e+00	1.633928e+00	1.697013e+00	1.647349e+00	1.575614e+00	1.656516e+00	1.670304e+00	1.542389e+00	1.596336e+00	1.772065e+00	1.544363e+00	1.573348e+00	1.602224e+00	1.542270e+00	1.553268e+00	1.706391e+00	1.749680e+00	1.666131e+00	1.675726e+00
37	41	chr10	1440000	1479999	40000	*	chr10	1600000	1639999	40000	*	11.199050	2.485855e-05	1.780083e-02	0.051057037	1.624354e+00	1.603689e+00	1.708653e+00	1.682472e+00	1.618381e+00	1.584960e+00	1.533343e+00	1.530918e+00	1.728271e+00	1.679478e+00	1.545984e+00	1.533290e+00	1.636490e+00	1.695732e+00	1.601289e+00	1.611690e+00	1.594904e+00	1.608796e+00	1.528208e+00	1.483856e+00	1.735960e+00	1.562334e+00	1.548713e+00	1.535978e+00	1.564850e+00	1.504249e+00	1.630474e+00	1.720700e+00	1.667535e+00	1.659744e+00
38	42	chr10	1480000	1519999	40000	*	chr10	1640000	1679999	40000	*	10.432495	3.803790e-05	1.867099e-02	0.053288382	1.472404e+00	1.533709e+00	1.626092e+00	1.588571e+00	1.518836e+00	1.548898e+00	1.481289e+00	1.446172e+00	1.664381e+00	1.623027e+00	1.484981e+00	1.532081e+00	1.594319e+00	1.611379e+00	1.578839e+00	1.579500e+00	1.529814e+00	1.482221e+00	1.486132e+00	1.442761e+00	1.665911e+00	1.506030e+00	1.546999e+00	1.509389e+00	1.458159e+00	1.432772e+00	1.584786e+00	1.637113e+00	1.575686e+00	1.551224e+00
39	43	chr10	1520000	1559999	40000	*	chr10	1680000	1719999	40000	*	5.545707	1.321032e-03	6.282753e-02	0.054684348	1.545168e+00	1.637071e+00	1.709260e+00	1.636314e+00	1.546492e+00	1.614831e+00	1.569707e+00	1.526350e+00	1.730384e+00	1.680948e+00	1.621274e+00	1.629452e+00	1.679463e+00	1.651788e+00	1.583120e+00	1.634929e+00	1.626096e+00	1.574270e+00	1.562008e+00	1.525466e+00	1.689785e+00	1.557896e+00	1.552398e+00	1.613222e+00	1.500252e+00	1.484472e+00	1.714185e+00	1.709552e+00	1.679141e+00	1.616553e+00
84	88	chr10	3320000	3359999	40000	*	chr10	3480000	3519999	40000	*	7.526996	2.525444e-04	3.710070e-02	0.041869643	2.254638e+00	2.241666e+00	2.208419e+00	2.195275e+00	2.147583e+00	2.105052e+00	2.084577e+00	2.140024e+00	2.241538e+00	2.187807e+00	2.208806e+00	2.240336e+00	2.215591e+00	2.229414e+00	2.235992e+00	2.257679e+00	2.221623e+00	2.255968e+00	2.166594e+00	2.093755e+00	2.179419e+00	2.187509e+00	2.210628e+00	2.209792e+00	2.100972e+00	2.129458e+00	2.258388e+00	2.253997e+00	2.213364e+00	2.248607e+00
85	89	chr10	3360000	3399999	40000	*	chr10	3520000	3559999	40000	*	5.170781	1.894125e-03	7.117874e-02	0.043422192	2.204966e+00	2.138507e+00	2.187425e+00	2.107043e+00	2.090920e+00	2.038117e+00	2.015307e+00	2.062254e+00	2.158726e+00	2.117631e+00	2.188103e+00	2.183667e+00	2.173024e+00	2.184497e+00	2.163193e+00	2.200301e+00	2.179602e+00	2.235705e+00	2.120905e+00	2.025310e+00	2.109333e+00	2.109136e+00	2.142293e+00	2.181636e+00	2.020999e+00	2.063982e+00	2.231157e+00	2.202892e+00	2.180849e+00	2.168456e+00
86	90	chr10	3400000	3439999	40000	*	chr10	3560000	3599999	40000	*	5.684498	1.161119e-03	5.975598e-02	0.043845747	2.047614e+00	2.080433e+00	2.026315e+00	2.012079e+00	1.970910e+00	1.887542e+00	1.850085e+00	1.917466e+00	2.063262e+00	1.992120e+00	2.076814e+00	2.013627e+00	2.045191e+00	2.045191e+00	2.060862e+00	2.068962e+00	2.048422e+00	2.131119e+00	1.966028e+00	1.899911e+00	2.014470e+00	1.985542e+00	2.033831e+00	2.066968e+00	1.919228e+00	1.927762e+00	2.068694e+00	2.101008e+00	2.064568e+00	2.005526e+00
87	91	chr10	3440000	3479999	40000	*	chr10	3600000	3639999	40000	*	4.634597	3.276054e-03	8.638548e-02	0.043564256	2.269141e+00	2.205431e+00	2.134817e+00	2.164982e+00	2.147855e+00	2.029283e+00	2.053792e+00	2.071039e+00	2.243847e+00	2.147709e+00	2.238015e+00	2.189332e+00	2.169890e+00	2.213497e+00	2.208381e+00	2.212435e+00	2.229294e+00	2.272458e+00	2.149655e+00	2.042421e+00	2.158495e+00	2.138567e+00	2.257293e+00	2.248328e+00	2.081653e+00	2.091342e+00	2.224884e+00	2.235723e+00	2.172615e+00	2.167624e+00
88	92	chr10	3480000	3519999	40000	*	chr10	3640000	3679999	40000	*	5.002892	2.238946e-03	7.531175e-02	0.042918937	2.339378e+00	2.349526e+00	2.207773e+00	2.225589e+00	2.226558e+00	2.079907e+00	2.136856e+00	2.155934e+00	2.327629e+00	2.226008e+00	2.303722e+00	2.270529e+00	2.259660e+00	2.254070e+00	2.258593e+00	2.256379e+00	2.274508e+00	2.365428e+00	2.176120e+00	2.140863e+00	2.150887e+00	2.228073e+00	2.288757e+00	2.325730e+00	2.181543e+00	2.164975e+00	2.317495e+00	2.286543e+00	2.237619e+00	2.252537e+00
184	188	chr10	7320000	7359999	40000	*	chr10	7480000	7519999	40000	*	5.276865	1.707442e-03	6.882502e-02	0.019921848	2.106456e+00	2.100101e+00	2.078589e+00	2.048887e+00	2.085231e+00	2.039410e+00	2.036094e+00	2.071522e+00	2.066807e+00	2.055027e+00	1.988593e+00	1.975782e+00	2.114987e+00	2.063817e+00	2.003151e+00	2.032407e+00	2.075934e+00	2.056941e+00	2.012158e+00	2.040944e+00	2.024733e+00	2.018739e+00	2.132094e+00	2.093600e+00	2.076242e+00	2.105372e+00	2.090129e+00	2.062223e+00	2.032500e+00	2.044387e+00
343	347	chr10	13680000	13719999	40000	*	chr10	13840000	13879999	40000	*	4.440304	4.037089e-03	9.289950e-02	0.039044056	1.980316e+00	2.091991e+00	2.190058e+00	2.098650e+00	2.168634e+00	2.161205e+00	2.206455e+00	2.215368e+00	2.076376e+00	2.042474e+00	1.981133e+00	2.046981e+00	2.018698e+00	2.117910e+00	2.027800e+00	2.085123e+00	2.171451e+00	2.210526e+00	2.149982e+00	2.221426e+00	2.195527e+00	1.985683e+00	2.100380e+00	2.108207e+00	2.102725e+00	2.131200e+00	2.153323e+00	2.080101e+00	2.157297e+00	2.172683e+00
390	394	chr10	15560000	15599999	40000	*	chr10	15720000	15759999	40000	*	4.219427	5.156310e-03	9.934300e-02	0.034147677	1.556728e+00	1.592084e+00	1.608772e+00	1.605231e+00	1.524715e+00	1.594741e+00	1.564447e+00	1.514661e+00	1.611719e+00	1.568957e+00	1.593220e+00	1.660946e+00	1.684478e+00	1.570511e+00	1.717929e+00	1.701174e+00	1.645468e+00	1.639599e+00	1.504492e+00	1.559958e+00	1.603797e+00	1.586302e+00	1.599158e+00	1.577206e+00	1.572650e+00	1.608875e+00	1.524352e+00	1.506138e+00	1.664974e+00	1.670155e+00
392	396	chr10	15640000	15679999	40000	*	chr10	15800000	15839999	40000	*	5.181361	1.874500e-03	7.098928e-02	0.036425262	1.411567e+00	1.423298e+00	1.465315e+00	1.487404e+00	1.289876e+00	1.359371e+00	1.309598e+00	1.344461e+00	1.534120e+00	1.470702e+00	1.452464e+00	1.495168e+00	1.423298e+00	1.326144e+00	1.448392e+00	1.476087e+00	1.412811e+00	1.315683e+00	1.271261e+00	1.407917e+00	1.502442e+00	1.444374e+00	1.250872e+00	1.285097e+00	1.408441e+00	1.419340e+00	1.450388e+00	1.429599e+00	1.529829e+00	1.476482e+00
393	397	chr10	15680000	15719999	40000	*	chr10	15840000	15879999	40000	*	5.702885	1.141633e-03	6.369626e-02	0.036336056	1.320484e+00	1.257406e+00	1.373512e+00	1.457734e+00	1.311622e+00	1.383599e+00	1.290376e+00	1.332869e+00	1.567298e+00	1.509838e+00	1.444954e+00	1.439533e+00	1.393397e+00	1.399650e+00	1.410349e+00	1.428941e+00	1.393616e+00	1.278224e+00	1.373682e+00	1.442742e+00	1.477743e+00	1.429594e+00	1.274551e+00	1.270167e+00	1.313116e+00	1.377155e+00	1.465364e+00	1.446073e+00	1.531709e+00	1.437654e+00
464	468	chr10	18520000	18559999	40000	*	chr10	18680000	18719999	40000	*	5.273469	1.713084e-03	6.885622e-02	0.051661579	1.969654e+00	2.090124e+00	1.957537e+00	1.950535e+00	2.208892e+00	2.296902e+00	2.120009e+00	2.100054e+00	2.126322e+00	2.082241e+00	2.008921e+00	1.895241e+00	2.109242e+00	2.242135e+00	1.926736e+00	1.913349e+00	2.195864e+00	2.004396e+00	2.229799e+00	2.186316e+00	2.090124e+00	1.935659e+00	2.112115e+00	2.063567e+00	2.068053e+00	2.129207e+00	2.084835e+00	2.091446e+00	1.964778e+00	1.956158e+00
465	469	chr10	18560000	18599999	40000	*	chr10	18720000	18759999	40000	*	6.447728	5.933215e-04	4.676393e-02	0.050093622	2.038027e+00	2.102713e+00	2.015099e+00	2.053727e+00	2.300015e+00	2.335226e+00	2.102426e+00	2.095963e+00	2.180907e+00	2.122550e+00	2.019498e+00	1.940256e+00	2.122178e+00	2.254396e+00	1.991792e+00	1.965247e+00	2.232827e+00	2.035007e+00	2.321867e+00	2.253788e+00	2.141407e+00	1.981313e+00	2.179836e+00	2.144052e+00	2.171346e+00	2.170572e+00	2.040203e+00	2.113404e+00	2.024699e+00	1.957349e+00
466	470	chr10	18600000	18639999	40000	*	chr10	18760000	18799999	40000	*	7.254682	3.103557e-04	3.924382e-02	0.049454652	1.917262e+00	2.001335e+00	1.945033e+00	1.915497e+00	2.157796e+00	2.206942e+00	1.996401e+00	1.985682e+00	2.072154e+00	2.012360e+00	1.893740e+00	1.902337e+00	2.015087e+00	2.158917e+00	1.904655e+00	1.847189e+00	2.075246e+00	1.937155e+00	2.166244e+00	2.154191e+00	2.075413e+00	1.910541e+00	2.063879e+00	2.032552e+00	2.069730e+00	2.087759e+00	1.970727e+00	2.019904e+00	1.913112e+00	1.832199e+00
467	471	chr10	18640000	18679999	40000	*	chr10	18800000	18839999	40000	*	5.306368	1.659302e-03	6.642625e-02	0.049399721	1.950404e+00	2.035840e+00	1.986140e+00	1.970958e+00	2.118741e+00	2.159251e+00	1.997648e+00	1.969085e+00	2.058439e+00	2.024871e+00	1.941859e+00	1.968794e+00	2.027113e+00	2.151817e+00	1.964884e+00	1.897722e+00	2.071086e+00	1.955645e+00	2.151422e+00	2.160841e+00	2.072534e+00	1.955760e+00	2.048345e+00	2.059381e+00	2.090813e+00	2.098746e+00	1.978258e+00	2.011486e+00	1.960371e+00	1.888911e+00
520	524	chr10	20760000	20799999	40000	*	chr10	20920000	20959999	40000	*	4.596612	3.411061e-03	9.367921e-02	0.020976558	1.942720e+00	1.980254e+00	1.897266e+00	1.889691e+00	1.985845e+00	1.974445e+00	2.042655e+00	1.965549e+00	2.007250e+00	2.056307e+00	1.919574e+00	1.910871e+00	1.938521e+00	1.991433e+00	2.018264e+00	1.948032e+00	2.015648e+00	1.983563e+00	2.050491e+00	2.004324e+00	1.903159e+00	1.902056e+00	1.975159e+00	1.962023e+00	1.898596e+00	1.881447e+00	1.949724e+00	1.983202e+00	2.028348e+00	1.981928e+00
554	558	chr10	22120000	22159999	40000	*	chr10	22280000	22319999	40000	*	6.667374	4.944784e-04	4.367310e-02	0.028119647	2.300919e+00	2.232480e+00	2.302333e+00	2.325894e+00	2.203896e+00	2.228587e+00	2.232637e+00	2.235836e+00	2.334229e+00	2.352444e+00	2.332285e+00	2.298860e+00	2.403311e+00	2.311410e+00	2.332285e+00	2.319345e+00	2.305591e+00	2.276077e+00	2.199632e+00	2.198205e+00	2.315494e+00	2.291409e+00	2.214750e+00	2.203304e+00	2.361922e+00	2.318045e+00	2.321083e+00	2.378762e+00	2.247061e+00	2.275493e+00
573	577	chr10	22880000	22919999	40000	*	chr10	23040000	23079999	40000	*	4.322416	4.595798e-03	9.490340e-02	0.033774420	2.394801e+00	2.406468e+00	2.458615e+00	2.446738e+00	2.565406e+00	2.525947e+00	2.461640e+00	2.548389e+00	2.511775e+00	2.490151e+00	2.410599e+00	2.346934e+00	2.477568e+00	2.514029e+00	2.380638e+00	2.387764e+00	2.532507e+00	2.381293e+00	2.514029e+00	2.487085e+00	2.516777e+00	2.357569e+00	2.373648e+00	2.399583e+00	2.540131e+00	2.493584e+00	2.501289e+00	2.542886e+00	2.431113e+00	2.410128e+00
610	614	chr10	24360000	24399999	40000	*	chr10	24520000	24559999	40000	*	4.440152	4.037755e-03	9.061321e-02	0.034834989	2.190744e+00	2.159503e+00	2.181482e+00	2.300721e+00	2.273952e+00	2.286381e+00	2.226362e+00	2.240911e+00	2.219607e+00	2.208369e+00	2.319704e+00	2.319884e+00	2.281212e+00	2.261572e+00	2.306789e+00	2.278575e+00	2.215745e+00	2.219373e+00	2.336590e+00	2.293144e+00	2.295050e+00	2.332165e+00	2.295208e+00	2.264174e+00	2.195505e+00	2.230888e+00	2.248765e+00	2.260503e+00	2.244347e+00	2.273994e+00
611	615	chr10	24400000	24439999	40000	*	chr10	24560000	24599999	40000	*	6.551002	5.442888e-04	4.890491e-02	0.038252242	2.232797e+00	2.190595e+00	2.229099e+00	2.312847e+00	2.322106e+00	2.343344e+00	2.287184e+00	2.280010e+00	2.240493e+00	2.254353e+00	2.370807e+00	2.383528e+00	2.333790e+00	2.328440e+00	2.347254e+00	2.286552e+00	2.245907e+00	2.296231e+00	2.380585e+00	2.365136e+00	2.307411e+00	2.384359e+00	2.333818e+00	2.327669e+00	2.204853e+00	2.255432e+00	2.326492e+00	2.289609e+00	2.304910e+00	2.318838e+00
612	616	chr10	24440000	24479999	40000	*	chr10	24600000	24639999	40000	*	4.827655	2.676984e-03	7.834009e-02	0.042395055	2.512680e+00	2.419821e+00	2.508787e+00	2.531234e+00	2.536149e+00	2.605263e+00	2.534149e+00	2.519741e+00	2.541937e+00	2.501269e+00	2.651487e+00	2.689268e+00	2.620860e+00	2.622083e+00	2.641183e+00	2.544374e+00	2.536098e+00	2.585898e+00	2.601373e+00	2.605686e+00	2.575894e+00	2.625638e+00	2.572833e+00	2.620240e+00	2.468972e+00	2.481100e+00	2.549067e+00	2.554440e+00	2.602256e+00	2.559333e+00
613	617	chr10	24480000	24519999	40000	*	chr10	24640000	24679999	40000	*	5.938123	9.224957e-04	5.359377e-02	0.046638624	2.357966e+00	2.255666e+00	2.364116e+00	2.383816e+00	2.456395e+00	2.519056e+00	2.442200e+00	2.348432e+00	2.354391e+00	2.339192e+00	2.521679e+00	2.589971e+00	2.535940e+00	2.514299e+00	2.560956e+00	2.449056e+00	2.436006e+00	2.489315e+00	2.506251e+00	2.477572e+00	2.443958e+00	2.478870e+00	2.472386e+00	2.505243e+00	2.335229e+00	2.356721e+00	2.483155e+00	2.473625e+00	2.444938e+00	2.407180e+00
614	618	chr10	24520000	24559999	40000	*	chr10	24680000	24719999	40000	*	9.251686	7.734720e-05	2.339550e-02	0.049759957	2.277611e+00	2.214111e+00	2.329631e+00	2.341646e+00	2.422599e+00	2.445171e+00	2.365044e+00	2.278616e+00	2.280364e+00	2.267994e+00	2.472263e+00	2.502296e+00	2.493993e+00	2.451949e+00	2.470018e+00	2.411180e+00	2.384368e+00	2.463616e+00	2.469864e+00	2.401760e+00	2.387783e+00	2.416124e+00	2.426272e+00	2.443917e+00	2.302119e+00	2.320652e+00	2.370798e+00	2.377415e+00	2.420452e+00	2.404919e+00
615	619	chr10	24560000	24599999	40000	*	chr10	24720000	24759999	40000	*	9.780935	5.577877e-05	2.086294e-02	0.051779204	2.194645e+00	2.194645e+00	2.253798e+00	2.274584e+00	2.359394e+00	2.378462e+00	2.319130e+00	2.249423e+00	2.191910e+00	2.174954e+00	2.398827e+00	2.419193e+00	2.418675e+00	2.383439e+00	2.370888e+00	2.344079e+00	2.309676e+00	2.391728e+00	2.362589e+00	2.333615e+00	2.338930e+00	2.345686e+00	2.341706e+00	2.396983e+00	2.215180e+00	2.267157e+00	2.328189e+00	2.270476e+00	2.362844e+00	2.326676e+00
616	620	chr10	24600000	24639999	40000	*	chr10	24760000	24799999	40000	*	9.573877	6.327587e-05	2.188713e-02	0.053142752	2.030479e+00	2.101220e+00	2.144880e+00	2.161139e+00	2.182309e+00	2.190792e+00	2.108335e+00	2.102934e+00	2.021636e+00	1.984087e+00	2.188352e+00	2.206162e+00	2.245193e+00	2.195125e+00	2.198101e+00	2.164193e+00	2.169943e+00	2.202177e+00	2.113655e+00	2.176714e+00	2.164664e+00	2.130927e+00	2.183751e+00	2.172904e+00	2.082400e+00	2.103370e+00	2.168025e+00	2.134374e+00	2.153887e+00	2.139171e+00
617	621	chr10	24640000	24679999	40000	*	chr10	24800000	24839999	40000	*	6.092215	8.049477e-04	5.242484e-02	0.053458823	1.705279e+00	1.807606e+00	1.861734e+00	1.861887e+00	1.862148e+00	1.880082e+00	1.751074e+00	1.803017e+00	1.729793e+00	1.661945e+00	1.866826e+00	1.895986e+00	1.950489e+00	1.920655e+00	1.861266e+00	1.855874e+00	1.804885e+00	1.885004e+00	1.763848e+00	1.808473e+00	1.802866e+00	1.855620e+00	1.845831e+00	1.866256e+00	1.720914e+00	1.742667e+00	1.904655e+00	1.883903e+00	1.867093e+00	1.779869e+00
663	667	chr10	26480000	26519999	40000	*	chr10	26640000	26679999	40000	*	4.714562	3.011173e-03	8.152564e-02	0.018868922	2.306709e+00	2.258779e+00	2.194190e+00	2.193320e+00	2.213621e+00	2.183071e+00	2.296266e+00	2.279334e+00	2.240153e+00	2.299338e+00	2.177081e+00	2.169501e+00	2.195836e+00	2.167562e+00	2.233599e+00	2.212808e+00	2.267564e+00	2.210315e+00	2.194422e+00	2.245721e+00	2.252950e+00	2.197099e+00	2.261411e+00	2.270228e+00	2.309143e+00	2.283551e+00	2.191040e+00	2.245968e+00	2.212846e+00	2.206858e+00
678	682	chr10	27080000	27119999	40000	*	chr10	27240000	27279999	40000	*	4.349382	4.460658e-03	9.610863e-02	0.026482753	2.285554e+00	2.304370e+00	2.235172e+00	2.273595e+00	2.210695e+00	2.226391e+00	2.238108e+00	2.233743e+00	2.319082e+00	2.352400e+00	2.237433e+00	2.260011e+00	2.221705e+00	2.275975e+00	2.219788e+00	2.217277e+00	2.266671e+00	2.241716e+00	2.238045e+00	2.191888e+00	2.213063e+00	2.173218e+00	2.273902e+00	2.229994e+00	2.280152e+00	2.227840e+00	2.232174e+00	2.239884e+00	2.248772e+00	2.258439e+00
686	690	chr10	27400000	27439999	40000	*	chr10	27560000	27599999	40000	*	4.812905	2.718091e-03	7.891817e-02	0.044188857	1.774516e+00	1.759540e+00	1.871336e+00	1.844476e+00	1.688367e+00	1.682535e+00	1.702041e+00	1.749295e+00	1.659487e+00	1.627781e+00	1.820004e+00	1.775734e+00	1.821004e+00	1.752238e+00	1.712330e+00	1.696560e+00	1.760364e+00	1.705617e+00	1.677297e+00	1.823297e+00	1.679336e+00	1.705422e+00	1.714331e+00	1.679075e+00	1.774795e+00	1.820181e+00	1.712251e+00	1.704353e+00	1.823804e+00	1.834218e+00
727	731	chr10	29040000	29079999	40000	*	chr10	29200000	29239999	40000	*	5.184192	1.869290e-03	7.562385e-02	0.039318100	2.112418e+00	2.056489e+00	1.931406e+00	1.985586e+00	2.059038e+00	2.196131e+00	2.076152e+00	2.109603e+00	2.191098e+00	2.159897e+00	2.022234e+00	2.009909e+00	2.051755e+00	2.090623e+00	2.037268e+00	2.027065e+00	2.079517e+00	1.935653e+00	1.951689e+00	1.998177e+00	2.272540e+00	2.013890e+00	2.049919e+00	2.056273e+00	1.980403e+00	1.999313e+00	2.153785e+00	2.092824e+00	1.966248e+00	2.011316e+00
746	750	chr10	29800000	29839999	40000	*	chr10	29960000	29999999	40000	*	4.274897	4.845368e-03	9.684458e-02	0.049439850	1.594326e+00	1.664847e+00	1.527065e+00	1.629659e+00	1.834149e+00	1.911857e+00	1.757162e+00	1.787106e+00	1.812074e+00	1.902620e+00	1.650107e+00	1.667718e+00	1.741497e+00	1.875536e+00	1.696511e+00	1.687762e+00	1.827327e+00	1.604271e+00	1.767135e+00	1.803090e+00	1.811036e+00	1.596051e+00	1.747026e+00	1.737740e+00	1.648324e+00	1.651855e+00	1.751190e+00	1.767922e+00	1.647683e+00	1.617274e+00
837	841	chr10	33440000	33479999	40000	*	chr10	33600000	33639999	40000	*	4.227073	5.112137e-03	9.894546e-02	0.045734166	1.780769e+00	1.822799e+00	1.615724e+00	1.618405e+00	1.765086e+00	1.812234e+00	1.844768e+00	1.859157e+00	1.816861e+00	1.825486e+00	1.736465e+00	1.731159e+00	1.788164e+00	1.725472e+00	1.740148e+00	1.744478e+00	1.792163e+00	1.704822e+00	1.871198e+00	1.730347e+00	1.713663e+00	1.685386e+00	1.673410e+00	1.709569e+00	1.834955e+00	1.757362e+00	1.783401e+00	1.742186e+00	1.638712e+00	1.701064e+00
841	845	chr10	33600000	33639999	40000	*	chr10	33760000	33799999	40000	*	4.366353	4.377919e-03	9.346681e-02	0.049023923	2.171226e+00	2.229946e+00	2.038491e+00	2.026602e+00	2.147336e+00	2.291322e+00	2.258002e+00	2.302815e+00	2.202480e+00	2.199956e+00	2.149200e+00	2.113204e+00	2.105505e+00	2.116936e+00	2.211880e+00	2.238109e+00	2.232347e+00	2.122594e+00	2.147109e+00	2.196831e+00	2.244602e+00	2.111810e+00	2.095397e+00	2.082368e+00	2.233045e+00	2.163672e+00	2.095397e+00	2.096463e+00	2.113931e+00	2.177711e+00
842	846	chr10	33640000	33679999	40000	*	chr10	33800000	33839999	40000	*	6.070067	8.207450e-04	5.165465e-02	0.049593925	2.181879e+00	2.160095e+00	2.036222e+00	2.041252e+00	2.191241e+00	2.282516e+00	2.278896e+00	2.315675e+00	2.152788e+00	2.205137e+00	2.175643e+00	2.115962e+00	2.124604e+00	2.097652e+00	2.199779e+00	2.237757e+00	2.213369e+00	2.147126e+00	2.181352e+00	2.219878e+00	2.252584e+00	2.127500e+00	2.164947e+00	2.101920e+00	2.209267e+00	2.170212e+00	2.035047e+00	2.118118e+00	2.132568e+00	2.154631e+00
859	863	chr10	34320000	34359999	40000	*	chr10	34480000	34519999	40000	*	5.846482	1.001620e-03	5.522330e-02	0.058559122	2.190220e+00	2.207484e+00	2.101827e+00	2.042891e+00	2.193186e+00	2.314591e+00	2.245321e+00	2.299478e+00	2.211779e+00	2.193031e+00	2.063230e+00	2.098289e+00	2.037430e+00	2.067710e+00	2.229109e+00	2.231340e+00	2.129651e+00	2.048346e+00	2.276387e+00	2.196239e+00	2.209941e+00	2.213529e+00	2.084031e+00	2.022910e+00	2.118862e+00	2.177601e+00	2.172382e+00	2.082522e+00	2.133266e+00	2.136496e+00
860	864	chr10	34360000	34399999	40000	*	chr10	34520000	34559999	40000	*	5.224866	1.796201e-03	7.456237e-02	0.063210385	2.313736e+00	2.311444e+00	2.201120e+00	2.140064e+00	2.323546e+00	2.437592e+00	2.374256e+00	2.414143e+00	2.381952e+00	2.352991e+00	2.228997e+00	2.269294e+00	2.200855e+00	2.258493e+00	2.350188e+00	2.359931e+00	2.260905e+00	2.182781e+00	2.404347e+00	2.366240e+00	2.353743e+00	2.361334e+00	2.225750e+00	2.175449e+00	2.218785e+00	2.315341e+00	2.315949e+00	2.220238e+00	2.288134e+00	2.241235e+00
875	879	chr10	34960000	34999999	40000	*	chr10	35120000	35159999	40000	*	4.252164	4.970162e-03	9.781362e-02	0.077936349	1.995976e+00	2.175225e+00	1.932634e+00	1.997061e+00	2.395513e+00	2.267187e+00	2.311966e+00	2.342309e+00	2.060622e+00	2.148375e+00	2.040836e+00	2.153453e+00	2.097193e+00	2.146121e+00	2.202627e+00	2.221923e+00	2.187582e+00	1.921020e+00	2.329300e+00	2.330356e+00	2.248895e+00	2.088765e+00	2.018312e+00	2.078211e+00	2.244207e+00	2.176990e+00	2.048521e+00	2.096036e+00	2.085298e+00	1.972935e+00
876	880	chr10	35000000	35039999	40000	*	chr10	35160000	35199999	40000	*	5.343351	1.601120e-03	6.754981e-02	0.072298324	2.042177e+00	2.145653e+00	1.934124e+00	1.970347e+00	2.404735e+00	2.292756e+00	2.339763e+00	2.367317e+00	2.082570e+00	2.161512e+00	2.043949e+00	2.172158e+00	2.113944e+00	2.163310e+00	2.189936e+00	2.232933e+00	2.191932e+00	1.943470e+00	2.314955e+00	2.323905e+00	2.262630e+00	2.115103e+00	2.020176e+00	2.073241e+00	2.266456e+00	2.147827e+00	2.084360e+00	2.147537e+00	2.071659e+00	2.007322e+00
969	973	chr10	38720000	38759999	40000	*	chr10	38960000	38999999	40000	*	7.020143	3.724596e-04	3.877922e-02	0.014493767	-8.446575e-01	-8.446575e-01	-8.890956e-01	-8.950974e-01	-9.421285e-01	-8.798367e-01	-8.083615e-01	-7.801223e-01	-8.425481e-01	-8.366766e-01	-8.234335e-01	-8.798367e-01	-7.368957e-01	-8.021319e-01	-9.786995e-01	-9.612728e-01	-8.032575e-01	-8.240201e-01	-9.220591e-01	-9.846134e-01	-8.881502e-01	-9.098702e-01	-1.004862e+00	-9.186631e-01	-7.908981e-01	-8.263029e-01	-8.579924e-01	-9.100707e-01	-8.579924e-01	-8.709909e-01
1089	1093	chr10	47040000	47079999	40000	*	chr10	47200000	47239999	40000	*	4.408672	4.179058e-03	9.402915e-02	0.059490026	-7.867511e-01	-7.342924e-01	-7.068957e-01	-7.211614e-01	-6.429149e-01	-7.019664e-01	-6.302633e-01	-6.047096e-01	-8.213828e-01	-8.433945e-01	-7.550932e-01	-6.788288e-01	-7.342924e-01	-5.600295e-01	-6.945971e-01	-7.211614e-01	-7.559586e-01	-7.629645e-01	-6.808700e-01	-7.520980e-01	-7.867511e-01	-7.040941e-01	-7.743002e-01	-7.381117e-01	-7.094194e-01	-6.924633e-01	-5.743739e-01	-5.761145e-01	-7.618000e-01	-7.755701e-01
1092	1096	chr10	47160000	47199999	40000	*	chr10	47320000	47359999	40000	*	4.455453	3.971035e-03	9.911614e-02	0.067449751	-9.033361e-01	-8.826012e-01	-8.351759e-01	-8.411812e-01	-8.549021e-01	-9.292576e-01	-9.575152e-01	-8.688794e-01	-9.351823e-01	-9.145125e-01	-9.277138e-01	-8.411812e-01	-9.033361e-01	-9.371171e-01	-8.271416e-01	-8.688794e-01	-9.553099e-01	-9.847411e-01	-8.658102e-01	-9.033361e-01	-9.033361e-01	-8.357665e-01	-8.957170e-01	-9.689472e-01	-8.896695e-01	-8.630453e-01	-7.184390e-01	-7.573887e-01	-9.653710e-01	-9.240533e-01
1099	1103	chr10	47520000	47559999	40000	*	chr10	47680000	47719999	40000	*	6.693721	4.839344e-04	4.633972e-02	0.026996178	-5.458003e-01	-5.637548e-01	-4.158570e-01	-4.718768e-01	-4.158570e-01	-4.555372e-01	-4.607134e-01	-4.368039e-01	-4.607134e-01	-5.161022e-01	-5.397123e-01	-4.718768e-01	-3.948491e-01	-3.948491e-01	-3.633638e-01	-3.870864e-01	-4.001474e-01	-4.555372e-01	-4.337774e-01	-5.213638e-01	-4.802891e-01	-5.384706e-01	-5.190409e-01	-5.247219e-01	-4.099281e-01	-4.441916e-01	-2.907727e-01	-3.346988e-01	-4.981697e-01	-4.441916e-01
1117	1121	chr10	48400000	48439999	40000	*	chr10	48560000	48599999	40000	*	5.603071	1.252083e-03	6.580526e-02	0.038751849	1.170211e+00	1.060509e+00	1.283332e+00	1.346087e+00	1.094617e+00	1.159702e+00	1.291477e+00	1.278806e+00	1.163201e+00	1.097449e+00	1.181544e+00	1.172564e+00	1.092699e+00	1.017230e+00	1.257519e+00	1.259252e+00	1.174182e+00	1.038854e+00	1.297918e+00	1.211731e+00	1.283415e+00	1.278275e+00	1.095295e+00	1.212138e+00	1.167139e+00	1.162677e+00	1.312295e+00	1.370818e+00	1.272725e+00	1.279810e+00
1118	1122	chr10	48440000	48479999	40000	*	chr10	48600000	48639999	40000	*	5.104504	2.022489e-03	7.291129e-02	0.041797461	7.220592e-01	6.872204e-01	7.668174e-01	9.466377e-01	7.329043e-01	7.542176e-01	8.113094e-01	8.193055e-01	7.787356e-01	6.529134e-01	7.668174e-01	7.121000e-01	5.689578e-01	6.105722e-01	8.312548e-01	7.542176e-01	7.249159e-01	6.832624e-01	8.094398e-01	7.779301e-01	8.540545e-01	8.822128e-01	7.680810e-01	7.991036e-01	6.878448e-01	7.364749e-01	8.982081e-01	9.539682e-01	8.097953e-01	8.508472e-01
1122	1126	chr10	48600000	48639999	40000	*	chr10	48760000	48799999	40000	*	4.966121	2.323663e-03	7.658824e-02	0.040483516	-1.224528e+00	-1.206431e+00	-1.185364e+00	-1.043027e+00	-1.176044e+00	-1.181256e+00	-1.162448e+00	-1.164834e+00	-1.115298e+00	-1.164834e+00	-1.244260e+00	-1.245441e+00	-1.279820e+00	-1.258372e+00	-1.176044e+00	-1.142470e+00	-1.240252e+00	-1.258876e+00	-1.153921e+00	-1.184278e+00	-1.009532e+00	-1.097930e+00	-1.164901e+00	-1.121044e+00	-1.247100e+00	-1.191695e+00	-1.116324e+00	-1.138375e+00	-1.131101e+00	-1.200952e+00
1125	1129	chr10	48720000	48759999	40000	*	chr10	48880000	48919999	40000	*	5.326967	1.626605e-03	6.593812e-02	0.029313592	-1.359881e+00	-1.352125e+00	-1.303949e+00	-1.294979e+00	-1.335600e+00	-1.344399e+00	-1.308677e+00	-1.276523e+00	-1.264145e+00	-1.276523e+00	-1.276375e+00	-1.303555e+00	-1.259236e+00	-1.307686e+00	-1.283058e+00	-1.294979e+00	-1.323413e+00	-1.352502e+00	-1.292613e+00	-1.302709e+00	-1.265055e+00	-1.273073e+00	-1.284872e+00	-1.329293e+00	-1.359202e+00	-1.348158e+00	-1.274730e+00	-1.263041e+00	-1.294074e+00	-1.258138e+00
1186	1190	chr10	51200000	51239999	40000	*	chr10	51400000	51439999	40000	*	4.877938	2.542067e-03	7.881439e-02	0.020678206	-1.181469e+00	-1.164312e+00	-1.225929e+00	-1.188795e+00	-1.249335e+00	-1.278095e+00	-1.166619e+00	-1.233159e+00	-1.211945e+00	-1.158955e+00	-1.283151e+00	-1.291824e+00	-1.312045e+00	-1.267626e+00	-1.252439e+00	-1.263720e+00	-1.191219e+00	-1.198820e+00	-1.310260e+00	-1.247931e+00	-1.242112e+00	-1.271551e+00	-1.207898e+00	-1.287206e+00	-1.176826e+00	-1.193748e+00	-1.322324e+00	-1.296613e+00	-1.187873e+00	-1.185378e+00
1188	1192	chr10	51280000	51319999	40000	*	chr10	51480000	51519999	40000	*	5.870773	9.799187e-04	6.020028e-02	0.020579169	-9.971164e-01	-8.926752e-01	-9.796476e-01	-9.117955e-01	-1.054019e+00	-1.051460e+00	-9.969940e-01	-1.041532e+00	-9.474710e-01	-9.117955e-01	-9.969940e-01	-1.032454e+00	-1.029730e+00	-9.438061e-01	-9.796476e-01	-1.041532e+00	-9.599786e-01	-9.256694e-01	-1.126204e+00	-1.097082e+00	-9.753954e-01	-1.024346e+00	-1.023285e+00	-1.025413e+00	-8.680100e-01	-9.563607e-01	-1.124124e+00	-1.130967e+00	-9.069636e-01	-8.952377e-01
1198	1202	chr10	51760000	51799999	40000	*	chr10	51920000	51959999	40000	*	4.499916	3.784132e-03	8.861031e-02	0.039257293	-6.564433e-01	-7.857065e-01	-7.637201e-01	-7.481396e-01	-5.643261e-01	-4.576747e-01	-7.008125e-01	-7.086964e-01	-5.495818e-01	-5.098423e-01	-7.741228e-01	-7.086964e-01	-5.714386e-01	-6.975849e-01	-5.799724e-01	-7.086964e-01	-7.375155e-01	-6.857858e-01	-5.502980e-01	-4.915107e-01	-5.953373e-01	-5.502085e-01	-5.913705e-01	-5.986836e-01	-7.199597e-01	-6.345105e-01	-7.451335e-01	-7.838243e-01	-6.471242e-01	-7.310720e-01
1204	1208	chr10	52000000	52039999	40000	*	chr10	52160000	52199999	40000	*	4.922687	2.428457e-03	7.583342e-02	0.048921132	1.957689e+00	1.978944e+00	2.078734e+00	2.124067e+00	2.146000e+00	2.142206e+00	2.150544e+00	1.994547e+00	2.074343e+00	2.087249e+00	1.950169e+00	1.991623e+00	2.065385e+00	2.106796e+00	2.021305e+00	2.045870e+00	1.986862e+00	2.082975e+00	2.171980e+00	2.090486e+00	2.259863e+00	2.184412e+00	2.151680e+00	2.090273e+00	2.077389e+00	2.013295e+00	2.128301e+00	2.160137e+00	1.909514e+00	1.986079e+00
1205	1209	chr10	52040000	52079999	40000	*	chr10	52200000	52239999	40000	*	6.043474	8.401806e-04	5.320850e-02	0.048365691	2.522255e+00	2.420931e+00	2.504935e+00	2.552043e+00	2.573550e+00	2.570980e+00	2.601336e+00	2.539338e+00	2.597734e+00	2.564105e+00	2.446608e+00	2.452202e+00	2.524718e+00	2.540865e+00	2.494049e+00	2.530319e+00	2.512365e+00	2.487811e+00	2.573654e+00	2.576570e+00	2.661056e+00	2.571891e+00	2.621688e+00	2.573482e+00	2.510271e+00	2.472339e+00	2.552491e+00	2.612480e+00	2.424317e+00	2.454875e+00
1263	1267	chr10	54360000	54399999	40000	*	chr10	54520000	54559999	40000	*	6.334412	6.530006e-04	4.893428e-02	0.025460721	1.359022e+00	1.347964e+00	1.245328e+00	1.253878e+00	1.193077e+00	1.218072e+00	1.334385e+00	1.310751e+00	1.234162e+00	1.259039e+00	1.371032e+00	1.419016e+00	1.301012e+00	1.253298e+00	1.339302e+00	1.286791e+00	1.242471e+00	1.295958e+00	1.285342e+00	1.228353e+00	1.192925e+00	1.354223e+00	1.399509e+00	1.329679e+00	1.223773e+00	1.214413e+00	1.264939e+00	1.339186e+00	1.257988e+00	1.297429e+00
1271	1275	chr10	54680000	54719999	40000	*	chr10	54840000	54879999	40000	*	4.441291	4.032746e-03	9.953221e-02	0.033696495	1.893074e+00	1.842074e+00	1.936260e+00	1.985662e+00	1.969341e+00	2.130123e+00	1.953866e+00	1.968138e+00	1.924756e+00	2.020350e+00	1.975141e+00	1.996758e+00	2.082962e+00	2.079084e+00	1.902769e+00	1.925627e+00	1.880662e+00	1.769010e+00	1.971582e+00	2.050405e+00	1.952485e+00	2.055804e+00	1.905511e+00	1.935014e+00	1.875129e+00	1.926494e+00	1.865026e+00	1.906753e+00	2.084793e+00	2.036210e+00
1272	1276	chr10	54720000	54759999	40000	*	chr10	54880000	54919999	40000	*	5.579731	1.279630e-03	6.037430e-02	0.033375936	1.798752e+00	1.720808e+00	1.879267e+00	1.914295e+00	1.844963e+00	2.008140e+00	1.845443e+00	1.865650e+00	1.844519e+00	1.869261e+00	1.875370e+00	1.867569e+00	1.980130e+00	1.963525e+00	1.810517e+00	1.815332e+00	1.754904e+00	1.656323e+00	1.919320e+00	1.916858e+00	1.883036e+00	1.971056e+00	1.814951e+00	1.813481e+00	1.754142e+00	1.840659e+00	1.799445e+00	1.822250e+00	1.960329e+00	1.933895e+00
1420	1424	chr10	60640000	60679999	40000	*	chr10	60800000	60839999	40000	*	4.759839	2.872004e-03	8.246172e-02	0.031720057	2.222118e+00	2.267343e+00	2.192954e+00	2.345018e+00	2.430251e+00	2.455824e+00	2.391704e+00	2.436213e+00	2.287508e+00	2.226190e+00	2.450064e+00	2.423301e+00	2.375552e+00	2.385733e+00	2.461906e+00	2.399891e+00	2.366454e+00	2.377035e+00	2.379918e+00	2.379918e+00	2.371223e+00	2.383468e+00	2.261469e+00	2.309850e+00	2.306504e+00	2.302227e+00	2.370366e+00	2.359456e+00	2.410136e+00	2.309377e+00
1421	1425	chr10	60680000	60719999	40000	*	chr10	60840000	60879999	40000	*	5.995907	8.762655e-04	5.385272e-02	0.032559914	2.456988e+00	2.424311e+00	2.412729e+00	2.552496e+00	2.593807e+00	2.618974e+00	2.617242e+00	2.686465e+00	2.494295e+00	2.449219e+00	2.681501e+00	2.666876e+00	2.545605e+00	2.514405e+00	2.641086e+00	2.626943e+00	2.619020e+00	2.509524e+00	2.601725e+00	2.604919e+00	2.606364e+00	2.554295e+00	2.398668e+00	2.464369e+00	2.543369e+00	2.518300e+00	2.545516e+00	2.533742e+00	2.604283e+00	2.554322e+00
1422	1426	chr10	60720000	60759999	40000	*	chr10	60880000	60919999	40000	*	5.315395	1.644882e-03	6.617995e-02	0.032453966	2.460018e+00	2.432632e+00	2.446585e+00	2.566588e+00	2.573205e+00	2.615922e+00	2.628516e+00	2.632581e+00	2.487283e+00	2.429081e+00	2.669937e+00	2.685675e+00	2.499105e+00	2.470020e+00	2.610274e+00	2.569439e+00	2.640569e+00	2.489669e+00	2.596518e+00	2.607195e+00	2.599866e+00	2.524814e+00	2.455054e+00	2.459092e+00	2.516660e+00	2.487844e+00	2.526007e+00	2.524136e+00	2.556652e+00	2.540674e+00
1434	1438	chr10	61200000	61239999	40000	*	chr10	61360000	61399999	40000	*	4.228286	5.105165e-03	9.888011e-02	0.019722748	1.695379e+00	1.609520e+00	1.762220e+00	1.823557e+00	1.769884e+00	1.756608e+00	1.718712e+00	1.721588e+00	1.710640e+00	1.737738e+00	1.742953e+00	1.712039e+00	1.723971e+00	1.698820e+00	1.668499e+00	1.687628e+00	1.692715e+00	1.632133e+00	1.745138e+00	1.734742e+00	1.813155e+00	1.790779e+00	1.770867e+00	1.670506e+00	1.666785e+00	1.721939e+00	1.791661e+00	1.778257e+00	1.650335e+00	1.621923e+00
1490	1494	chr10	63440000	63479999	40000	*	chr10	63600000	63639999	40000	*	4.291143	4.758359e-03	9.610863e-02	0.022020519	2.445622e+00	2.462226e+00	2.345020e+00	2.366030e+00	2.365019e+00	2.339921e+00	2.377201e+00	2.388488e+00	2.349433e+00	2.325516e+00	2.359711e+00	2.359708e+00	2.359432e+00	2.411929e+00	2.448494e+00	2.505730e+00	2.432368e+00	2.339587e+00	2.334303e+00	2.373927e+00	2.319017e+00	2.281284e+00	2.368068e+00	2.387979e+00	2.404191e+00	2.352573e+00	2.353178e+00	2.383568e+00	2.378765e+00	2.360303e+00
1497	1501	chr10	63720000	63759999	40000	*	chr10	63880000	63919999	40000	*	4.727715	2.969970e-03	8.130171e-02	0.019474961	2.705944e+00	2.637159e+00	2.658980e+00	2.571060e+00	2.615658e+00	2.540965e+00	2.638945e+00	2.614895e+00	2.654180e+00	2.629268e+00	2.440330e+00	2.436831e+00	2.556213e+00	2.583348e+00	2.552700e+00	2.625584e+00	2.615832e+00	2.608032e+00	2.637159e+00	2.605325e+00	2.476471e+00	2.519780e+00	2.671877e+00	2.596566e+00	2.558800e+00	2.603149e+00	2.606747e+00	2.559647e+00	2.571738e+00	2.604525e+00
1550	1554	chr10	65840000	65879999	40000	*	chr10	66000000	66039999	40000	*	5.447321	1.449584e-03	6.318308e-02	0.030886364	2.093401e+00	2.124332e+00	2.130222e+00	2.094203e+00	1.979768e+00	1.992281e+00	2.060078e+00	2.067554e+00	1.974083e+00	2.050710e+00	2.171618e+00	2.141833e+00	2.081622e+00	1.946439e+00	2.162417e+00	2.161119e+00	2.010584e+00	1.967442e+00	2.091462e+00	2.079447e+00	2.055124e+00	2.156877e+00	2.076122e+00	2.083798e+00	2.118669e+00	2.119025e+00	1.944141e+00	1.997047e+00	2.121903e+00	2.044361e+00
1551	1555	chr10	65880000	65919999	40000	*	chr10	66040000	66079999	40000	*	9.965076	4.995353e-05	2.013663e-02	0.030539463	2.132913e+00	2.176092e+00	2.139605e+00	2.107229e+00	2.014183e+00	2.027380e+00	2.097178e+00	2.109157e+00	2.030062e+00	2.056827e+00	2.224797e+00	2.174156e+00	2.097985e+00	2.023825e+00	2.191190e+00	2.227111e+00	2.046963e+00	2.072969e+00	2.091523e+00	2.121582e+00	2.106190e+00	2.196417e+00	2.106768e+00	2.096538e+00	2.139910e+00	2.143093e+00	2.001758e+00	2.037594e+00	2.173881e+00	2.118547e+00
1556	1560	chr10	66080000	66119999	40000	*	chr10	66240000	66279999	40000	*	5.393951	1.525232e-03	6.618219e-02	0.017636302	2.057538e+00	1.972762e+00	2.042277e+00	2.062716e+00	1.991648e+00	2.012698e+00	2.073319e+00	2.035982e+00	1.931947e+00	1.947061e+00	2.032204e+00	2.035379e+00	1.943737e+00	1.937168e+00	2.082433e+00	2.028718e+00	1.989864e+00	1.966003e+00	2.045758e+00	1.990634e+00	2.068106e+00	2.071336e+00	1.987762e+00	1.943796e+00	2.051506e+00	2.049298e+00	2.032611e+00	2.052286e+00	1.975240e+00	1.973412e+00
1650	1654	chr10	69840000	69879999	40000	*	chr10	70000000	70039999	40000	*	4.636571	3.269207e-03	8.590603e-02	0.022625602	2.445841e+00	2.493170e+00	2.390096e+00	2.416489e+00	2.424579e+00	2.403478e+00	2.426650e+00	2.379570e+00	2.458352e+00	2.443422e+00	2.369221e+00	2.312999e+00	2.338005e+00	2.413060e+00	2.309338e+00	2.324422e+00	2.420398e+00	2.425117e+00	2.387879e+00	2.383414e+00	2.377890e+00	2.307710e+00	2.395501e+00	2.401331e+00	2.407992e+00	2.379372e+00	2.383179e+00	2.316658e+00	2.397376e+00	2.412754e+00
1798	1802	chr10	75760000	75799999	40000	*	chr10	75920000	75959999	40000	*	4.892335	2.504871e-03	7.656454e-02	0.021711395	2.384147e+00	2.399785e+00	2.488198e+00	2.390536e+00	2.339168e+00	2.293541e+00	2.412860e+00	2.376932e+00	2.352992e+00	2.395672e+00	2.367446e+00	2.381252e+00	2.393798e+00	2.416123e+00	2.241318e+00	2.311200e+00	2.327259e+00	2.331057e+00	2.319505e+00	2.339350e+00	2.398938e+00	2.392376e+00	2.369991e+00	2.344066e+00	2.442137e+00	2.434788e+00	2.381894e+00	2.403745e+00	2.337994e+00	2.342847e+00
1833	1837	chr10	77160000	77199999	40000	*	chr10	77320000	77359999	40000	*	4.349317	4.460983e-03	9.403557e-02	0.087366752	2.151016e+00	2.107579e+00	2.177994e+00	2.219413e+00	2.464348e+00	2.472069e+00	2.381719e+00	2.487544e+00	2.292365e+00	2.332781e+00	2.168716e+00	2.254093e+00	2.278542e+00	2.333382e+00	2.186367e+00	2.296752e+00	2.349501e+00	2.072165e+00	2.379773e+00	2.449902e+00	2.477759e+00	2.206066e+00	2.247676e+00	2.327365e+00	2.213775e+00	2.200064e+00	2.332236e+00	2.260191e+00	2.198171e+00	2.192497e+00
1834	1838	chr10	77200000	77239999	40000	*	chr10	77360000	77399999	40000	*	4.262336	4.913876e-03	9.737852e-02	0.087942462	2.243938e+00	2.262953e+00	2.293749e+00	2.351573e+00	2.578109e+00	2.624021e+00	2.549184e+00	2.615149e+00	2.418471e+00	2.469087e+00	2.290244e+00	2.361871e+00	2.453803e+00	2.474901e+00	2.351749e+00	2.446646e+00	2.508355e+00	2.186042e+00	2.546334e+00	2.572710e+00	2.590076e+00	2.322934e+00	2.384565e+00	2.474611e+00	2.375906e+00	2.292584e+00	2.413428e+00	2.428658e+00	2.335594e+00	2.268354e+00
1839	1843	chr10	77400000	77439999	40000	*	chr10	77560000	77599999	40000	*	4.707618	3.033187e-03	8.175458e-02	0.074144807	2.281416e+00	2.203289e+00	2.236108e+00	2.298194e+00	2.403512e+00	2.550998e+00	2.504811e+00	2.512013e+00	2.372926e+00	2.371192e+00	2.255558e+00	2.312755e+00	2.323864e+00	2.306131e+00	2.323893e+00	2.345677e+00	2.392356e+00	2.178677e+00	2.450343e+00	2.467607e+00	2.518712e+00	2.332789e+00	2.236321e+00	2.282215e+00	2.347879e+00	2.273683e+00	2.406225e+00	2.404706e+00	2.249113e+00	2.294526e+00
1885	1889	chr10	79240000	79279999	40000	*	chr10	79400000	79439999	40000	*	5.308119	1.656494e-03	7.269695e-02	0.046205377	2.294221e+00	2.243756e+00	2.195341e+00	2.311340e+00	2.462252e+00	2.369143e+00	2.521373e+00	2.450863e+00	2.234641e+00	2.147817e+00	2.272393e+00	2.340767e+00	2.430164e+00	2.389115e+00	2.297521e+00	2.391351e+00	2.370116e+00	2.491567e+00	2.264605e+00	2.291914e+00	2.297577e+00	2.323243e+00	2.290715e+00	2.368182e+00	2.375363e+00	2.349525e+00	2.386956e+00	2.394536e+00	2.195468e+00	2.176544e+00
1886	1890	chr10	79280000	79319999	40000	*	chr10	79440000	79479999	40000	*	4.645733	3.237630e-03	8.601526e-02	0.044171969	2.124044e+00	2.115332e+00	2.020502e+00	2.105913e+00	2.332640e+00	2.236364e+00	2.370586e+00	2.276305e+00	2.059025e+00	2.006710e+00	2.137205e+00	2.200527e+00	2.230368e+00	2.271317e+00	2.109760e+00	2.178923e+00	2.212978e+00	2.389275e+00	2.050419e+00	2.200610e+00	2.177215e+00	2.163001e+00	2.115309e+00	2.196901e+00	2.285181e+00	2.238528e+00	2.238601e+00	2.251673e+00	2.025185e+00	2.047429e+00
1887	1891	chr10	79320000	79359999	40000	*	chr10	79480000	79519999	40000	*	5.036401	2.164783e-03	7.968746e-02	0.040760164	1.997418e+00	2.026127e+00	2.092133e+00	2.030970e+00	2.261450e+00	2.178027e+00	2.320948e+00	2.210776e+00	1.957797e+00	1.979789e+00	2.080406e+00	2.140494e+00	2.164929e+00	2.224035e+00	2.053534e+00	2.185260e+00	2.145219e+00	2.311365e+00	2.100279e+00	2.144215e+00	2.139749e+00	2.121759e+00	2.114187e+00	2.149391e+00	2.206908e+00	2.183698e+00	2.201684e+00	2.197357e+00	1.979816e+00	2.026589e+00
2039	2043	chr10	85400000	85439999	40000	*	chr10	85560000	85599999	40000	*	4.275993	4.839443e-03	9.962634e-02	0.047879833	2.327057e+00	2.266117e+00	2.269384e+00	2.257732e+00	2.236925e+00	2.263525e+00	2.218352e+00	2.174809e+00	2.234944e+00	2.253644e+00	2.331124e+00	2.362111e+00	2.248015e+00	2.204657e+00	2.306091e+00	2.280183e+00	2.275375e+00	2.260098e+00	2.309654e+00	2.248015e+00	2.182208e+00	2.276344e+00	2.153489e+00	2.178607e+00	2.293497e+00	2.338529e+00	2.293497e+00	2.192047e+00	2.262103e+00	2.263391e+00
2041	2045	chr10	85480000	85519999	40000	*	chr10	85640000	85679999	40000	*	5.747978	1.095399e-03	6.276409e-02	0.042285673	2.293824e+00	2.212626e+00	2.150396e+00	2.216525e+00	2.207558e+00	2.210319e+00	2.154241e+00	2.142346e+00	2.170471e+00	2.179059e+00	2.336856e+00	2.376001e+00	2.228200e+00	2.189500e+00	2.296184e+00	2.268960e+00	2.266757e+00	2.255023e+00	2.250307e+00	2.213143e+00	2.117960e+00	2.200092e+00	2.090422e+00	2.196912e+00	2.290941e+00	2.309807e+00	2.207815e+00	2.127066e+00	2.215442e+00	2.182657e+00
2042	2046	chr10	85520000	85559999	40000	*	chr10	85680000	85719999	40000	*	4.567088	3.520360e-03	8.624981e-02	0.038290610	2.077758e+00	2.111099e+00	2.044919e+00	2.144006e+00	2.050506e+00	2.049919e+00	1.989018e+00	1.989875e+00	2.021636e+00	2.047654e+00	2.203952e+00	2.248101e+00	2.119319e+00	2.062690e+00	2.140434e+00	2.149440e+00	2.118500e+00	2.089806e+00	2.130694e+00	2.012702e+00	1.986416e+00	2.059363e+00	2.007876e+00	2.058834e+00	2.116716e+00	2.180422e+00	2.067731e+00	2.008742e+00	2.067462e+00	2.045225e+00
2086	2090	chr10	87280000	87319999	40000	*	chr10	87440000	87479999	40000	*	4.546538	3.598775e-03	8.908900e-02	0.030394718	1.381319e+00	1.336929e+00	1.468192e+00	1.483926e+00	1.239383e+00	1.337145e+00	1.332639e+00	1.313154e+00	1.354105e+00	1.270747e+00	1.399219e+00	1.395641e+00	1.295599e+00	1.264333e+00	1.384666e+00	1.400446e+00	1.338094e+00	1.349254e+00	1.364251e+00	1.446282e+00	1.253516e+00	1.380161e+00	1.265699e+00	1.326821e+00	1.372747e+00	1.320887e+00	1.380689e+00	1.384989e+00	1.333336e+00	1.374723e+00
2093	2097	chr10	87560000	87599999	40000	*	chr10	87720000	87759999	40000	*	4.338646	4.513917e-03	9.704134e-02	0.025561567	2.005267e+00	2.043442e+00	1.984547e+00	2.047305e+00	1.977703e+00	2.043434e+00	2.092388e+00	2.088679e+00	2.015694e+00	2.006223e+00	2.053139e+00	2.025287e+00	2.077306e+00	2.105621e+00	2.059390e+00	2.026349e+00	2.043632e+00	2.049836e+00	1.949152e+00	1.981083e+00	2.025482e+00	2.018937e+00	2.067617e+00	2.036893e+00	2.050781e+00	2.070216e+00	2.089921e+00	2.088724e+00	1.948625e+00	2.002317e+00
2104	2108	chr10	88000000	88039999	40000	*	chr10	88160000	88199999	40000	*	6.953769	3.925254e-04	3.917376e-02	0.042379296	1.418520e+00	1.473730e+00	1.303643e+00	1.292514e+00	1.458334e+00	1.365125e+00	1.485367e+00	1.457988e+00	1.277085e+00	1.260317e+00	1.295387e+00	1.339184e+00	1.341887e+00	1.346076e+00	1.281230e+00	1.308400e+00	1.394338e+00	1.497128e+00	1.240129e+00	1.330103e+00	1.270025e+00	1.280363e+00	1.429091e+00	1.372101e+00	1.438626e+00	1.449972e+00	1.332386e+00	1.331722e+00	1.284494e+00	1.327406e+00
2175	2179	chr10	90840000	90879999	40000	*	chr10	91000000	91039999	40000	*	4.979802	2.291725e-03	7.433407e-02	0.028139772	2.514041e+00	2.569031e+00	2.554226e+00	2.564177e+00	2.636205e+00	2.631003e+00	2.634639e+00	2.578161e+00	2.614679e+00	2.567737e+00	2.511614e+00	2.544662e+00	2.601566e+00	2.662217e+00	2.591183e+00	2.578161e+00	2.628062e+00	2.635702e+00	2.647929e+00	2.662217e+00	2.599608e+00	2.533081e+00	2.585351e+00	2.516775e+00	2.661514e+00	2.642472e+00	2.605668e+00	2.588584e+00	2.532017e+00	2.555745e+00
2218	2222	chr10	92560000	92599999	40000	*	chr10	92720000	92759999	40000	*	4.400404	4.217092e-03	9.215824e-02	0.026288687	2.331518e+00	2.382276e+00	2.333464e+00	2.303380e+00	2.270072e+00	2.356685e+00	2.326543e+00	2.352834e+00	2.364543e+00	2.408973e+00	2.360219e+00	2.358828e+00	2.297595e+00	2.346918e+00	2.349476e+00	2.346552e+00	2.290088e+00	2.285370e+00	2.307639e+00	2.341523e+00	2.434758e+00	2.393046e+00	2.275104e+00	2.298526e+00	2.393839e+00	2.424654e+00	2.373160e+00	2.389526e+00	2.323370e+00	2.327672e+00
2284	2288	chr10	95200000	95239999	40000	*	chr10	95360000	95399999	40000	*	4.490361	3.823443e-03	8.892857e-02	0.026826153	1.321848e+00	1.355049e+00	1.496031e+00	1.520850e+00	1.362832e+00	1.384716e+00	1.277971e+00	1.364456e+00	1.481208e+00	1.363383e+00	1.425933e+00	1.507050e+00	1.481028e+00	1.446588e+00	1.472041e+00	1.484047e+00	1.389492e+00	1.403743e+00	1.395659e+00	1.364391e+00	1.449747e+00	1.485422e+00	1.507803e+00	1.522329e+00	1.447761e+00	1.397822e+00	1.409477e+00	1.367804e+00	1.372458e+00	1.431259e+00
2304	2308	chr10	96000000	96039999	40000	*	chr10	96160000	96199999	40000	*	4.460354	3.949930e-03	9.002881e-02	0.041226756	2.472096e+00	2.361418e+00	2.445061e+00	2.524104e+00	2.363230e+00	2.402792e+00	2.384590e+00	2.376278e+00	2.524624e+00	2.496941e+00	2.490318e+00	2.524104e+00	2.522526e+00	2.498855e+00	2.472425e+00	2.530728e+00	2.428858e+00	2.375607e+00	2.330151e+00	2.360352e+00	2.481450e+00	2.483271e+00	2.415009e+00	2.391868e+00	2.397102e+00	2.464443e+00	2.472005e+00	2.513778e+00	2.498925e+00	2.468937e+00
2343	2347	chr10	97560000	97599999	40000	*	chr10	97720000	97759999	40000	*	5.895808	9.581124e-04	5.422332e-02	0.021910011	2.572320e+00	2.587003e+00	2.587509e+00	2.586437e+00	2.558520e+00	2.569655e+00	2.559338e+00	2.576208e+00	2.600075e+00	2.614716e+00	2.661893e+00	2.665708e+00	2.605158e+00	2.581471e+00	2.557373e+00	2.532510e+00	2.554253e+00	2.533356e+00	2.621096e+00	2.549550e+00	2.644404e+00	2.639985e+00	2.549448e+00	2.515320e+00	2.593422e+00	2.599452e+00	2.614976e+00	2.641066e+00	2.637901e+00	2.585815e+00
2347	2351	chr10	97720000	97759999	40000	*	chr10	97880000	97919999	40000	*	5.701852	1.142718e-03	6.372179e-02	0.020671781	2.818174e+00	2.739005e+00	2.801591e+00	2.813705e+00	2.733455e+00	2.767460e+00	2.741563e+00	2.762698e+00	2.820757e+00	2.830057e+00	2.856592e+00	2.880216e+00	2.833474e+00	2.751429e+00	2.833211e+00	2.805243e+00	2.764107e+00	2.755951e+00	2.736648e+00	2.719272e+00	2.846301e+00	2.848382e+00	2.726387e+00	2.707798e+00	2.770752e+00	2.785170e+00	2.822444e+00	2.849984e+00	2.818998e+00	2.801858e+00
2369	2373	chr10	98600000	98639999	40000	*	chr10	98760000	98799999	40000	*	4.299026	4.716778e-03	9.574748e-02	0.016261272	2.527398e+00	2.518476e+00	2.513699e+00	2.518556e+00	2.598518e+00	2.558320e+00	2.497141e+00	2.446166e+00	2.522547e+00	2.571741e+00	2.574095e+00	2.577294e+00	2.541607e+00	2.645383e+00	2.433496e+00	2.480407e+00	2.540185e+00	2.589423e+00	2.539076e+00	2.572021e+00	2.509467e+00	2.494506e+00	2.540326e+00	2.561380e+00	2.613412e+00	2.592310e+00	2.567222e+00	2.536418e+00	2.455207e+00	2.481647e+00
2548	2552	chr10	105760000	105799999	40000	*	chr10	105920000	105959999	40000	*	5.432312	1.470418e-03	6.538536e-02	0.028147449	2.335821e+00	2.347514e+00	2.428086e+00	2.384996e+00	2.444814e+00	2.470579e+00	2.385816e+00	2.420264e+00	2.454683e+00	2.481593e+00	2.425927e+00	2.414299e+00	2.402465e+00	2.463458e+00	2.374306e+00	2.366056e+00	2.386091e+00	2.351158e+00	2.480188e+00	2.465373e+00	2.423878e+00	2.441959e+00	2.464833e+00	2.417859e+00	2.372662e+00	2.368184e+00	2.472828e+00	2.452144e+00	2.346672e+00	2.412759e+00
2623	2627	chr10	108760000	108799999	40000	*	chr10	108920000	108959999	40000	*	4.894251	2.499967e-03	7.863402e-02	0.032461313	2.142490e+00	2.150157e+00	1.980968e+00	2.043594e+00	2.066769e+00	2.098403e+00	2.134229e+00	2.137155e+00	2.095555e+00	2.073890e+00	2.204501e+00	2.175482e+00	2.062907e+00	2.030246e+00	2.082179e+00	1.962193e+00	2.172250e+00	2.188785e+00	2.096673e+00	2.167177e+00	2.100004e+00	2.048398e+00	2.130028e+00	2.109485e+00	2.100440e+00	2.078861e+00	2.086592e+00	2.059273e+00	2.101145e+00	2.134897e+00
2662	2666	chr10	110320000	110359999	40000	*	chr10	110480000	110519999	40000	*	5.133724	1.964717e-03	7.050427e-02	0.042908343	1.957565e+00	2.077441e+00	1.979649e+00	1.927909e+00	1.991158e+00	2.054778e+00	2.206597e+00	2.247445e+00	1.958375e+00	2.097902e+00	2.059205e+00	2.062102e+00	2.088318e+00	2.062057e+00	2.077523e+00	2.066022e+00	2.013343e+00	1.910048e+00	2.171075e+00	2.128398e+00	1.948881e+00	2.065687e+00	2.008532e+00	2.044545e+00	1.952455e+00	1.967291e+00	2.103128e+00	2.079238e+00	2.110242e+00	2.088895e+00
2663	2667	chr10	110360000	110399999	40000	*	chr10	110520000	110559999	40000	*	4.767885	2.848044e-03	8.218481e-02	0.040692014	2.005497e+00	2.089503e+00	2.013258e+00	1.991762e+00	2.090479e+00	2.114208e+00	2.204784e+00	2.261785e+00	2.043893e+00	2.184587e+00	2.082483e+00	2.092557e+00	2.101898e+00	2.152288e+00	2.107072e+00	2.110235e+00	2.052127e+00	1.940101e+00	2.192048e+00	2.204219e+00	2.019741e+00	2.117303e+00	2.014160e+00	2.021189e+00	2.115035e+00	2.066269e+00	2.144305e+00	2.132464e+00	2.083188e+00	2.100507e+00
2695	2699	chr10	111640000	111679999	40000	*	chr10	111800000	111839999	40000	*	4.927262	2.417169e-03	7.766517e-02	0.039687398	2.477454e+00	2.495427e+00	2.477326e+00	2.473636e+00	2.494970e+00	2.501015e+00	2.517757e+00	2.464392e+00	2.453248e+00	2.481100e+00	2.356560e+00	2.370048e+00	2.488276e+00	2.511453e+00	2.440350e+00	2.448606e+00	2.479374e+00	2.447791e+00	2.389318e+00	2.432919e+00	2.544455e+00	2.411073e+00	2.510468e+00	2.465900e+00	2.490544e+00	2.452810e+00	2.435100e+00	2.421911e+00	2.437342e+00	2.519960e+00
2699	2703	chr10	111800000	111839999	40000	*	chr10	111960000	111999999	40000	*	5.463089	1.428057e-03	6.282753e-02	0.038747519	2.745063e+00	2.802341e+00	2.752512e+00	2.741842e+00	2.767204e+00	2.771201e+00	2.697630e+00	2.702004e+00	2.769712e+00	2.728670e+00	2.733841e+00	2.704244e+00	2.669190e+00	2.681891e+00	2.640057e+00	2.660868e+00	2.746007e+00	2.690845e+00	2.763927e+00	2.747910e+00	2.756066e+00	2.698318e+00	2.787712e+00	2.765080e+00	2.768222e+00	2.752612e+00	2.696186e+00	2.762633e+00	2.677923e+00	2.673833e+00
2791	2795	chr10	115480000	115519999	40000	*	chr10	115640000	115679999	40000	*	5.033931	2.170155e-03	7.974536e-02	0.021054683	2.460453e+00	2.437538e+00	2.497929e+00	2.516146e+00	2.433357e+00	2.459414e+00	2.434022e+00	2.461621e+00	2.495818e+00	2.486414e+00	2.460247e+00	2.506065e+00	2.505021e+00	2.476939e+00	2.534198e+00	2.527909e+00	2.458575e+00	2.457699e+00	2.513136e+00	2.460453e+00	2.567627e+00	2.508919e+00	2.545877e+00	2.529956e+00	2.467055e+00	2.420809e+00	2.463465e+00	2.494990e+00	2.481200e+00	2.497062e+00
2803	2807	chr10	115960000	115999999	40000	*	chr10	116120000	116159999	40000	*	6.248788	7.026428e-04	5.033952e-02	0.028285426	2.179769e+00	2.207112e+00	2.203259e+00	2.190754e+00	2.101076e+00	2.073036e+00	2.010456e+00	2.039026e+00	2.022056e+00	2.065275e+00	2.186670e+00	2.258003e+00	2.077919e+00	2.127645e+00	2.108840e+00	2.119006e+00	2.130559e+00	2.204329e+00	2.048778e+00	2.039252e+00	2.076240e+00	2.069837e+00	2.110785e+00	2.155316e+00	2.203544e+00	2.109340e+00	2.095977e+00	2.125153e+00	2.085937e+00	2.113607e+00
2804	2808	chr10	116000000	116039999	40000	*	chr10	116160000	116199999	40000	*	4.473123	3.895536e-03	9.167073e-02	0.026086583	2.234964e+00	2.272438e+00	2.162322e+00	2.225519e+00	2.159754e+00	2.114173e+00	2.076063e+00	2.117517e+00	2.150130e+00	2.088215e+00	2.251969e+00	2.311840e+00	2.117468e+00	2.107738e+00	2.138393e+00	2.185477e+00	2.185046e+00	2.235106e+00	2.148360e+00	2.119048e+00	2.090666e+00	2.124888e+00	2.135510e+00	2.180873e+00	2.237601e+00	2.138344e+00	2.168567e+00	2.194056e+00	2.116795e+00	2.127641e+00
2805	2809	chr10	116040000	116079999	40000	*	chr10	116200000	116239999	40000	*	6.366535	6.354157e-04	4.806402e-02	0.024423661	2.353434e+00	2.377809e+00	2.279350e+00	2.339876e+00	2.269964e+00	2.214864e+00	2.202185e+00	2.256763e+00	2.287296e+00	2.265602e+00	2.412134e+00	2.438761e+00	2.266023e+00	2.233755e+00	2.306203e+00	2.324281e+00	2.260021e+00	2.329084e+00	2.257610e+00	2.264395e+00	2.198370e+00	2.325077e+00	2.256471e+00	2.299154e+00	2.343061e+00	2.296834e+00	2.281235e+00	2.318510e+00	2.265425e+00	2.229610e+00
2818	2822	chr10	116560000	116599999	40000	*	chr10	116720000	116759999	40000	*	4.470298	3.907495e-03	9.216477e-02	0.043672891	2.717335e+00	2.563954e+00	2.682986e+00	2.741377e+00	2.542207e+00	2.567421e+00	2.567762e+00	2.594809e+00	2.697372e+00	2.676408e+00	2.706706e+00	2.767434e+00	2.672991e+00	2.591481e+00	2.767584e+00	2.743662e+00	2.602718e+00	2.585047e+00	2.620817e+00	2.579363e+00	2.666007e+00	2.740310e+00	2.671693e+00	2.683101e+00	2.668830e+00	2.666041e+00	2.617783e+00	2.629002e+00	2.598460e+00	2.626038e+00
2819	2823	chr10	116600000	116639999	40000	*	chr10	116760000	116799999	40000	*	4.571918	3.502208e-03	8.807142e-02	0.045652949	2.737741e+00	2.576238e+00	2.680832e+00	2.798630e+00	2.579462e+00	2.597429e+00	2.577737e+00	2.579815e+00	2.732362e+00	2.753002e+00	2.751489e+00	2.770020e+00	2.678170e+00	2.600063e+00	2.804863e+00	2.794681e+00	2.618730e+00	2.616654e+00	2.658097e+00	2.632481e+00	2.696564e+00	2.791968e+00	2.688672e+00	2.662484e+00	2.692380e+00	2.684343e+00	2.628358e+00	2.662484e+00	2.655172e+00	2.684343e+00
2820	2824	chr10	116640000	116679999	40000	*	chr10	116800000	116839999	40000	*	7.499251	2.578352e-04	3.458682e-02	0.046676283	2.466837e+00	2.366583e+00	2.468052e+00	2.575379e+00	2.339170e+00	2.362206e+00	2.281954e+00	2.326530e+00	2.492127e+00	2.469501e+00	2.533965e+00	2.472791e+00	2.411901e+00	2.371033e+00	2.535106e+00	2.554116e+00	2.340708e+00	2.384015e+00	2.408840e+00	2.417151e+00	2.438478e+00	2.559152e+00	2.459308e+00	2.413517e+00	2.461509e+00	2.484359e+00	2.424988e+00	2.439215e+00	2.349559e+00	2.380455e+00
2879	2883	chr10	119000000	119039999	40000	*	chr10	119160000	119199999	40000	*	5.959800	9.048358e-04	5.317730e-02	0.037348805	1.923036e+00	1.954782e+00	1.883604e+00	1.842635e+00	2.061912e+00	2.103341e+00	2.088857e+00	2.083423e+00	2.062856e+00	2.042632e+00	1.872651e+00	1.917645e+00	2.010766e+00	2.150321e+00	1.863699e+00	1.944491e+00	2.002791e+00	1.892013e+00	2.039332e+00	2.040226e+00	2.038899e+00	1.926934e+00	2.024415e+00	2.081667e+00	1.959927e+00	1.991798e+00	2.057828e+00	1.977886e+00	1.872135e+00	1.887163e+00
2880	2884	chr10	119040000	119079999	40000	*	chr10	119200000	119239999	40000	*	4.430108	4.082245e-03	9.367921e-02	0.037520296	1.787718e+00	1.959254e+00	1.862444e+00	1.778099e+00	2.014673e+00	2.073265e+00	2.022752e+00	2.043904e+00	1.919229e+00	1.927259e+00	1.806333e+00	1.801887e+00	1.945013e+00	2.073322e+00	1.768006e+00	1.841911e+00	1.899657e+00	1.844349e+00	1.944461e+00	1.972456e+00	1.977950e+00	1.884182e+00	1.936971e+00	2.030579e+00	1.917708e+00	1.906546e+00	1.952431e+00	1.876470e+00	1.815667e+00	1.809079e+00
3019	3023	chr10	124600000	124639999	40000	*	chr10	124760000	124799999	40000	*	6.349293	6.447862e-04	4.853928e-02	0.026926955	2.200213e+00	2.170608e+00	2.279605e+00	2.305649e+00	2.130024e+00	2.180727e+00	2.134524e+00	2.145352e+00	2.238228e+00	2.243113e+00	2.247548e+00	2.267701e+00	2.278386e+00	2.280205e+00	2.217350e+00	2.223796e+00	2.184351e+00	2.186278e+00	2.131036e+00	2.252408e+00	2.294467e+00	2.263638e+00	2.237125e+00	2.250633e+00	2.166205e+00	2.146829e+00	2.237985e+00	2.242170e+00	2.249017e+00	2.263805e+00
3020	3024	chr10	124640000	124679999	40000	*	chr10	124800000	124839999	40000	*	6.020385	8.574806e-04	5.239215e-02	0.030602530	2.136518e+00	2.142043e+00	2.215029e+00	2.287675e+00	2.092963e+00	2.143534e+00	2.097867e+00	2.130066e+00	2.190747e+00	2.198301e+00	2.210243e+00	2.167779e+00	2.218093e+00	2.220887e+00	2.147432e+00	2.184959e+00	2.129251e+00	2.107252e+00	2.112919e+00	2.188074e+00	2.241257e+00	2.213264e+00	2.215818e+00	2.212506e+00	2.110460e+00	2.109098e+00	2.193930e+00	2.197339e+00	2.183338e+00	2.195367e+00
3025	3029	chr10	124840000	124879999	40000	*	chr10	125000000	125039999	40000	*	6.130151	7.786872e-04	5.077329e-02	0.038821339	2.525491e+00	2.455683e+00	2.530679e+00	2.525015e+00	2.421300e+00	2.425863e+00	2.343229e+00	2.355961e+00	2.411120e+00	2.398197e+00	2.456909e+00	2.489228e+00	2.472993e+00	2.311792e+00	2.527056e+00	2.585894e+00	2.376258e+00	2.394627e+00	2.451688e+00	2.500543e+00	2.372847e+00	2.517784e+00	2.541711e+00	2.542907e+00	2.320605e+00	2.347780e+00	2.452640e+00	2.421955e+00	2.447597e+00	2.483526e+00
3026	3030	chr10	124880000	124919999	40000	*	chr10	125040000	125079999	40000	*	4.409801	4.173897e-03	9.398236e-02	0.038426307	2.526143e+00	2.445265e+00	2.479064e+00	2.528852e+00	2.404895e+00	2.443505e+00	2.394768e+00	2.380375e+00	2.442880e+00	2.430497e+00	2.470500e+00	2.515172e+00	2.511927e+00	2.344910e+00	2.561397e+00	2.590111e+00	2.389926e+00	2.379687e+00	2.453145e+00	2.489943e+00	2.365998e+00	2.525540e+00	2.525258e+00	2.564111e+00	2.346631e+00	2.380740e+00	2.435876e+00	2.424318e+00	2.473575e+00	2.454148e+00
3037	3041	chr10	125320000	125359999	40000	*	chr10	125480000	125519999	40000	*	12.265791	1.430843e-05	1.472975e-02	0.046117328	2.041932e+00	2.033075e+00	1.921460e+00	1.912718e+00	2.060847e+00	2.068204e+00	2.020301e+00	2.031114e+00	2.151922e+00	2.106052e+00	1.998117e+00	1.978871e+00	2.001723e+00	1.984433e+00	1.988730e+00	2.058229e+00	2.058804e+00	2.143269e+00	2.111776e+00	2.137717e+00	1.963741e+00	1.996968e+00	2.091333e+00	2.145890e+00	1.919232e+00	1.933592e+00	2.100852e+00	2.076729e+00	2.030613e+00	2.047889e+00
3038	3042	chr10	125360000	125399999	40000	*	chr10	125520000	125559999	40000	*	4.462926	3.938903e-03	9.872958e-02	0.046131890	2.208046e+00	2.134285e+00	1.998759e+00	1.979300e+00	2.183734e+00	2.180312e+00	2.144587e+00	2.106283e+00	2.278924e+00	2.161019e+00	2.111790e+00	2.153587e+00	2.135639e+00	2.051139e+00	2.101399e+00	2.197191e+00	2.156114e+00	2.288621e+00	2.229149e+00	2.253527e+00	2.027440e+00	2.125413e+00	2.204986e+00	2.249856e+00	2.064907e+00	2.011033e+00	2.191970e+00	2.175221e+00	2.099346e+00	2.148748e+00
3039	3043	chr10	125400000	125439999	40000	*	chr10	125560000	125599999	40000	*	5.062418	2.109124e-03	7.385976e-02	0.046373241	2.304572e+00	2.218509e+00	2.084694e+00	2.083952e+00	2.303574e+00	2.292663e+00	2.248218e+00	2.201098e+00	2.373135e+00	2.253001e+00	2.219415e+00	2.295417e+00	2.254293e+00	2.131755e+00	2.245069e+00	2.318970e+00	2.278410e+00	2.354527e+00	2.365732e+00	2.382545e+00	2.121594e+00	2.218293e+00	2.306789e+00	2.374459e+00	2.162027e+00	2.140845e+00	2.282201e+00	2.238428e+00	2.212842e+00	2.227617e+00
3085	3089	chr10	127280000	127319999	40000	*	chr10	127440000	127479999	40000	*	6.886961	4.139752e-04	4.369091e-02	0.042237802	2.011096e+00	2.052455e+00	1.944887e+00	1.978856e+00	2.106219e+00	2.106722e+00	2.076972e+00	2.077805e+00	2.073360e+00	2.096734e+00	1.919083e+00	1.897953e+00	1.978216e+00	2.073283e+00	1.934319e+00	1.938455e+00	2.062970e+00	1.955439e+00	1.983566e+00	2.027372e+00	2.102711e+00	1.969678e+00	2.038854e+00	2.052936e+00	1.993185e+00	2.050758e+00	2.111711e+00	2.070895e+00	1.926025e+00	1.916457e+00
3086	3090	chr10	127320000	127359999	40000	*	chr10	127480000	127519999	40000	*	4.643833	3.244150e-03	8.372330e-02	0.042693878	1.936257e+00	1.901858e+00	1.880224e+00	1.908240e+00	2.000960e+00	1.983221e+00	1.982573e+00	1.974717e+00	1.896535e+00	1.938101e+00	1.854799e+00	1.839237e+00	1.884511e+00	2.012320e+00	1.834765e+00	1.812456e+00	1.911245e+00	1.864889e+00	1.877282e+00	1.941525e+00	2.006481e+00	1.921942e+00	2.002766e+00	1.968901e+00	1.836248e+00	1.905387e+00	1.972151e+00	1.964184e+00	1.870369e+00	1.857363e+00
3115	3119	chr10	128480000	128519999	40000	*	chr10	128760000	128799999	40000	*	15.047492	4.038813e-06	1.107358e-02	0.054298822	1.341882e+00	1.335973e+00	1.293958e+00	1.306471e+00	1.471305e+00	1.393462e+00	1.306966e+00	1.266942e+00	1.385762e+00	1.318327e+00	1.359630e+00	1.369192e+00	1.261677e+00	1.288380e+00	1.431727e+00	1.400227e+00	1.434057e+00	1.467151e+00	1.489799e+00	1.489799e+00	1.444029e+00	1.322688e+00	1.463026e+00	1.483179e+00	1.330059e+00	1.325153e+00	1.383461e+00	1.347903e+00	1.306067e+00	1.280130e+00
3116	3120	chr10	128520000	128559999	40000	*	chr10	128800000	128839999	40000	*	4.955482	2.348849e-03	7.656454e-02	0.055340634	1.217348e+00	1.246567e+00	1.194517e+00	1.231713e+00	1.371239e+00	1.221259e+00	1.169692e+00	1.091435e+00	1.234575e+00	1.176277e+00	1.264933e+00	1.350250e+00	1.160613e+00	1.116867e+00	1.311983e+00	1.286341e+00	1.281852e+00	1.244520e+00	1.426199e+00	1.354448e+00	1.291239e+00	1.230848e+00	1.380060e+00	1.378472e+00	1.177299e+00	1.232134e+00	1.204317e+00	1.229828e+00	1.217502e+00	1.116165e+00
3119	3123	chr10	128760000	128799999	40000	*	chr10	128920000	128959999	40000	*	5.504725	1.372937e-03	6.216819e-02	0.061295413	1.500108e+00	1.514533e+00	1.593727e+00	1.589817e+00	1.673647e+00	1.608485e+00	1.383526e+00	1.382585e+00	1.531539e+00	1.537394e+00	1.585861e+00	1.619252e+00	1.473250e+00	1.530030e+00	1.611816e+00	1.567933e+00	1.613236e+00	1.512498e+00	1.693322e+00	1.689134e+00	1.508731e+00	1.513475e+00	1.595894e+00	1.620653e+00	1.508087e+00	1.571753e+00	1.519409e+00	1.593721e+00	1.577317e+00	1.441638e+00
3122	3126	chr10	128880000	128919999	40000	*	chr10	129040000	129079999	40000	*	4.367319	4.373264e-03	9.343399e-02	0.060981363	1.740556e+00	1.736002e+00	1.813686e+00	1.756112e+00	1.867085e+00	1.790238e+00	1.622150e+00	1.627021e+00	1.799534e+00	1.743499e+00	1.753516e+00	1.815588e+00	1.712782e+00	1.752718e+00	1.790914e+00	1.844076e+00	1.848044e+00	1.817782e+00	1.874651e+00	1.866024e+00	1.626742e+00	1.688399e+00	1.822341e+00	1.850177e+00	1.617675e+00	1.774462e+00	1.823841e+00	1.743591e+00	1.743501e+00	1.654461e+00
3127	3131	chr10	129080000	129119999	40000	*	chr10	129240000	129279999	40000	*	5.384129	1.539637e-03	6.617995e-02	0.042954198	1.864614e+00	1.832822e+00	1.854563e+00	1.833658e+00	1.909639e+00	1.827997e+00	1.750400e+00	1.755410e+00	1.860237e+00	1.886878e+00	1.801374e+00	1.839837e+00	1.735906e+00	1.759353e+00	1.862916e+00	1.912497e+00	1.838043e+00	1.805857e+00	1.872050e+00	1.883279e+00	1.799945e+00	1.829637e+00	1.844367e+00	1.899972e+00	1.781072e+00	1.748692e+00	1.774917e+00	1.818885e+00	1.880428e+00	1.848102e+00
3180	3184	chr10	131200000	131239999	40000	*	chr10	131360000	131399999	40000	*	10.972001	2.812204e-05	1.735119e-02	0.033781924	1.390238e+00	1.369368e+00	1.516427e+00	1.452571e+00	1.451673e+00	1.460241e+00	1.465974e+00	1.417553e+00	1.506509e+00	1.536135e+00	1.525982e+00	1.423142e+00	1.586519e+00	1.558218e+00	1.577369e+00	1.597325e+00	1.556557e+00	1.621552e+00	1.462491e+00	1.452881e+00	1.556239e+00	1.421311e+00	1.493523e+00	1.483162e+00	1.430512e+00	1.442543e+00	1.628233e+00	1.663598e+00	1.461665e+00	1.437916e+00
3181	3185	chr10	131240000	131279999	40000	*	chr10	131400000	131439999	40000	*	7.273812	3.058343e-04	3.671758e-02	0.033255138	1.540267e+00	1.578675e+00	1.619778e+00	1.583740e+00	1.557324e+00	1.630943e+00	1.593294e+00	1.514835e+00	1.658969e+00	1.689143e+00	1.684668e+00	1.583391e+00	1.664526e+00	1.660195e+00	1.738794e+00	1.724801e+00	1.666434e+00	1.762030e+00	1.628266e+00	1.605113e+00	1.721302e+00	1.590838e+00	1.594003e+00	1.603326e+00	1.593619e+00	1.582202e+00	1.796703e+00	1.808796e+00	1.600974e+00	1.564811e+00
3198	3202	chr10	131920000	131959999	40000	*	chr10	132080000	132119999	40000	*	5.196886	1.846123e-03	6.906130e-02	0.044296635	1.602405e+00	1.505760e+00	1.572530e+00	1.509313e+00	1.382157e+00	1.379480e+00	1.504644e+00	1.533745e+00	1.365129e+00	1.443141e+00	1.519196e+00	1.600007e+00	1.475591e+00	1.452354e+00	1.497131e+00	1.473709e+00	1.442088e+00	1.384256e+00	1.322465e+00	1.405740e+00	1.574820e+00	1.495540e+00	1.466465e+00	1.499890e+00	1.356499e+00	1.370607e+00	1.594683e+00	1.484323e+00	1.453820e+00	1.455886e+00
3266	3270	chr10	134680000	134719999	40000	*	chr10	134840000	134879999	40000	*	5.157245	1.919571e-03	7.001008e-02	0.047388660	1.127235e+00	1.178663e+00	1.054044e+00	1.017376e+00	1.170522e+00	1.229517e+00	1.030472e+00	1.049698e+00	1.142843e+00	1.044565e+00	1.017208e+00	1.067550e+00	1.154594e+00	1.209042e+00	1.234150e+00	1.194324e+00	1.177612e+00	1.297372e+00	1.242697e+00	1.119226e+00	1.099272e+00	1.047159e+00	1.154712e+00	1.262766e+00	1.019125e+00	1.011157e+00	1.019125e+00	9.718683e-01	1.288793e+00	1.187496e+00
3267	3271	chr10	134720000	134759999	40000	*	chr10	134880000	134919999	40000	*	4.338791	4.513193e-03	9.439365e-02	0.049577607	1.035072e+00	1.067570e+00	1.050573e+00	8.956772e-01	1.068194e+00	1.058452e+00	8.760038e-01	8.633412e-01	1.074072e+00	9.821550e-01	8.007536e-01	9.188570e-01	1.052968e+00	1.046937e+00	1.015294e+00	1.052936e+00	1.090614e+00	1.180911e+00	1.125878e+00	9.680884e-01	9.159185e-01	8.642847e-01	9.366919e-01	1.065735e+00	9.167203e-01	8.794650e-01	9.366919e-01	8.551638e-01	1.204974e+00	1.129230e+00
26	31	chr10	1000000	1039999	40000	*	chr10	1200000	1239999	40000	*	4.313993	4.638953e-03	9.513161e-02	0.030139917	1.559224e+00	1.551489e+00	1.404077e+00	1.480798e+00	1.565524e+00	1.506394e+00	1.480197e+00	1.483327e+00	1.499561e+00	1.459049e+00	1.478779e+00	1.402068e+00	1.476307e+00	1.494266e+00	1.363177e+00	1.336372e+00	1.460174e+00	1.542522e+00	1.370193e+00	1.335222e+00	1.512882e+00	1.473277e+00	1.461993e+00	1.544903e+00	1.445517e+00	1.507864e+00	1.652810e+00	1.542484e+00	1.479223e+00	1.415633e+00
36	41	chr10	1400000	1439999	40000	*	chr10	1600000	1639999	40000	*	10.755492	3.169684e-05	1.777635e-02	0.051826586	1.698464e+00	1.665843e+00	1.723341e+00	1.724381e+00	1.711504e+00	1.633547e+00	1.583055e+00	1.612403e+00	1.803188e+00	1.744264e+00	1.612123e+00	1.628765e+00	1.699469e+00	1.764275e+00	1.694738e+00	1.662414e+00	1.697119e+00	1.706615e+00	1.567820e+00	1.586060e+00	1.841069e+00	1.587550e+00	1.584623e+00	1.629226e+00	1.625015e+00	1.560398e+00	1.750767e+00	1.791310e+00	1.696137e+00	1.716771e+00
37	42	chr10	1440000	1479999	40000	*	chr10	1640000	1679999	40000	*	6.807970	4.410794e-04	4.091312e-02	0.053700786	1.423064e+00	1.450057e+00	1.557231e+00	1.531147e+00	1.455507e+00	1.456462e+00	1.386993e+00	1.387613e+00	1.602380e+00	1.549962e+00	1.422889e+00	1.474346e+00	1.509608e+00	1.563492e+00	1.509539e+00	1.502454e+00	1.474260e+00	1.428599e+00	1.442596e+00	1.358195e+00	1.594444e+00	1.410389e+00	1.481640e+00	1.426256e+00	1.415129e+00	1.355230e+00	1.496040e+00	1.567914e+00	1.483865e+00	1.512331e+00
38	43	chr10	1480000	1519999	40000	*	chr10	1680000	1719999	40000	*	8.875595	9.850504e-05	2.754330e-02	0.054823079	1.456187e+00	1.505795e+00	1.620244e+00	1.535765e+00	1.468232e+00	1.508048e+00	1.460058e+00	1.447624e+00	1.612148e+00	1.574517e+00	1.499229e+00	1.504157e+00	1.583412e+00	1.589917e+00	1.543007e+00	1.553118e+00	1.539578e+00	1.478447e+00	1.446298e+00	1.397868e+00	1.615463e+00	1.451168e+00	1.475387e+00	1.496631e+00	1.387808e+00	1.398546e+00	1.587383e+00	1.595582e+00	1.596646e+00	1.518454e+00
39	44	chr10	1520000	1559999	40000	*	chr10	1720000	1759999	40000	*	5.133515	1.965123e-03	7.244758e-02	0.055400013	1.557921e+00	1.687941e+00	1.773872e+00	1.684063e+00	1.624863e+00	1.657587e+00	1.565130e+00	1.585310e+00	1.798361e+00	1.784194e+00	1.679136e+00	1.697686e+00	1.775487e+00	1.735892e+00	1.683818e+00	1.691009e+00	1.660331e+00	1.676452e+00	1.672108e+00	1.624954e+00	1.760015e+00	1.663079e+00	1.607454e+00	1.698424e+00	1.553741e+00	1.543669e+00	1.777372e+00	1.772051e+00	1.759594e+00	1.657665e+00
43	48	chr10	1680000	1719999	40000	*	chr10	1880000	1919999	40000	*	4.415597	4.147501e-03	9.163705e-02	0.044590969	1.597667e+00	1.557524e+00	1.584923e+00	1.565774e+00	1.595575e+00	1.587918e+00	1.426423e+00	1.533159e+00	1.673093e+00	1.656175e+00	1.646544e+00	1.510856e+00	1.565353e+00	1.596744e+00	1.620397e+00	1.654028e+00	1.649894e+00	1.614629e+00	1.614792e+00	1.660999e+00	1.603675e+00	1.525028e+00	1.556913e+00	1.506978e+00	1.560146e+00	1.560564e+00	1.695919e+00	1.699007e+00	1.507211e+00	1.526703e+00
84	89	chr10	3320000	3359999	40000	*	chr10	3520000	3559999	40000	*	8.140082	1.620878e-04	2.931670e-02	0.042945465	2.170859e+00	2.168605e+00	2.134254e+00	2.103008e+00	2.066370e+00	1.994444e+00	1.978777e+00	2.016592e+00	2.149049e+00	2.112274e+00	2.138491e+00	2.155348e+00	2.115492e+00	2.124923e+00	2.126108e+00	2.163713e+00	2.152835e+00	2.181908e+00	2.077272e+00	1.982343e+00	2.072256e+00	2.077172e+00	2.118978e+00	2.150522e+00	1.979378e+00	2.019085e+00	2.193448e+00	2.154836e+00	2.131905e+00	2.146118e+00
85	90	chr10	3360000	3399999	40000	*	chr10	3560000	3599999	40000	*	7.888039	1.938582e-04	3.230095e-02	0.044036588	2.093941e+00	2.094785e+00	2.012907e+00	2.044236e+00	2.003249e+00	1.952786e+00	1.911185e+00	1.933059e+00	2.112639e+00	2.002940e+00	2.102964e+00	2.084747e+00	2.066758e+00	2.090540e+00	2.107217e+00	2.092730e+00	2.095983e+00	2.157719e+00	1.998959e+00	1.933029e+00	2.026437e+00	2.016309e+00	2.072068e+00	2.086138e+00	1.923410e+00	1.968907e+00	2.115202e+00	2.097686e+00	2.089634e+00	2.084081e+00
86	91	chr10	3400000	3439999	40000	*	chr10	3600000	3639999	40000	*	5.661277	1.186270e-03	5.881633e-02	0.043913811	2.179489e+00	2.158151e+00	2.073998e+00	2.086250e+00	2.034156e+00	1.949114e+00	1.948728e+00	1.978810e+00	2.162330e+00	2.037980e+00	2.157019e+00	2.115481e+00	2.106845e+00	2.084284e+00	2.146281e+00	2.140096e+00	2.136076e+00	2.208924e+00	2.067226e+00	1.956967e+00	2.069817e+00	2.068084e+00	2.140934e+00	2.143734e+00	1.984652e+00	1.993262e+00	2.146139e+00	2.159121e+00	2.119740e+00	2.100415e+00
87	92	chr10	3440000	3479999	40000	*	chr10	3640000	3679999	40000	*	5.946151	9.159099e-04	5.452847e-02	0.043380307	2.222329e+00	2.216179e+00	2.076185e+00	2.104198e+00	2.079474e+00	1.966359e+00	1.999004e+00	2.015961e+00	2.202307e+00	2.088282e+00	2.196395e+00	2.129124e+00	2.098305e+00	2.154752e+00	2.144974e+00	2.148102e+00	2.180085e+00	2.259939e+00	2.084330e+00	2.013492e+00	2.019641e+00	2.069121e+00	2.189822e+00	2.212345e+00	2.035892e+00	2.037384e+00	2.180460e+00	2.176494e+00	2.127427e+00	2.116632e+00
88	93	chr10	3480000	3519999	40000	*	chr10	3680000	3719999	40000	*	4.779941	2.812564e-03	8.717892e-02	0.042755073	2.357168e+00	2.354919e+00	2.231087e+00	2.243570e+00	2.216886e+00	2.096639e+00	2.198552e+00	2.165894e+00	2.354483e+00	2.241494e+00	2.278749e+00	2.292624e+00	2.256640e+00	2.317772e+00	2.292212e+00	2.252218e+00	2.292408e+00	2.379979e+00	2.164600e+00	2.154920e+00	2.162784e+00	2.238673e+00	2.281554e+00	2.314204e+00	2.180528e+00	2.186176e+00	2.338421e+00	2.275541e+00	2.282372e+00	2.311561e+00
219	224	chr10	8720000	8759999	40000	*	chr10	8920000	8959999	40000	*	5.155601	1.922687e-03	7.634929e-02	0.024984188	1.898742e+00	1.905310e+00	1.906370e+00	1.857757e+00	1.829438e+00	1.761275e+00	1.818403e+00	1.831229e+00	1.897737e+00	1.841802e+00	1.846680e+00	1.887249e+00	1.857716e+00	1.813233e+00	1.979134e+00	1.928487e+00	1.877391e+00	1.855277e+00	1.911611e+00	1.852534e+00	1.749200e+00	1.845810e+00	1.828734e+00	1.753221e+00	1.808670e+00	1.799556e+00	1.851174e+00	1.829555e+00	1.928980e+00	1.931655e+00
256	261	chr10	10200000	10239999	40000	*	chr10	10400000	10439999	40000	*	4.623633	3.314392e-03	8.420590e-02	0.046897061	2.300769e+00	2.273822e+00	2.219002e+00	2.222044e+00	2.166865e+00	2.199011e+00	2.200065e+00	2.129995e+00	2.156675e+00	2.177475e+00	2.276135e+00	2.227430e+00	2.127640e+00	2.163129e+00	2.333033e+00	2.227430e+00	2.276323e+00	2.318136e+00	2.254025e+00	2.213280e+00	2.143117e+00	2.187596e+00	2.224387e+00	2.126061e+00	2.168166e+00	2.178641e+00	2.155038e+00	2.170607e+00	2.284996e+00	2.317069e+00
343	348	chr10	13680000	13719999	40000	*	chr10	13880000	13919999	40000	*	4.904109	2.474908e-03	8.335107e-02	0.038212909	1.944987e+00	2.012958e+00	2.157609e+00	2.057756e+00	2.135707e+00	2.124386e+00	2.175188e+00	2.183135e+00	2.039547e+00	1.986354e+00	1.932375e+00	2.004188e+00	1.984318e+00	2.098484e+00	1.968282e+00	2.051564e+00	2.122943e+00	2.168769e+00	2.078613e+00	2.160011e+00	2.187435e+00	1.938954e+00	2.026106e+00	2.047618e+00	2.080191e+00	2.069863e+00	2.103868e+00	2.062832e+00	2.115641e+00	2.123242e+00
344	349	chr10	13720000	13759999	40000	*	chr10	13920000	13959999	40000	*	4.997803	2.250457e-03	7.545421e-02	0.037483680	1.891846e+00	1.953597e+00	2.038152e+00	1.996682e+00	2.058904e+00	2.065737e+00	2.109885e+00	2.069158e+00	1.946229e+00	1.875959e+00	1.926515e+00	2.009724e+00	1.922644e+00	2.032448e+00	1.902111e+00	1.977035e+00	2.056636e+00	2.090519e+00	1.999478e+00	2.044574e+00	2.138911e+00	1.883298e+00	1.947713e+00	1.987029e+00	2.028868e+00	1.983116e+00	2.021069e+00	1.995636e+00	2.061366e+00	2.085506e+00
392	397	chr10	15640000	15679999	40000	*	chr10	15840000	15879999	40000	*	4.499289	3.786697e-03	8.863055e-02	0.037009524	1.229197e+00	1.131755e+00	1.290009e+00	1.338381e+00	1.166666e+00	1.189985e+00	1.160634e+00	1.187774e+00	1.407314e+00	1.324337e+00	1.284447e+00	1.310881e+00	1.266460e+00	1.225435e+00	1.271810e+00	1.316406e+00	1.255027e+00	1.177109e+00	1.222551e+00	1.297187e+00	1.323259e+00	1.304671e+00	1.135742e+00	1.115706e+00	1.196229e+00	1.286205e+00	1.290513e+00	1.286205e+00	1.388201e+00	1.283635e+00
394	399	chr10	15720000	15759999	40000	*	chr10	15920000	15959999	40000	*	5.906965	9.485721e-04	5.410196e-02	0.037016662	1.198588e+00	1.102120e+00	1.244278e+00	1.313976e+00	1.290736e+00	1.335809e+00	1.208803e+00	1.243451e+00	1.472995e+00	1.426247e+00	1.290736e+00	1.297259e+00	1.292966e+00	1.383680e+00	1.265725e+00	1.258064e+00	1.275064e+00	1.162173e+00	1.234926e+00	1.335002e+00	1.342529e+00	1.346698e+00	1.185285e+00	1.185116e+00	1.245349e+00	1.255564e+00	1.306502e+00	1.288655e+00	1.433313e+00	1.374328e+00
395	400	chr10	15760000	15799999	40000	*	chr10	15960000	15999999	40000	*	4.370301	4.358920e-03	9.331416e-02	0.036042862	1.137960e+00	1.064815e+00	1.172648e+00	1.229483e+00	1.297138e+00	1.290322e+00	1.163012e+00	1.149293e+00	1.344965e+00	1.374501e+00	1.260204e+00	1.255330e+00	1.229502e+00	1.321233e+00	1.161307e+00	1.134669e+00	1.283389e+00	1.123262e+00	1.195402e+00	1.279757e+00	1.271063e+00	1.205715e+00	1.077997e+00	1.134670e+00	1.237220e+00	1.228737e+00	1.229076e+00	1.202665e+00	1.350380e+00	1.257275e+00
419	424	chr10	16720000	16759999	40000	*	chr10	16920000	16959999	40000	*	4.855083	2.602411e-03	7.941617e-02	0.023392556	1.470998e+00	1.438274e+00	1.451869e+00	1.526962e+00	1.531102e+00	1.587531e+00	1.562882e+00	1.578640e+00	1.558526e+00	1.632580e+00	1.468634e+00	1.449537e+00	1.574799e+00	1.625583e+00	1.621176e+00	1.542325e+00	1.544378e+00	1.426210e+00	1.532832e+00	1.546334e+00	1.545657e+00	1.531655e+00	1.415669e+00	1.413251e+00	1.591538e+00	1.553326e+00	1.588826e+00	1.607664e+00	1.604317e+00	1.598027e+00
463	468	chr10	18480000	18519999	40000	*	chr10	18680000	18719999	40000	*	4.962368	2.332513e-03	7.460182e-02	0.052517553	1.763133e+00	1.896228e+00	1.783792e+00	1.753599e+00	2.009869e+00	2.086756e+00	1.906396e+00	1.882760e+00	1.913517e+00	1.854845e+00	1.768486e+00	1.684163e+00	1.901967e+00	2.046422e+00	1.744644e+00	1.716467e+00	1.959703e+00	1.765377e+00	1.995188e+00	1.976271e+00	1.857360e+00	1.728737e+00	1.924171e+00	1.876398e+00	1.844556e+00	1.908180e+00	1.889291e+00	1.866554e+00	1.728344e+00	1.743137e+00
464	469	chr10	18520000	18559999	40000	*	chr10	18720000	18759999	40000	*	6.224797	7.173130e-04	4.911017e-02	0.051628738	1.916988e+00	2.030974e+00	1.944395e+00	1.932932e+00	2.173178e+00	2.246129e+00	2.002845e+00	2.046438e+00	2.104058e+00	2.039904e+00	1.938943e+00	1.821395e+00	2.046984e+00	2.179565e+00	1.855966e+00	1.837752e+00	2.143582e+00	1.964273e+00	2.197461e+00	2.158671e+00	2.038889e+00	1.877131e+00	2.057900e+00	2.029199e+00	2.024217e+00	2.105934e+00	2.049897e+00	2.029199e+00	1.896409e+00	1.848529e+00
465	470	chr10	18560000	18599999	40000	*	chr10	18760000	18799999	40000	*	6.502414	5.667585e-04	4.956849e-02	0.050540127	1.966154e+00	2.015949e+00	1.946321e+00	1.957258e+00	2.215059e+00	2.258800e+00	2.022049e+00	1.991246e+00	2.122559e+00	2.066678e+00	1.935770e+00	1.874219e+00	2.033013e+00	2.176733e+00	1.899495e+00	1.884652e+00	2.149063e+00	1.955305e+00	2.243950e+00	2.194843e+00	2.090325e+00	1.911360e+00	2.089386e+00	2.069414e+00	2.106942e+00	2.092486e+00	1.962320e+00	2.057919e+00	1.964253e+00	1.868535e+00
466	471	chr10	18600000	18639999	40000	*	chr10	18800000	18839999	40000	*	6.445083	5.946415e-04	4.538154e-02	0.050414169	1.775101e+00	1.891718e+00	1.827098e+00	1.766401e+00	1.987714e+00	2.022647e+00	1.839184e+00	1.829925e+00	1.921767e+00	1.879234e+00	1.773606e+00	1.790246e+00	1.871998e+00	1.998879e+00	1.790665e+00	1.711465e+00	1.919842e+00	1.836431e+00	2.013507e+00	2.007223e+00	1.931072e+00	1.790750e+00	1.900211e+00	1.920361e+00	1.974034e+00	1.929404e+00	1.808117e+00	1.854405e+00	1.785722e+00	1.720532e+00
519	524	chr10	20720000	20759999	40000	*	chr10	20920000	20959999	40000	*	5.469020	1.420053e-03	6.432584e-02	0.021376084	1.876505e+00	1.862858e+00	1.769786e+00	1.786124e+00	1.885050e+00	1.904139e+00	1.942069e+00	1.879796e+00	1.932841e+00	1.949862e+00	1.826528e+00	1.842528e+00	1.874166e+00	1.861258e+00	1.907215e+00	1.864864e+00	1.926500e+00	1.843185e+00	1.994866e+00	1.917312e+00	1.781412e+00	1.801753e+00	1.858173e+00	1.872972e+00	1.798359e+00	1.789530e+00	1.871636e+00	1.903806e+00	1.947904e+00	1.875868e+00
534	539	chr10	21320000	21359999	40000	*	chr10	21520000	21559999	40000	*	5.219956	1.804849e-03	7.006901e-02	0.041958539	1.753297e+00	1.766683e+00	1.610618e+00	1.606000e+00	1.642529e+00	1.655850e+00	1.686881e+00	1.639548e+00	1.751066e+00	1.703375e+00	1.661801e+00	1.619769e+00	1.699219e+00	1.642379e+00	1.697998e+00	1.731057e+00	1.736201e+00	1.746102e+00	1.652936e+00	1.702506e+00	1.606492e+00	1.648947e+00	1.742610e+00	1.736174e+00	1.651548e+00	1.658202e+00	1.697017e+00	1.663742e+00	1.632253e+00	1.709492e+00
552	557	chr10	22040000	22079999	40000	*	chr10	22240000	22279999	40000	*	4.683972	3.109523e-03	8.465891e-02	0.027550968	2.166587e+00	2.106142e+00	2.200700e+00	2.142760e+00	2.040893e+00	2.062369e+00	2.058617e+00	2.091938e+00	2.222191e+00	2.213673e+00	2.188966e+00	2.138668e+00	2.253792e+00	2.163371e+00	2.199188e+00	2.228706e+00	2.133183e+00	2.121361e+00	2.021593e+00	2.151626e+00	2.102860e+00	2.200317e+00	2.086943e+00	2.071343e+00	2.209774e+00	2.230247e+00	2.193987e+00	2.220526e+00	2.125631e+00	2.138093e+00
553	558	chr10	22080000	22119999	40000	*	chr10	22280000	22319999	40000	*	7.118957	3.447130e-04	4.095885e-02	0.027459602	2.131831e+00	2.059116e+00	2.174698e+00	2.132935e+00	2.079376e+00	2.042158e+00	2.055484e+00	2.083278e+00	2.171318e+00	2.162431e+00	2.126200e+00	2.146546e+00	2.235930e+00	2.169830e+00	2.179866e+00	2.201824e+00	2.144860e+00	2.128186e+00	2.031221e+00	2.091223e+00	2.145949e+00	2.135907e+00	2.067377e+00	2.051208e+00	2.196762e+00	2.193596e+00	2.171543e+00	2.219124e+00	2.097924e+00	2.101725e+00
554	559	chr10	22120000	22159999	40000	*	chr10	22320000	22359999	40000	*	5.129929	1.972113e-03	7.051626e-02	0.027061453	2.180659e+00	2.086413e+00	2.166288e+00	2.208342e+00	2.075140e+00	2.110759e+00	2.138678e+00	2.146666e+00	2.217936e+00	2.209597e+00	2.245116e+00	2.210560e+00	2.289938e+00	2.201954e+00	2.205795e+00	2.185489e+00	2.199170e+00	2.196072e+00	2.115555e+00	2.114065e+00	2.190931e+00	2.167821e+00	2.086283e+00	2.092394e+00	2.258184e+00	2.208066e+00	2.190192e+00	2.236697e+00	2.169515e+00	2.170538e+00
555	560	chr10	22160000	22199999	40000	*	chr10	22360000	22399999	40000	*	4.422084	4.118183e-03	9.129037e-02	0.026859319	2.176154e+00	2.106284e+00	2.212593e+00	2.211895e+00	2.101127e+00	2.161582e+00	2.189467e+00	2.215571e+00	2.241509e+00	2.207261e+00	2.258830e+00	2.220003e+00	2.280964e+00	2.229255e+00	2.192326e+00	2.179842e+00	2.227448e+00	2.202201e+00	2.163454e+00	2.143880e+00	2.226802e+00	2.181589e+00	2.121386e+00	2.138333e+00	2.247917e+00	2.215335e+00	2.196389e+00	2.232460e+00	2.218152e+00	2.192661e+00
572	577	chr10	22840000	22879999	40000	*	chr10	23040000	23079999	40000	*	8.233399	1.518649e-04	2.931670e-02	0.032957389	2.327018e+00	2.337165e+00	2.441369e+00	2.391885e+00	2.459065e+00	2.447863e+00	2.430263e+00	2.435816e+00	2.416628e+00	2.402232e+00	2.343724e+00	2.277575e+00	2.422491e+00	2.443123e+00	2.340044e+00	2.327848e+00	2.440514e+00	2.367397e+00	2.415012e+00	2.459716e+00	2.412814e+00	2.314855e+00	2.339141e+00	2.321894e+00	2.433101e+00	2.416301e+00	2.448008e+00	2.446483e+00	2.377561e+00	2.385255e+00
577	582	chr10	23040000	23079999	40000	*	chr10	23240000	23279999	40000	*	4.878653	2.540206e-03	7.908758e-02	0.038988881	1.866906e+00	1.896873e+00	1.869295e+00	1.989922e+00	2.019270e+00	1.992259e+00	2.021308e+00	1.950336e+00	2.036036e+00	2.015289e+00	1.961852e+00	1.892874e+00	2.009896e+00	2.027988e+00	1.869947e+00	1.911043e+00	2.049698e+00	2.020844e+00	2.053552e+00	2.042365e+00	1.916806e+00	1.893958e+00	1.955645e+00	1.909431e+00	2.028330e+00	2.114138e+00	1.990832e+00	1.992545e+00	1.928333e+00	1.957663e+00
610	615	chr10	24360000	24399999	40000	*	chr10	24560000	24599999	40000	*	5.228182	1.790386e-03	6.851243e-02	0.038222120	2.148277e+00	2.116148e+00	2.129806e+00	2.253906e+00	2.240499e+00	2.261979e+00	2.201160e+00	2.182408e+00	2.181460e+00	2.181938e+00	2.285733e+00	2.288690e+00	2.257216e+00	2.232836e+00	2.269909e+00	2.246745e+00	2.170445e+00	2.193827e+00	2.309519e+00	2.274719e+00	2.234252e+00	2.309902e+00	2.257871e+00	2.250243e+00	2.130214e+00	2.187458e+00	2.228247e+00	2.212115e+00	2.218364e+00	2.241075e+00
611	616	chr10	24400000	24439999	40000	*	chr10	24600000	24639999	40000	*	5.578271	1.281377e-03	6.233414e-02	0.042124582	2.331280e+00	2.250693e+00	2.313627e+00	2.377507e+00	2.379116e+00	2.438332e+00	2.357907e+00	2.361694e+00	2.321577e+00	2.342721e+00	2.471671e+00	2.472329e+00	2.410790e+00	2.433203e+00	2.446937e+00	2.352038e+00	2.333766e+00	2.349227e+00	2.428250e+00	2.404838e+00	2.418207e+00	2.471583e+00	2.412598e+00	2.398367e+00	2.291492e+00	2.304764e+00	2.372724e+00	2.391653e+00	2.383761e+00	2.395688e+00
613	618	chr10	24480000	24519999	40000	*	chr10	24680000	24719999	40000	*	7.262377	3.085278e-04	3.736032e-02	0.049243158	2.215595e+00	2.110076e+00	2.254481e+00	2.251355e+00	2.311969e+00	2.365707e+00	2.298731e+00	2.212539e+00	2.187025e+00	2.174631e+00	2.380103e+00	2.412420e+00	2.396371e+00	2.371423e+00	2.386109e+00	2.314141e+00	2.304944e+00	2.359873e+00	2.374485e+00	2.314160e+00	2.306984e+00	2.319519e+00	2.338909e+00	2.355301e+00	2.218007e+00	2.224476e+00	2.303702e+00	2.306171e+00	2.292927e+00	2.278161e+00
614	619	chr10	24520000	24559999	40000	*	chr10	24720000	24759999	40000	*	8.934800	9.477376e-05	2.712872e-02	0.051461729	2.122073e+00	2.105746e+00	2.168340e+00	2.205749e+00	2.281776e+00	2.307736e+00	2.250491e+00	2.155227e+00	2.121466e+00	2.115678e+00	2.330723e+00	2.365487e+00	2.345548e+00	2.337831e+00	2.325625e+00	2.267233e+00	2.238901e+00	2.310421e+00	2.295499e+00	2.258569e+00	2.264026e+00	2.276673e+00	2.231864e+00	2.295757e+00	2.184766e+00	2.203127e+00	2.258144e+00	2.229829e+00	2.266703e+00	2.235087e+00
615	620	chr10	24560000	24599999	40000	*	chr10	24760000	24799999	40000	*	6.072154	8.192418e-04	5.160550e-02	0.052805528	1.947984e+00	2.017098e+00	2.060606e+00	2.083351e+00	2.101013e+00	2.129421e+00	2.044486e+00	2.006644e+00	1.931409e+00	1.891149e+00	2.121268e+00	2.166201e+00	2.161823e+00	2.142203e+00	2.154884e+00	2.079805e+00	2.111296e+00	2.141479e+00	2.042912e+00	2.114853e+00	2.113987e+00	2.043102e+00	2.069853e+00	2.131096e+00	2.003528e+00	2.031042e+00	2.139084e+00	2.047071e+00	2.076402e+00	2.050129e+00
616	621	chr10	24600000	24639999	40000	*	chr10	24800000	24839999	40000	*	12.357056	1.367459e-05	1.462076e-02	0.053955442	1.836321e+00	1.931269e+00	2.022575e+00	1.983864e+00	1.985882e+00	2.017364e+00	1.906305e+00	1.923626e+00	1.823772e+00	1.797628e+00	2.022340e+00	2.061359e+00	2.078691e+00	2.039371e+00	2.017637e+00	2.008054e+00	1.988071e+00	2.006154e+00	1.933914e+00	1.958899e+00	2.007777e+00	1.953565e+00	2.009290e+00	2.002507e+00	1.877201e+00	1.910639e+00	2.041611e+00	2.000716e+00	1.958570e+00	1.944375e+00
685	690	chr10	27360000	27399999	40000	*	chr10	27560000	27599999	40000	*	4.538445	3.630202e-03	9.560695e-02	0.044119519	1.762832e+00	1.729878e+00	1.860283e+00	1.836640e+00	1.691218e+00	1.657877e+00	1.662369e+00	1.726007e+00	1.650762e+00	1.619981e+00	1.793574e+00	1.761317e+00	1.767506e+00	1.790687e+00	1.704162e+00	1.651744e+00	1.741057e+00	1.704917e+00	1.629265e+00	1.801448e+00	1.674295e+00	1.695859e+00	1.668661e+00	1.640777e+00	1.775792e+00	1.808955e+00	1.712615e+00	1.675871e+00	1.831132e+00	1.813011e+00
727	732	chr10	29040000	29079999	40000	*	chr10	29240000	29279999	40000	*	4.505629	3.760848e-03	9.041510e-02	0.038170462	2.022195e+00	1.970845e+00	1.840173e+00	1.900755e+00	1.937362e+00	2.105564e+00	2.031533e+00	2.034324e+00	2.125171e+00	2.068066e+00	1.938247e+00	1.950605e+00	1.994320e+00	2.018904e+00	1.974609e+00	1.966979e+00	2.001145e+00	1.860874e+00	1.870344e+00	1.908167e+00	2.174184e+00	1.931821e+00	1.934198e+00	1.970734e+00	1.926739e+00	1.900086e+00	2.080492e+00	2.041860e+00	1.896789e+00	1.939263e+00
840	845	chr10	33560000	33599999	40000	*	chr10	33760000	33799999	40000	*	4.581026	3.468272e-03	8.576338e-02	0.050128354	2.001976e+00	2.081030e+00	1.876512e+00	1.853596e+00	1.993128e+00	2.149229e+00	2.141610e+00	2.143561e+00	2.051047e+00	2.054921e+00	1.969084e+00	1.943583e+00	1.949381e+00	1.959952e+00	2.044259e+00	2.062727e+00	2.090458e+00	1.955910e+00	2.016651e+00	2.013200e+00	2.112743e+00	1.934219e+00	1.935682e+00	1.909445e+00	2.091226e+00	2.015350e+00	1.931470e+00	1.946518e+00	1.938666e+00	2.013260e+00
841	846	chr10	33600000	33639999	40000	*	chr10	33800000	33839999	40000	*	5.057815	2.118851e-03	7.904986e-02	0.050635545	2.145566e+00	2.194245e+00	1.993382e+00	1.992196e+00	2.124221e+00	2.256989e+00	2.248966e+00	2.258933e+00	2.127852e+00	2.164117e+00	2.131738e+00	2.080839e+00	2.045452e+00	2.061177e+00	2.154440e+00	2.220552e+00	2.196013e+00	2.078869e+00	2.123116e+00	2.158963e+00	2.215058e+00	2.071058e+00	2.087594e+00	2.073585e+00	2.188608e+00	2.139346e+00	2.042596e+00	2.092659e+00	2.065695e+00	2.071446e+00
842	847	chr10	33640000	33679999	40000	*	chr10	33840000	33879999	40000	*	5.579439	1.279981e-03	6.037430e-02	0.050912837	2.081455e+00	2.052294e+00	1.916754e+00	1.922168e+00	2.076198e+00	2.196466e+00	2.159827e+00	2.246996e+00	2.043634e+00	2.079354e+00	2.064019e+00	1.982488e+00	1.980377e+00	1.977881e+00	2.099490e+00	2.140777e+00	2.102273e+00	2.018495e+00	2.144874e+00	2.081989e+00	2.146347e+00	2.005404e+00	2.060706e+00	2.001747e+00	2.101508e+00	2.044424e+00	1.867724e+00	1.955423e+00	2.050534e+00	2.087399e+00
858	863	chr10	34280000	34319999	40000	*	chr10	34480000	34519999	40000	*	5.604991	1.249847e-03	6.172079e-02	0.057461996	2.031302e+00	2.025120e+00	1.944696e+00	1.873597e+00	2.033204e+00	2.144782e+00	2.070276e+00	2.155118e+00	2.022601e+00	2.004262e+00	1.902591e+00	1.915296e+00	1.857350e+00	1.925351e+00	2.063412e+00	2.062341e+00	1.959794e+00	1.928452e+00	2.098493e+00	2.064584e+00	2.031816e+00	2.041069e+00	1.906793e+00	1.860297e+00	1.939783e+00	2.036359e+00	2.000152e+00	1.910990e+00	2.021393e+00	1.977680e+00
860	865	chr10	34360000	34399999	40000	*	chr10	34560000	34599999	40000	*	5.353666	1.585309e-03	6.695826e-02	0.066115410	2.141410e+00	2.177473e+00	2.015179e+00	1.994300e+00	2.182965e+00	2.277249e+00	2.250172e+00	2.282548e+00	2.230959e+00	2.215536e+00	2.083144e+00	2.145980e+00	2.061541e+00	2.136797e+00	2.218427e+00	2.205492e+00	2.107710e+00	2.029954e+00	2.212976e+00	2.275507e+00	2.226495e+00	2.232610e+00	2.067314e+00	2.013149e+00	2.062648e+00	2.175938e+00	2.206446e+00	2.086357e+00	2.130621e+00	2.097278e+00
863	868	chr10	34480000	34519999	40000	*	chr10	34680000	34719999	40000	*	4.704775	3.042249e-03	8.372330e-02	0.075365634	1.976546e+00	2.087804e+00	1.953878e+00	1.942366e+00	2.139946e+00	2.279579e+00	2.206955e+00	2.203687e+00	2.150828e+00	2.202253e+00	2.085000e+00	2.118884e+00	2.149063e+00	2.250730e+00	2.184801e+00	2.195894e+00	2.097756e+00	1.891338e+00	2.203762e+00	2.235637e+00	2.191703e+00	2.142488e+00	1.968362e+00	1.981412e+00	2.142548e+00	2.080502e+00	2.011156e+00	2.059474e+00	2.129777e+00	2.089428e+00
868	873	chr10	34680000	34719999	40000	*	chr10	34880000	34919999	40000	*	4.614095	3.348155e-03	9.300570e-02	0.087254414	1.848173e+00	1.883734e+00	1.752593e+00	1.834473e+00	2.013111e+00	2.042302e+00	2.000502e+00	2.018576e+00	1.878590e+00	1.900501e+00	1.840803e+00	1.825236e+00	1.910693e+00	1.938954e+00	1.949720e+00	1.932253e+00	1.932987e+00	1.748292e+00	1.968085e+00	1.929462e+00	2.068489e+00	1.852901e+00	1.834219e+00	1.759760e+00	1.958324e+00	1.878522e+00	1.794364e+00	1.889614e+00	1.877268e+00	1.850311e+00
875	880	chr10	34960000	34999999	40000	*	chr10	35160000	35199999	40000	*	5.673506	1.172949e-03	6.020028e-02	0.076515210	1.901101e+00	2.029260e+00	1.799069e+00	1.861114e+00	2.266329e+00	2.170570e+00	2.218000e+00	2.224466e+00	1.955438e+00	2.050500e+00	1.940867e+00	2.059379e+00	1.973418e+00	2.026752e+00	2.067889e+00	2.102616e+00	2.037800e+00	1.792685e+00	2.197099e+00	2.233382e+00	2.149707e+00	2.008472e+00	1.906107e+00	1.953211e+00	2.125309e+00	2.033021e+00	1.964873e+00	1.999397e+00	1.940591e+00	1.852784e+00
876	881	chr10	35000000	35039999	40000	*	chr10	35200000	35239999	40000	*	7.122058	3.438811e-04	3.870414e-02	0.069990783	1.970026e+00	2.082961e+00	1.833598e+00	1.869935e+00	2.278296e+00	2.195213e+00	2.232269e+00	2.264102e+00	1.983189e+00	2.049230e+00	1.950458e+00	2.059547e+00	1.987145e+00	2.072419e+00	2.078944e+00	2.121211e+00	2.078058e+00	1.877039e+00	2.194367e+00	2.187932e+00	2.126251e+00	2.003001e+00	1.949549e+00	1.949484e+00	2.153512e+00	2.086351e+00	1.967838e+00	1.989529e+00	1.967569e+00	1.930694e+00
919	924	chr10	36720000	36759999	40000	*	chr10	36920000	36959999	40000	*	4.308649	4.666575e-03	9.786776e-02	0.017048677	1.698918e+00	1.747626e+00	1.711343e+00	1.730123e+00	1.692952e+00	1.675331e+00	1.682073e+00	1.644994e+00	1.700595e+00	1.687400e+00	1.720245e+00	1.621740e+00	1.644609e+00	1.656740e+00	1.761366e+00	1.767380e+00	1.709654e+00	1.711217e+00	1.740732e+00	1.688522e+00	1.580220e+00	1.702441e+00	1.719825e+00	1.662793e+00	1.756442e+00	1.699968e+00	1.606418e+00	1.650912e+00	1.614366e+00	1.573622e+00
1080	1085	chr10	46680000	46719999	40000	*	chr10	46880000	46919999	40000	*	4.834916	2.657012e-03	8.038031e-02	0.026898657	-1.371808e+00	-1.326703e+00	-1.336854e+00	-1.326359e+00	-1.274318e+00	-1.163266e+00	-1.311764e+00	-1.328738e+00	-1.298517e+00	-1.356271e+00	-1.294153e+00	-1.281339e+00	-1.222577e+00	-1.188192e+00	-1.246776e+00	-1.258381e+00	-1.295691e+00	-1.240084e+00	-1.271566e+00	-1.297931e+00	-1.334381e+00	-1.291074e+00	-1.312423e+00	-1.288860e+00	-1.306630e+00	-1.333083e+00	-1.215052e+00	-1.200899e+00	-1.340800e+00	-1.328238e+00
1088	1093	chr10	47000000	47039999	40000	*	chr10	47200000	47239999	40000	*	5.637264	1.212933e-03	6.051151e-02	0.055971093	-6.730390e-01	-5.837248e-01	-6.735724e-01	-6.261499e-01	-5.262206e-01	-6.261499e-01	-5.756878e-01	-4.753192e-01	-7.340639e-01	-7.823315e-01	-6.496964e-01	-6.261499e-01	-5.639318e-01	-5.118327e-01	-5.883627e-01	-6.652543e-01	-6.305469e-01	-6.515071e-01	-6.572880e-01	-7.432069e-01	-6.730390e-01	-6.487553e-01	-6.726454e-01	-6.647613e-01	-6.612996e-01	-6.495392e-01	-4.743204e-01	-4.686847e-01	-6.969681e-01	-6.773186e-01
1116	1121	chr10	48360000	48399999	40000	*	chr10	48560000	48599999	40000	*	5.020041	2.200636e-03	7.347200e-02	0.035942865	1.090211e+00	1.054589e+00	1.216388e+00	1.268962e+00	1.060020e+00	1.145441e+00	1.205920e+00	1.219635e+00	1.124568e+00	1.056302e+00	1.093840e+00	1.128853e+00	1.026286e+00	9.611296e-01	1.214107e+00	1.178002e+00	1.082554e+00	9.608396e-01	1.230340e+00	1.100819e+00	1.250213e+00	1.250371e+00	1.000970e+00	1.148486e+00	1.121242e+00	1.074523e+00	1.261666e+00	1.270347e+00	1.218519e+00	1.239913e+00
1117	1122	chr10	48400000	48439999	40000	*	chr10	48600000	48639999	40000	*	7.401204	2.775696e-04	3.627556e-02	0.039488070	6.741815e-01	5.975612e-01	7.600795e-01	8.664276e-01	6.415687e-01	6.893217e-01	8.137673e-01	7.986126e-01	7.205474e-01	6.242372e-01	6.834753e-01	6.427227e-01	4.789214e-01	5.708046e-01	7.016072e-01	6.893217e-01	6.680444e-01	5.723738e-01	7.452425e-01	7.525433e-01	7.994867e-01	7.922753e-01	6.360986e-01	6.911055e-01	6.540608e-01	6.658741e-01	8.362900e-01	8.905882e-01	7.496562e-01	8.104520e-01
1120	1125	chr10	48520000	48559999	40000	*	chr10	48720000	48759999	40000	*	4.717728	3.001197e-03	8.145814e-02	0.041215503	-7.379470e-01	-6.832113e-01	-7.352265e-01	-4.901599e-01	-6.584737e-01	-7.583987e-01	-6.321572e-01	-5.967603e-01	-7.446863e-01	-7.299510e-01	-7.352265e-01	-8.156215e-01	-8.837001e-01	-8.506525e-01	-6.146743e-01	-6.480703e-01	-7.631662e-01	-7.967776e-01	-6.585547e-01	-7.104018e-01	-4.750407e-01	-5.945617e-01	-7.006568e-01	-6.784529e-01	-6.823668e-01	-6.625472e-01	-7.165051e-01	-7.222207e-01	-5.594286e-01	-5.556351e-01
1121	1126	chr10	48560000	48599999	40000	*	chr10	48760000	48799999	40000	*	5.102964	2.025589e-03	7.296396e-02	0.040100368	-1.111889e+00	-1.127801e+00	-1.132252e+00	-9.227132e-01	-1.116894e+00	-1.137178e+00	-1.078622e+00	-1.075210e+00	-1.116894e+00	-1.087342e+00	-1.140425e+00	-1.193783e+00	-1.270480e+00	-1.237125e+00	-1.089405e+00	-1.064513e+00	-1.196956e+00	-1.241516e+00	-1.047245e+00	-1.155110e+00	-8.730247e-01	-1.006555e+00	-1.111792e+00	-1.055144e+00	-1.202750e+00	-1.166977e+00	-1.024344e+00	-1.055144e+00	-1.024344e+00	-1.045848e+00
1125	1130	chr10	48720000	48759999	40000	*	chr10	48920000	48959999	40000	*	8.198810	1.555659e-04	3.181626e-02	0.027659356	-1.360913e+00	-1.355697e+00	-1.296373e+00	-1.302663e+00	-1.336590e+00	-1.345775e+00	-1.301719e+00	-1.272606e+00	-1.253264e+00	-1.282060e+00	-1.303793e+00	-1.305605e+00	-1.269939e+00	-1.300276e+00	-1.293788e+00	-1.292257e+00	-1.318833e+00	-1.353617e+00	-1.305523e+00	-1.298616e+00	-1.269939e+00	-1.287919e+00	-1.294042e+00	-1.324862e+00	-1.358812e+00	-1.350653e+00	-1.278978e+00	-1.255173e+00	-1.289894e+00	-1.279720e+00
1188	1193	chr10	51280000	51319999	40000	*	chr10	51520000	51559999	40000	*	5.558025	1.305871e-03	6.688048e-02	0.021371511	-1.032294e+00	-9.305487e-01	-1.001877e+00	-9.567466e-01	-1.067428e+00	-1.064223e+00	-1.001877e+00	-1.032694e+00	-9.568762e-01	-9.447418e-01	-1.014577e+00	-1.032694e+00	-1.017668e+00	-9.474273e-01	-9.457549e-01	-1.048273e+00	-9.519832e-01	-8.826179e-01	-1.132244e+00	-1.083318e+00	-9.834305e-01	-1.039894e+00	-1.027201e+00	-1.042093e+00	-8.845418e-01	-9.501658e-01	-1.136193e+00	-1.126063e+00	-9.162623e-01	-9.024622e-01
1197	1202	chr10	51720000	51759999	40000	*	chr10	51920000	51959999	40000	*	4.565487	3.526398e-03	8.626296e-02	0.038299347	-6.624331e-01	-8.488881e-01	-8.293178e-01	-8.110392e-01	-6.464414e-01	-5.819995e-01	-7.884163e-01	-8.407783e-01	-5.973263e-01	-5.696629e-01	-7.884163e-01	-7.740081e-01	-7.123394e-01	-7.615859e-01	-7.159027e-01	-7.912618e-01	-8.030371e-01	-7.008796e-01	-5.747257e-01	-5.965571e-01	-6.911247e-01	-6.312628e-01	-6.652173e-01	-6.496959e-01	-7.663123e-01	-6.882139e-01	-8.185150e-01	-8.282396e-01	-7.024844e-01	-7.949711e-01
1203	1208	chr10	51960000	51999999	40000	*	chr10	52160000	52199999	40000	*	4.423391	4.112303e-03	9.389614e-02	0.048475211	1.500751e+00	1.383897e+00	1.530611e+00	1.496759e+00	1.605722e+00	1.657867e+00	1.610804e+00	1.487422e+00	1.557700e+00	1.520122e+00	1.413278e+00	1.483319e+00	1.508449e+00	1.566907e+00	1.535451e+00	1.592689e+00	1.464112e+00	1.471186e+00	1.638927e+00	1.500751e+00	1.785389e+00	1.671297e+00	1.652276e+00	1.566748e+00	1.468429e+00	1.459049e+00	1.584741e+00	1.600625e+00	1.391463e+00	1.485123e+00
1204	1209	chr10	52000000	52039999	40000	*	chr10	52200000	52239999	40000	*	7.519270	2.540051e-04	3.432996e-02	0.047638097	1.886098e+00	1.844879e+00	1.980412e+00	1.971902e+00	2.025362e+00	1.996849e+00	2.045184e+00	1.936451e+00	2.016776e+00	1.996152e+00	1.845888e+00	1.889041e+00	1.964103e+00	1.983779e+00	1.922975e+00	2.000567e+00	1.895297e+00	1.990969e+00	2.047019e+00	2.062225e+00	2.164551e+00	2.088656e+00	2.067827e+00	2.019927e+00	1.960883e+00	1.918309e+00	2.034729e+00	2.069334e+00	1.834228e+00	1.890538e+00
1205	1210	chr10	52040000	52079999	40000	*	chr10	52240000	52279999	40000	*	4.916984	2.442611e-03	7.797460e-02	0.046090101	2.418012e+00	2.302192e+00	2.437562e+00	2.425900e+00	2.490588e+00	2.422568e+00	2.489620e+00	2.397682e+00	2.509873e+00	2.526771e+00	2.361783e+00	2.370641e+00	2.393467e+00	2.446674e+00	2.345349e+00	2.442546e+00	2.395743e+00	2.397682e+00	2.480042e+00	2.511319e+00	2.583963e+00	2.492149e+00	2.555376e+00	2.516838e+00	2.394413e+00	2.358562e+00	2.450945e+00	2.503614e+00	2.328308e+00	2.357727e+00
1420	1425	chr10	60640000	60679999	40000	*	chr10	60840000	60879999	40000	*	6.472479	5.811273e-04	4.510492e-02	0.032610372	2.185588e+00	2.214773e+00	2.150324e+00	2.304329e+00	2.372222e+00	2.422207e+00	2.397429e+00	2.415165e+00	2.252654e+00	2.200063e+00	2.423414e+00	2.404334e+00	2.328779e+00	2.308684e+00	2.394025e+00	2.382582e+00	2.379581e+00	2.311853e+00	2.350545e+00	2.363300e+00	2.340743e+00	2.308391e+00	2.188762e+00	2.229796e+00	2.287881e+00	2.265337e+00	2.326355e+00	2.313222e+00	2.374104e+00	2.301882e+00
1421	1426	chr10	60680000	60719999	40000	*	chr10	60880000	60919999	40000	*	6.036010	8.457297e-04	5.317730e-02	0.032762362	2.382458e+00	2.320685e+00	2.333215e+00	2.462822e+00	2.506463e+00	2.519791e+00	2.550654e+00	2.576514e+00	2.391327e+00	2.363275e+00	2.580209e+00	2.605385e+00	2.449100e+00	2.404729e+00	2.525386e+00	2.500503e+00	2.552577e+00	2.422625e+00	2.484757e+00	2.527375e+00	2.503382e+00	2.439855e+00	2.342934e+00	2.357626e+00	2.466184e+00	2.419565e+00	2.431947e+00	2.421587e+00	2.479934e+00	2.486801e+00
1490	1495	chr10	63440000	63479999	40000	*	chr10	63640000	63679999	40000	*	4.853861	2.605684e-03	8.474083e-02	0.022735745	2.381236e+00	2.420535e+00	2.300358e+00	2.304314e+00	2.307828e+00	2.263822e+00	2.372859e+00	2.325002e+00	2.277582e+00	2.233021e+00	2.284160e+00	2.301369e+00	2.324466e+00	2.348786e+00	2.355309e+00	2.437458e+00	2.372190e+00	2.296847e+00	2.281169e+00	2.292120e+00	2.236192e+00	2.212782e+00	2.326216e+00	2.290752e+00	2.338954e+00	2.343791e+00	2.304796e+00	2.339950e+00	2.304796e+00	2.283611e+00
1534	1539	chr10	65200000	65239999	40000	*	chr10	65400000	65439999	40000	*	4.271066	4.866145e-03	9.977504e-02	0.036416778	2.377448e+00	2.375139e+00	2.447190e+00	2.397203e+00	2.267316e+00	2.211772e+00	2.384609e+00	2.370099e+00	2.233284e+00	2.226433e+00	2.278780e+00	2.367583e+00	2.250264e+00	2.255518e+00	2.253807e+00	2.333611e+00	2.308993e+00	2.334411e+00	2.362847e+00	2.309251e+00	2.267590e+00	2.325154e+00	2.329559e+00	2.242674e+00	2.351129e+00	2.325773e+00	2.281344e+00	2.304841e+00	2.327262e+00	2.392885e+00
1538	1543	chr10	65360000	65399999	40000	*	chr10	65560000	65599999	40000	*	4.210371	5.209183e-03	9.953221e-02	0.037635643	1.519954e+00	1.529787e+00	1.526313e+00	1.457956e+00	1.427842e+00	1.528124e+00	1.536359e+00	1.549440e+00	1.397735e+00	1.421979e+00	1.451917e+00	1.423839e+00	1.428219e+00	1.481322e+00	1.485583e+00	1.567655e+00	1.423243e+00	1.315926e+00	1.388661e+00	1.463245e+00	1.556352e+00	1.531327e+00	1.482476e+00	1.473888e+00	1.575349e+00	1.555870e+00	1.498829e+00	1.551658e+00	1.387370e+00	1.394365e+00
1550	1555	chr10	65840000	65879999	40000	*	chr10	66040000	66079999	40000	*	5.963487	9.018698e-04	5.452847e-02	0.030787180	2.043551e+00	2.075160e+00	2.060996e+00	2.028709e+00	1.927189e+00	1.927942e+00	1.978530e+00	2.026641e+00	1.933824e+00	1.991130e+00	2.144064e+00	2.113882e+00	2.032885e+00	1.907499e+00	2.104998e+00	2.113171e+00	1.957138e+00	1.967057e+00	2.011339e+00	2.055374e+00	1.996290e+00	2.106709e+00	2.041962e+00	2.027093e+00	2.071567e+00	2.057871e+00	1.894950e+00	1.952903e+00	2.045600e+00	1.976900e+00
1551	1556	chr10	65880000	65919999	40000	*	chr10	66080000	66119999	40000	*	5.521829	1.350998e-03	6.176186e-02	0.029731523	2.096724e+00	2.107847e+00	2.052579e+00	2.028327e+00	1.925084e+00	1.959601e+00	2.015865e+00	2.034971e+00	1.982601e+00	2.005020e+00	2.136073e+00	2.107943e+00	2.035247e+00	1.942360e+00	2.105435e+00	2.144928e+00	1.972813e+00	2.002205e+00	1.977120e+00	2.051030e+00	2.019431e+00	2.124424e+00	2.026950e+00	2.050698e+00	2.056630e+00	2.046544e+00	1.952053e+00	1.984498e+00	2.090055e+00	1.999321e+00
1760	1765	chr10	74240000	74279999	40000	*	chr10	74440000	74479999	40000	*	4.605177	3.380078e-03	8.488844e-02	0.017749037	2.567866e+00	2.550892e+00	2.565985e+00	2.605371e+00	2.482965e+00	2.532418e+00	2.472255e+00	2.537449e+00	2.543906e+00	2.553216e+00	2.593143e+00	2.562413e+00	2.540217e+00	2.586851e+00	2.534427e+00	2.498552e+00	2.493287e+00	2.448841e+00	2.498036e+00	2.442256e+00	2.517394e+00	2.567612e+00	2.466745e+00	2.439873e+00	2.524848e+00	2.541526e+00	2.547368e+00	2.542889e+00	2.569322e+00	2.552676e+00
1797	1802	chr10	75720000	75759999	40000	*	chr10	75920000	75959999	40000	*	4.944656	2.374796e-03	8.214222e-02	0.020694595	2.367134e+00	2.343597e+00	2.451825e+00	2.364302e+00	2.306195e+00	2.271382e+00	2.372100e+00	2.358075e+00	2.306594e+00	2.316445e+00	2.299290e+00	2.349854e+00	2.351780e+00	2.354269e+00	2.232929e+00	2.248111e+00	2.273639e+00	2.336900e+00	2.291113e+00	2.327677e+00	2.336512e+00	2.363948e+00	2.337562e+00	2.330614e+00	2.392510e+00	2.382868e+00	2.327005e+00	2.347959e+00	2.301735e+00	2.300315e+00
1833	1838	chr10	77160000	77199999	40000	*	chr10	77360000	77399999	40000	*	4.976987	2.298257e-03	7.608769e-02	0.090095123	2.112133e+00	2.136997e+00	2.180241e+00	2.223659e+00	2.464874e+00	2.471839e+00	2.372134e+00	2.464953e+00	2.302015e+00	2.340784e+00	2.160058e+00	2.225145e+00	2.333250e+00	2.322459e+00	2.182786e+00	2.320235e+00	2.322220e+00	2.057616e+00	2.386645e+00	2.431469e+00	2.450071e+00	2.220743e+00	2.267744e+00	2.338616e+00	2.213186e+00	2.156028e+00	2.285902e+00	2.288055e+00	2.201184e+00	2.138806e+00
1856	1861	chr10	78080000	78119999	40000	*	chr10	78280000	78319999	40000	*	4.795303	2.768081e-03	8.117006e-02	0.032833562	1.934559e+00	1.916649e+00	1.874311e+00	1.961481e+00	1.846374e+00	1.974960e+00	1.849841e+00	1.912133e+00	2.027333e+00	2.016334e+00	1.971997e+00	1.933464e+00	1.926323e+00	1.944659e+00	2.022054e+00	1.984493e+00	1.901554e+00	1.870698e+00	1.871519e+00	1.890008e+00	1.960824e+00	2.011330e+00	1.922805e+00	1.952260e+00	1.814584e+00	1.811308e+00	1.993532e+00	1.972466e+00	1.974950e+00	2.004674e+00
1884	1889	chr10	79200000	79239999	40000	*	chr10	79400000	79439999	40000	*	4.649982	3.223103e-03	9.167073e-02	0.046503923	2.213899e+00	2.169746e+00	2.119454e+00	2.230983e+00	2.388085e+00	2.258642e+00	2.410796e+00	2.368887e+00	2.167072e+00	2.060563e+00	2.176706e+00	2.256691e+00	2.332871e+00	2.302203e+00	2.205573e+00	2.298203e+00	2.296320e+00	2.394994e+00	2.167961e+00	2.190223e+00	2.187362e+00	2.224655e+00	2.195172e+00	2.286377e+00	2.256797e+00	2.240799e+00	2.320979e+00	2.320004e+00	2.118970e+00	2.095480e+00
1885	1890	chr10	79240000	79279999	40000	*	chr10	79440000	79479999	40000	*	5.386365	1.536345e-03	7.072414e-02	0.044668001	2.092983e+00	2.063242e+00	1.989061e+00	2.069112e+00	2.279803e+00	2.183380e+00	2.315173e+00	2.236461e+00	1.994842e+00	1.944377e+00	2.068661e+00	2.168236e+00	2.210495e+00	2.169661e+00	2.087630e+00	2.138275e+00	2.154691e+00	2.328162e+00	2.029792e+00	2.131035e+00	2.108705e+00	2.125932e+00	2.067845e+00	2.132164e+00	2.214674e+00	2.195583e+00	2.200209e+00	2.202849e+00	1.974633e+00	1.993933e+00
1886	1891	chr10	79280000	79319999	40000	*	chr10	79480000	79519999	40000	*	5.832700	1.014174e-03	6.087218e-02	0.042533079	1.981079e+00	1.977552e+00	1.916271e+00	1.942628e+00	2.177778e+00	2.084007e+00	2.216396e+00	2.107022e+00	1.856749e+00	1.845565e+00	1.972082e+00	2.038768e+00	2.060258e+00	2.099590e+00	1.956474e+00	2.014886e+00	2.058440e+00	2.233241e+00	1.879355e+00	2.005271e+00	2.036292e+00	1.989289e+00	1.976723e+00	2.037635e+00	2.108455e+00	2.067027e+00	2.104536e+00	2.113062e+00	1.862149e+00	1.893457e+00
2038	2043	chr10	85360000	85399999	40000	*	chr10	85560000	85599999	40000	*	5.224103	1.797541e-03	6.860425e-02	0.048979341	2.279016e+00	2.216517e+00	2.209420e+00	2.230887e+00	2.218786e+00	2.229749e+00	2.133595e+00	2.109511e+00	2.221229e+00	2.225638e+00	2.284649e+00	2.310217e+00	2.181812e+00	2.196748e+00	2.272607e+00	2.257733e+00	2.236667e+00	2.189136e+00	2.279700e+00	2.224117e+00	2.117178e+00	2.231331e+00	2.140057e+00	2.154007e+00	2.240364e+00	2.305308e+00	2.248293e+00	2.154007e+00	2.196806e+00	2.193921e+00
2041	2046	chr10	85480000	85519999	40000	*	chr10	85680000	85719999	40000	*	4.870159	2.562428e-03	7.727151e-02	0.041223553	2.110081e+00	2.067003e+00	2.005271e+00	2.105417e+00	2.046425e+00	2.043568e+00	1.973989e+00	1.955770e+00	1.999473e+00	2.037901e+00	2.197011e+00	2.230868e+00	2.100671e+00	2.055461e+00	2.144278e+00	2.146281e+00	2.113029e+00	2.078006e+00	2.100023e+00	2.003881e+00	1.987885e+00	2.049255e+00	1.957045e+00	2.039107e+00	2.116821e+00	2.180082e+00	2.052589e+00	1.979978e+00	2.066750e+00	2.010367e+00
2092	2097	chr10	87520000	87559999	40000	*	chr10	87720000	87759999	40000	*	4.768186	2.847152e-03	8.217157e-02	0.026563294	1.868996e+00	1.873200e+00	1.827449e+00	1.897727e+00	1.855012e+00	1.890057e+00	1.925489e+00	1.941027e+00	1.855012e+00	1.821203e+00	1.876095e+00	1.909102e+00	1.885835e+00	1.956552e+00	1.910713e+00	1.868092e+00	1.894683e+00	1.891554e+00	1.812354e+00	1.786142e+00	1.877788e+00	1.851535e+00	1.901418e+00	1.892797e+00	1.891353e+00	1.896762e+00	1.927716e+00	1.955677e+00	1.811675e+00	1.826568e+00
2103	2108	chr10	87960000	87999999	40000	*	chr10	88160000	88199999	40000	*	5.603405	1.251693e-03	6.001785e-02	0.042881440	1.369380e+00	1.388832e+00	1.168523e+00	1.190310e+00	1.384063e+00	1.306209e+00	1.410688e+00	1.393976e+00	1.241796e+00	1.199699e+00	1.265879e+00	1.306209e+00	1.256461e+00	1.299820e+00	1.173860e+00	1.249335e+00	1.333870e+00	1.422937e+00	1.194672e+00	1.310631e+00	1.218919e+00	1.199345e+00	1.338079e+00	1.322905e+00	1.415772e+00	1.338180e+00	1.239779e+00	1.276257e+00	1.196475e+00	1.260029e+00
2104	2109	chr10	88000000	88039999	40000	*	chr10	88200000	88239999	40000	*	6.207330	7.282127e-04	4.941124e-02	0.042960462	1.447708e+00	1.540328e+00	1.392911e+00	1.326150e+00	1.490922e+00	1.390544e+00	1.526211e+00	1.537584e+00	1.323674e+00	1.345073e+00	1.308348e+00	1.388747e+00	1.389278e+00	1.425954e+00	1.352304e+00	1.350559e+00	1.435317e+00	1.493460e+00	1.307075e+00	1.348934e+00	1.352188e+00	1.340877e+00	1.478148e+00	1.433635e+00	1.498900e+00	1.487821e+00	1.375868e+00	1.392269e+00	1.335693e+00	1.356759e+00
2105	2110	chr10	88040000	88079999	40000	*	chr10	88240000	88279999	40000	*	4.453165	3.980933e-03	9.244343e-02	0.041862713	1.556947e+00	1.648196e+00	1.494899e+00	1.418708e+00	1.589793e+00	1.533430e+00	1.615317e+00	1.634222e+00	1.467401e+00	1.491213e+00	1.392809e+00	1.518198e+00	1.486726e+00	1.515405e+00	1.452939e+00	1.410830e+00	1.471147e+00	1.561340e+00	1.399644e+00	1.379667e+00	1.536120e+00	1.499280e+00	1.488896e+00	1.543445e+00	1.670722e+00	1.586073e+00	1.469982e+00	1.480295e+00	1.490705e+00	1.526250e+00
2137	2142	chr10	89320000	89359999	40000	*	chr10	89520000	89559999	40000	*	5.573717	1.286840e-03	6.238135e-02	0.022697872	2.032258e+00	2.016576e+00	2.036230e+00	2.098155e+00	1.984967e+00	1.990156e+00	1.956937e+00	2.022473e+00	1.964895e+00	1.988262e+00	2.022100e+00	2.022884e+00	2.074223e+00	2.035137e+00	2.007231e+00	2.043432e+00	1.961719e+00	1.920407e+00	1.934825e+00	1.949511e+00	2.076648e+00	2.061575e+00	1.928916e+00	1.961701e+00	2.038345e+00	2.082380e+00	2.078571e+00	2.020712e+00	2.042304e+00	2.041609e+00
2172	2177	chr10	90720000	90759999	40000	*	chr10	90920000	90959999	40000	*	5.141221	1.950196e-03	7.196100e-02	0.028943170	2.669276e+00	2.672860e+00	2.706436e+00	2.660665e+00	2.722009e+00	2.726128e+00	2.722009e+00	2.718602e+00	2.696011e+00	2.722231e+00	2.605380e+00	2.631915e+00	2.693561e+00	2.770074e+00	2.698521e+00	2.711889e+00	2.735617e+00	2.722231e+00	2.711690e+00	2.761577e+00	2.717087e+00	2.659281e+00	2.645438e+00	2.645500e+00	2.726355e+00	2.727731e+00	2.715465e+00	2.713928e+00	2.697139e+00	2.704117e+00
2175	2180	chr10	90840000	90879999	40000	*	chr10	91040000	91079999	40000	*	5.315028	1.645466e-03	6.618171e-02	0.028863144	2.490880e+00	2.566740e+00	2.557843e+00	2.573484e+00	2.634241e+00	2.588274e+00	2.631856e+00	2.583539e+00	2.602005e+00	2.579664e+00	2.521092e+00	2.519259e+00	2.584889e+00	2.632148e+00	2.556804e+00	2.579664e+00	2.629720e+00	2.658649e+00	2.654195e+00	2.654195e+00	2.614386e+00	2.514386e+00	2.571680e+00	2.510250e+00	2.652464e+00	2.633185e+00	2.566592e+00	2.579832e+00	2.552721e+00	2.565901e+00
2245	2250	chr10	93640000	93679999	40000	*	chr10	93840000	93879999	40000	*	5.244131	1.762719e-03	6.950020e-02	0.018737378	2.217211e+00	2.219651e+00	2.269464e+00	2.338116e+00	2.195555e+00	2.175222e+00	2.295666e+00	2.263431e+00	2.311879e+00	2.332640e+00	2.304808e+00	2.298807e+00	2.297871e+00	2.292905e+00	2.187006e+00	2.213559e+00	2.227378e+00	2.263993e+00	2.214600e+00	2.245881e+00	2.402302e+00	2.336483e+00	2.283707e+00	2.204644e+00	2.194933e+00	2.296710e+00	2.288451e+00	2.311540e+00	2.337920e+00	2.312364e+00
2285	2290	chr10	95240000	95279999	40000	*	chr10	95440000	95479999	40000	*	4.302526	4.698446e-03	9.853339e-02	0.030263833	1.453945e+00	1.417821e+00	1.581100e+00	1.630261e+00	1.483866e+00	1.484227e+00	1.386530e+00	1.468026e+00	1.581100e+00	1.453308e+00	1.521750e+00	1.582907e+00	1.581511e+00	1.587341e+00	1.603410e+00	1.601070e+00	1.474829e+00	1.550935e+00	1.511898e+00	1.504841e+00	1.501512e+00	1.596162e+00	1.610266e+00	1.596223e+00	1.513244e+00	1.499925e+00	1.469961e+00	1.527587e+00	1.543124e+00	1.529360e+00
2303	2308	chr10	95960000	95999999	40000	*	chr10	96160000	96199999	40000	*	5.005630	2.232779e-03	7.521495e-02	0.041996432	2.373735e+00	2.264158e+00	2.342208e+00	2.402077e+00	2.257818e+00	2.244710e+00	2.242868e+00	2.291245e+00	2.404905e+00	2.385452e+00	2.355762e+00	2.391284e+00	2.357496e+00	2.365083e+00	2.352361e+00	2.407934e+00	2.306852e+00	2.265662e+00	2.210937e+00	2.257473e+00	2.387593e+00	2.367287e+00	2.303009e+00	2.291603e+00	2.292088e+00	2.327098e+00	2.349259e+00	2.372350e+00	2.356099e+00	2.365345e+00
2304	2309	chr10	96000000	96039999	40000	*	chr10	96200000	96239999	40000	*	4.587637	3.443875e-03	9.392913e-02	0.041846881	2.270536e+00	2.180994e+00	2.326695e+00	2.366405e+00	2.187288e+00	2.229071e+00	2.215530e+00	2.177596e+00	2.350610e+00	2.339516e+00	2.331277e+00	2.336343e+00	2.350688e+00	2.329281e+00	2.276952e+00	2.335407e+00	2.267382e+00	2.250188e+00	2.192270e+00	2.225351e+00	2.337177e+00	2.314528e+00	2.287372e+00	2.259034e+00	2.206737e+00	2.289670e+00	2.291837e+00	2.350703e+00	2.358761e+00	2.284156e+00
2338	2343	chr10	97360000	97399999	40000	*	chr10	97560000	97599999	40000	*	4.652258	3.215352e-03	8.577999e-02	0.024113910	2.597443e+00	2.630046e+00	2.615488e+00	2.554108e+00	2.604568e+00	2.564467e+00	2.574517e+00	2.632860e+00	2.575414e+00	2.574230e+00	2.527171e+00	2.507482e+00	2.511372e+00	2.530600e+00	2.482278e+00	2.497476e+00	2.606957e+00	2.629041e+00	2.578526e+00	2.632121e+00	2.561229e+00	2.501562e+00	2.555182e+00	2.611143e+00	2.583184e+00	2.583833e+00	2.608093e+00	2.583833e+00	2.591847e+00	2.589248e+00
2342	2347	chr10	97520000	97559999	40000	*	chr10	97720000	97759999	40000	*	5.164519	1.905848e-03	6.985970e-02	0.022825467	2.436368e+00	2.482094e+00	2.444718e+00	2.443529e+00	2.456871e+00	2.398411e+00	2.472688e+00	2.470935e+00	2.459372e+00	2.484839e+00	2.521445e+00	2.506779e+00	2.450566e+00	2.470810e+00	2.422026e+00	2.417078e+00	2.422987e+00	2.425857e+00	2.485521e+00	2.446367e+00	2.482094e+00	2.509938e+00	2.416405e+00	2.383968e+00	2.495056e+00	2.497937e+00	2.489806e+00	2.495352e+00	2.485489e+00	2.448529e+00
2343	2348	chr10	97560000	97599999	40000	*	chr10	97760000	97799999	40000	*	9.407029	7.016015e-05	2.283253e-02	0.022300582	2.457053e+00	2.465244e+00	2.472786e+00	2.464975e+00	2.443068e+00	2.464975e+00	2.440170e+00	2.455910e+00	2.523073e+00	2.510391e+00	2.571949e+00	2.581969e+00	2.509159e+00	2.450320e+00	2.442337e+00	2.431073e+00	2.440592e+00	2.433138e+00	2.493762e+00	2.470174e+00	2.569918e+00	2.542673e+00	2.453476e+00	2.399540e+00	2.477765e+00	2.512547e+00	2.527225e+00	2.525228e+00	2.511992e+00	2.471969e+00
2347	2352	chr10	97720000	97759999	40000	*	chr10	97920000	97959999	40000	*	5.738819	1.104615e-03	5.860491e-02	0.021517342	2.789459e+00	2.705193e+00	2.752803e+00	2.771598e+00	2.673756e+00	2.717155e+00	2.684671e+00	2.717155e+00	2.777399e+00	2.795758e+00	2.826356e+00	2.806512e+00	2.784109e+00	2.716990e+00	2.777399e+00	2.756813e+00	2.719996e+00	2.722188e+00	2.676595e+00	2.673555e+00	2.789459e+00	2.794136e+00	2.674511e+00	2.662077e+00	2.733706e+00	2.719847e+00	2.797373e+00	2.779189e+00	2.744499e+00	2.784188e+00
2547	2552	chr10	105720000	105759999	40000	*	chr10	105920000	105959999	40000	*	6.677997	4.901958e-04	4.336689e-02	0.027231011	2.516855e+00	2.503128e+00	2.565010e+00	2.570022e+00	2.626042e+00	2.641577e+00	2.561129e+00	2.585646e+00	2.639117e+00	2.631997e+00	2.591070e+00	2.599207e+00	2.611375e+00	2.641508e+00	2.601232e+00	2.587130e+00	2.571930e+00	2.484528e+00	2.646867e+00	2.644484e+00	2.609266e+00	2.622304e+00	2.603690e+00	2.618756e+00	2.539333e+00	2.549249e+00	2.646616e+00	2.598019e+00	2.534651e+00	2.572259e+00
2548	2553	chr10	105760000	105799999	40000	*	chr10	105960000	105999999	40000	*	7.079451	3.555136e-04	3.808509e-02	0.028582794	2.142978e+00	2.109350e+00	2.230522e+00	2.220416e+00	2.281019e+00	2.281344e+00	2.185373e+00	2.215103e+00	2.251750e+00	2.307400e+00	2.226894e+00	2.181091e+00	2.226923e+00	2.284452e+00	2.149289e+00	2.149267e+00	2.163192e+00	2.156750e+00	2.270279e+00	2.263518e+00	2.242179e+00	2.264274e+00	2.282261e+00	2.246978e+00	2.194662e+00	2.173031e+00	2.280174e+00	2.246978e+00	2.125595e+00	2.206785e+00
2567	2572	chr10	106520000	106559999	40000	*	chr10	106720000	106759999	40000	*	4.435288	4.059231e-03	9.308116e-02	0.043811069	2.020861e+00	1.942029e+00	1.942577e+00	1.949523e+00	2.019919e+00	2.082486e+00	2.069077e+00	2.168629e+00	1.929081e+00	1.987153e+00	2.030960e+00	2.094921e+00	2.089608e+00	2.076283e+00	2.141377e+00	2.045283e+00	1.964484e+00	1.953644e+00	2.047840e+00	2.035806e+00	1.916603e+00	2.081803e+00	1.951003e+00	1.996925e+00	2.085209e+00	2.035523e+00	1.996876e+00	2.048072e+00	1.934094e+00	1.957432e+00
2623	2628	chr10	108760000	108799999	40000	*	chr10	108960000	108999999	40000	*	5.764180	1.079310e-03	5.824630e-02	0.033078945	2.011601e+00	2.064607e+00	1.853505e+00	1.895700e+00	1.971788e+00	1.973705e+00	1.988506e+00	2.025888e+00	1.962578e+00	1.919514e+00	2.087941e+00	2.057577e+00	1.936508e+00	1.908321e+00	1.955266e+00	1.841256e+00	2.066687e+00	2.075348e+00	1.979520e+00	2.024627e+00	1.977124e+00	1.913743e+00	2.004370e+00	2.002770e+00	1.985708e+00	1.915876e+00	1.972683e+00	1.980409e+00	1.973079e+00	2.010322e+00
2632	2637	chr10	109120000	109159999	40000	*	chr10	109320000	109359999	40000	*	5.332196	1.618422e-03	6.752852e-02	0.029499249	2.113031e+00	2.201365e+00	2.081517e+00	1.972469e+00	2.114868e+00	2.150041e+00	2.209054e+00	2.210047e+00	2.015597e+00	2.071593e+00	2.165245e+00	2.192475e+00	2.041807e+00	2.023633e+00	2.124999e+00	2.048116e+00	2.119138e+00	2.076181e+00	2.174782e+00	2.140382e+00	2.145307e+00	2.119138e+00	2.213890e+00	2.163430e+00	2.008941e+00	2.042347e+00	2.075330e+00	2.053151e+00	2.146886e+00	2.138551e+00
2657	2662	chr10	110120000	110159999	40000	*	chr10	110320000	110359999	40000	*	5.177617	1.881418e-03	6.950020e-02	0.039301817	1.496833e+00	1.591869e+00	1.501374e+00	1.411318e+00	1.464897e+00	1.550374e+00	1.661552e+00	1.668700e+00	1.537697e+00	1.500539e+00	1.607928e+00	1.541498e+00	1.490330e+00	1.549605e+00	1.479677e+00	1.419294e+00	1.551183e+00	1.581579e+00	1.543484e+00	1.613093e+00	1.449704e+00	1.510382e+00	1.568734e+00	1.599974e+00	1.426068e+00	1.424653e+00	1.477784e+00	1.469860e+00	1.617931e+00	1.588534e+00
2659	2664	chr10	110200000	110239999	40000	*	chr10	110400000	110439999	40000	*	4.777594	2.819432e-03	8.152564e-02	0.042679453	1.522561e+00	1.644207e+00	1.586756e+00	1.464839e+00	1.536341e+00	1.579034e+00	1.736568e+00	1.784089e+00	1.539925e+00	1.556803e+00	1.610865e+00	1.557802e+00	1.599704e+00	1.607180e+00	1.573656e+00	1.506670e+00	1.610547e+00	1.613051e+00	1.594950e+00	1.640240e+00	1.513908e+00	1.563812e+00	1.639798e+00	1.659099e+00	1.484610e+00	1.472308e+00	1.532904e+00	1.553117e+00	1.686428e+00	1.609219e+00
2660	2665	chr10	110240000	110279999	40000	*	chr10	110440000	110479999	40000	*	5.024925	2.189864e-03	7.998760e-02	0.043516117	1.802606e+00	1.873645e+00	1.859600e+00	1.751138e+00	1.827748e+00	1.836044e+00	1.973058e+00	2.059606e+00	1.756486e+00	1.809083e+00	1.880963e+00	1.872529e+00	1.843378e+00	1.865229e+00	1.890219e+00	1.810931e+00	1.869752e+00	1.818409e+00	1.950021e+00	1.963935e+00	1.785009e+00	1.834797e+00	1.843278e+00	1.885209e+00	1.839208e+00	1.790182e+00	1.793615e+00	1.816031e+00	1.962165e+00	1.913453e+00
2661	2666	chr10	110280000	110319999	40000	*	chr10	110480000	110519999	40000	*	6.309204	6.671881e-04	4.897952e-02	0.043585969	1.863070e+00	1.933142e+00	1.907071e+00	1.805042e+00	1.884157e+00	1.916939e+00	2.073177e+00	2.147216e+00	1.813415e+00	1.933198e+00	1.933436e+00	1.949855e+00	1.931893e+00	1.919233e+00	1.949770e+00	1.898737e+00	1.898066e+00	1.815502e+00	2.070582e+00	2.037322e+00	1.817711e+00	1.922987e+00	1.902350e+00	1.916674e+00	1.834432e+00	1.864551e+00	1.922855e+00	1.923302e+00	2.037554e+00	1.995498e+00
2803	2808	chr10	115960000	115999999	40000	*	chr10	116160000	116199999	40000	*	4.989549	2.269275e-03	7.570271e-02	0.027518815	2.101820e+00	2.100058e+00	2.068409e+00	2.128493e+00	2.052416e+00	1.999571e+00	1.949476e+00	1.989813e+00	1.995481e+00	2.001276e+00	2.142622e+00	2.190174e+00	1.996530e+00	2.035672e+00	2.039924e+00	2.071867e+00	2.085995e+00	2.121985e+00	1.997560e+00	2.031270e+00	2.009469e+00	1.988266e+00	2.046866e+00	2.063542e+00	2.120251e+00	2.038295e+00	2.017697e+00	2.091638e+00	2.044592e+00	2.035314e+00
2805	2810	chr10	116040000	116079999	40000	*	chr10	116240000	116279999	40000	*	4.680822	3.119858e-03	8.274883e-02	0.024534155	2.227349e+00	2.217865e+00	2.134595e+00	2.206943e+00	2.138056e+00	2.093406e+00	2.084727e+00	2.137284e+00	2.153448e+00	2.102757e+00	2.245715e+00	2.305881e+00	2.135154e+00	2.109741e+00	2.184362e+00	2.179540e+00	2.124459e+00	2.191460e+00	2.131760e+00	2.126780e+00	2.054647e+00	2.197044e+00	2.146728e+00	2.137808e+00	2.209024e+00	2.165552e+00	2.132837e+00	2.198634e+00	2.119808e+00	2.096396e+00
2818	2823	chr10	116560000	116599999	40000	*	chr10	116760000	116799999	40000	*	5.479969	1.405412e-03	6.262842e-02	0.046397148	2.565799e+00	2.416748e+00	2.572028e+00	2.636166e+00	2.430864e+00	2.443973e+00	2.419792e+00	2.445709e+00	2.563074e+00	2.543740e+00	2.566549e+00	2.607078e+00	2.532594e+00	2.471631e+00	2.644778e+00	2.636166e+00	2.465509e+00	2.462921e+00	2.515124e+00	2.462222e+00	2.544346e+00	2.634642e+00	2.529673e+00	2.521667e+00	2.549058e+00	2.531371e+00	2.492760e+00	2.503293e+00	2.478252e+00	2.513288e+00
2819	2824	chr10	116600000	116639999	40000	*	chr10	116800000	116839999	40000	*	6.259762	6.960465e-04	4.876330e-02	0.047369434	2.395925e+00	2.298747e+00	2.397693e+00	2.518913e+00	2.269127e+00	2.296427e+00	2.214345e+00	2.246292e+00	2.440378e+00	2.432752e+00	2.459203e+00	2.426634e+00	2.340882e+00	2.330479e+00	2.491464e+00	2.502639e+00	2.282715e+00	2.310624e+00	2.377621e+00	2.329516e+00	2.367111e+00	2.506882e+00	2.428869e+00	2.328188e+00	2.405726e+00	2.405246e+00	2.349194e+00	2.365505e+00	2.261078e+00	2.354225e+00
2820	2825	chr10	116640000	116679999	40000	*	chr10	116840000	116879999	40000	*	4.610149	3.362236e-03	8.670770e-02	0.048388049	2.241131e+00	2.138549e+00	2.254685e+00	2.384726e+00	2.171105e+00	2.154392e+00	2.078672e+00	2.126728e+00	2.275356e+00	2.246438e+00	2.371347e+00	2.281867e+00	2.241131e+00	2.202779e+00	2.340367e+00	2.371241e+00	2.141104e+00	2.222274e+00	2.209280e+00	2.238519e+00	2.241618e+00	2.367702e+00	2.282520e+00	2.241633e+00	2.280712e+00	2.244116e+00	2.223857e+00	2.248378e+00	2.143131e+00	2.218606e+00
2879	2884	chr10	119000000	119039999	40000	*	chr10	119200000	119239999	40000	*	5.403166	1.511856e-03	6.600586e-02	0.037858841	1.827896e+00	1.907578e+00	1.833334e+00	1.754887e+00	1.949664e+00	2.016373e+00	1.998098e+00	2.013771e+00	1.949449e+00	1.896253e+00	1.769832e+00	1.804686e+00	1.908811e+00	2.030962e+00	1.773615e+00	1.819205e+00	1.885079e+00	1.851361e+00	1.925188e+00	1.966021e+00	1.955979e+00	1.858654e+00	1.899604e+00	1.997525e+00	1.915690e+00	1.907250e+00	1.927587e+00	1.872227e+00	1.794346e+00	1.793583e+00
2880	2885	chr10	119040000	119079999	40000	*	chr10	119240000	119279999	40000	*	5.790272	1.053961e-03	5.592650e-02	0.037689641	1.746618e+00	1.913156e+00	1.809970e+00	1.745117e+00	1.993561e+00	2.013396e+00	1.970688e+00	2.004194e+00	1.842862e+00	1.893395e+00	1.726278e+00	1.735520e+00	1.874741e+00	2.004066e+00	1.730211e+00	1.769995e+00	1.866857e+00	1.795933e+00	1.928206e+00	1.898541e+00	1.948520e+00	1.810426e+00	1.909917e+00	1.969892e+00	1.871480e+00	1.882572e+00	1.885580e+00	1.803932e+00	1.744144e+00	1.735836e+00
2882	2887	chr10	119120000	119159999	40000	*	chr10	119320000	119359999	40000	*	4.992386	2.262787e-03	7.604733e-02	0.035697595	1.594941e+00	1.737648e+00	1.661971e+00	1.623872e+00	1.826943e+00	1.839403e+00	1.792111e+00	1.800520e+00	1.643611e+00	1.683836e+00	1.658715e+00	1.677085e+00	1.683518e+00	1.767292e+00	1.642410e+00	1.607674e+00	1.670173e+00	1.734324e+00	1.813795e+00	1.776892e+00	1.802995e+00	1.730916e+00	1.732102e+00	1.820611e+00	1.800198e+00	1.748865e+00	1.664661e+00	1.646498e+00	1.670050e+00	1.634064e+00
3018	3023	chr10	124560000	124599999	40000	*	chr10	124760000	124799999	40000	*	7.197942	3.242210e-04	4.009984e-02	0.025762881	2.006366e+00	1.980444e+00	2.112550e+00	2.109922e+00	1.961874e+00	2.040456e+00	1.993452e+00	1.973615e+00	2.050630e+00	2.069670e+00	2.085743e+00	2.118672e+00	2.123779e+00	2.133375e+00	2.034942e+00	2.034171e+00	2.013340e+00	2.030807e+00	2.012902e+00	2.063782e+00	2.119603e+00	2.089842e+00	2.048237e+00	2.093956e+00	2.024787e+00	1.980092e+00	2.078701e+00	2.090792e+00	2.064409e+00	2.082964e+00
3020	3025	chr10	124640000	124679999	40000	*	chr10	124840000	124879999	40000	*	4.343664	4.488935e-03	9.684617e-02	0.031770888	2.020290e+00	2.026636e+00	2.043826e+00	2.165477e+00	1.974690e+00	2.016513e+00	1.966094e+00	1.990853e+00	2.068106e+00	2.046684e+00	2.094836e+00	2.053314e+00	2.070474e+00	2.098853e+00	2.009019e+00	2.058229e+00	1.985307e+00	1.962726e+00	1.993838e+00	1.999243e+00	2.106018e+00	2.092475e+00	2.054850e+00	2.089163e+00	1.988064e+00	1.951171e+00	2.103838e+00	2.083963e+00	2.029820e+00	2.072986e+00
3023	3028	chr10	124760000	124799999	40000	*	chr10	124960000	124999999	40000	*	4.455627	3.970286e-03	9.911249e-02	0.037674580	2.446065e+00	2.331408e+00	2.410149e+00	2.418574e+00	2.320932e+00	2.309288e+00	2.217221e+00	2.243003e+00	2.293885e+00	2.302061e+00	2.380854e+00	2.383454e+00	2.339019e+00	2.260979e+00	2.363778e+00	2.437884e+00	2.282223e+00	2.266912e+00	2.281063e+00	2.364032e+00	2.321338e+00	2.391700e+00	2.430643e+00	2.380813e+00	2.245520e+00	2.224575e+00	2.299108e+00	2.378097e+00	2.349562e+00	2.379100e+00
3024	3029	chr10	124800000	124839999	40000	*	chr10	125000000	125039999	40000	*	4.736786	2.941929e-03	8.111060e-02	0.039196922	2.458213e+00	2.351219e+00	2.431364e+00	2.434501e+00	2.325260e+00	2.313366e+00	2.242896e+00	2.268732e+00	2.327959e+00	2.316071e+00	2.382514e+00	2.402627e+00	2.385561e+00	2.236980e+00	2.425610e+00	2.472724e+00	2.298132e+00	2.297906e+00	2.317920e+00	2.386580e+00	2.305532e+00	2.416800e+00	2.441462e+00	2.443565e+00	2.240790e+00	2.245721e+00	2.361967e+00	2.327373e+00	2.338624e+00	2.402369e+00
3025	3030	chr10	124840000	124879999	40000	*	chr10	125040000	125079999	40000	*	4.953443	2.353711e-03	8.183198e-02	0.039192422	2.480609e+00	2.388455e+00	2.460626e+00	2.470035e+00	2.359292e+00	2.363918e+00	2.305423e+00	2.288207e+00	2.370635e+00	2.363022e+00	2.415338e+00	2.450078e+00	2.423022e+00	2.262410e+00	2.467083e+00	2.517767e+00	2.331999e+00	2.337069e+00	2.381820e+00	2.445031e+00	2.315474e+00	2.450035e+00	2.470710e+00	2.501849e+00	2.272739e+00	2.306522e+00	2.390169e+00	2.360711e+00	2.410656e+00	2.421307e+00
3028	3033	chr10	124960000	124999999	40000	*	chr10	125160000	125199999	40000	*	4.733354	2.952502e-03	8.882736e-02	0.038637211	2.612017e+00	2.590752e+00	2.503731e+00	2.648351e+00	2.551981e+00	2.565746e+00	2.539062e+00	2.477642e+00	2.558781e+00	2.561337e+00	2.659100e+00	2.654559e+00	2.592846e+00	2.526173e+00	2.675714e+00	2.667647e+00	2.552993e+00	2.582260e+00	2.639874e+00	2.623125e+00	2.497324e+00	2.613401e+00	2.678192e+00	2.684378e+00	2.486846e+00	2.520481e+00	2.513137e+00	2.568796e+00	2.582909e+00	2.557457e+00
3036	3041	chr10	125280000	125319999	40000	*	chr10	125480000	125519999	40000	*	9.362863	7.212292e-05	2.438625e-02	0.046291761	1.882089e+00	1.947645e+00	1.828721e+00	1.826139e+00	1.961672e+00	1.929780e+00	1.941849e+00	1.909736e+00	2.012251e+00	2.010104e+00	1.865848e+00	1.872964e+00	1.871354e+00	1.877301e+00	1.847463e+00	1.915844e+00	1.946292e+00	2.018732e+00	1.991125e+00	1.997208e+00	1.918720e+00	1.870325e+00	1.980075e+00	2.038798e+00	1.810062e+00	1.834195e+00	1.990384e+00	1.954301e+00	1.922877e+00	1.925787e+00
3037	3042	chr10	125320000	125359999	40000	*	chr10	125520000	125559999	40000	*	10.148703	4.482580e-05	2.072941e-02	0.046757125	2.131768e+00	2.086566e+00	1.926716e+00	1.933237e+00	2.123882e+00	2.091909e+00	2.106871e+00	2.096106e+00	2.197154e+00	2.145381e+00	2.014477e+00	2.040980e+00	2.067336e+00	1.979566e+00	2.036334e+00	2.114242e+00	2.144873e+00	2.205458e+00	2.144617e+00	2.186655e+00	2.003004e+00	2.011016e+00	2.149933e+00	2.169625e+00	1.978737e+00	1.953487e+00	2.130640e+00	2.123453e+00	2.041847e+00	2.099752e+00
3038	3043	chr10	125360000	125399999	40000	*	chr10	125560000	125599999	40000	*	5.900472	9.541108e-04	5.565620e-02	0.046495655	2.204652e+00	2.101805e+00	1.953850e+00	1.948816e+00	2.192406e+00	2.163569e+00	2.132868e+00	2.073063e+00	2.248136e+00	2.169786e+00	2.113322e+00	2.123957e+00	2.104020e+00	2.008374e+00	2.091100e+00	2.178256e+00	2.155299e+00	2.264010e+00	2.227440e+00	2.291970e+00	2.010145e+00	2.099108e+00	2.177755e+00	2.257980e+00	2.031890e+00	1.994608e+00	2.190038e+00	2.140760e+00	2.085362e+00	2.102433e+00
3084	3089	chr10	127240000	127279999	40000	*	chr10	127440000	127479999	40000	*	5.275251	1.710121e-03	6.725443e-02	0.041625574	1.894499e+00	1.971218e+00	1.836052e+00	1.855319e+00	2.030215e+00	2.019107e+00	1.972911e+00	2.040040e+00	1.983737e+00	2.000778e+00	1.795177e+00	1.780778e+00	1.895357e+00	1.998289e+00	1.808443e+00	1.852121e+00	1.952497e+00	1.803834e+00	1.890823e+00	1.859822e+00	1.991479e+00	1.871296e+00	1.869607e+00	1.931152e+00	1.922067e+00	1.960627e+00	2.034669e+00	1.958972e+00	1.802236e+00	1.810388e+00
3085	3090	chr10	127280000	127319999	40000	*	chr10	127480000	127519999	40000	*	5.135113	1.962017e-03	7.050427e-02	0.042477275	1.757919e+00	1.750761e+00	1.682914e+00	1.725506e+00	1.880677e+00	1.854037e+00	1.806108e+00	1.856314e+00	1.789163e+00	1.810005e+00	1.681532e+00	1.650506e+00	1.729086e+00	1.851176e+00	1.686344e+00	1.672518e+00	1.787143e+00	1.709905e+00	1.705970e+00	1.804775e+00	1.875941e+00	1.740655e+00	1.835052e+00	1.833731e+00	1.723443e+00	1.796383e+00	1.833269e+00	1.795645e+00	1.666728e+00	1.673994e+00
3086	3091	chr10	127320000	127359999	40000	*	chr10	127520000	127559999	40000	*	6.233750	7.117980e-04	4.897952e-02	0.043187517	1.748140e+00	1.720003e+00	1.686639e+00	1.739797e+00	1.817955e+00	1.808739e+00	1.823698e+00	1.785009e+00	1.728638e+00	1.750556e+00	1.681717e+00	1.697188e+00	1.714265e+00	1.846063e+00	1.650880e+00	1.643055e+00	1.705547e+00	1.653908e+00	1.707239e+00	1.718954e+00	1.849085e+00	1.776684e+00	1.803564e+00	1.785724e+00	1.675467e+00	1.724350e+00	1.824549e+00	1.795528e+00	1.662701e+00	1.662020e+00
3092	3097	chr10	127560000	127599999	40000	*	chr10	127760000	127799999	40000	*	4.607089	3.373204e-03	9.330842e-02	0.037883356	1.894553e+00	1.907693e+00	1.753813e+00	1.749764e+00	1.845608e+00	1.778539e+00	1.767744e+00	1.793709e+00	1.833605e+00	1.852063e+00	1.821219e+00	1.886419e+00	1.806064e+00	1.834137e+00	1.849378e+00	1.890560e+00	1.782972e+00	1.744193e+00	1.776409e+00	1.734466e+00	1.776161e+00	1.830680e+00	1.758968e+00	1.875984e+00	1.922548e+00	1.880762e+00	1.801060e+00	1.782196e+00	1.735871e+00	1.740882e+00
3114	3119	chr10	128440000	128479999	40000	*	chr10	128760000	128799999	40000	*	4.788890	2.786553e-03	8.130171e-02	0.054515345	1.223799e+00	1.160919e+00	1.219220e+00	1.111237e+00	1.366937e+00	1.244951e+00	1.171751e+00	1.195731e+00	1.238218e+00	1.204946e+00	1.202768e+00	1.178047e+00	1.178954e+00	1.132761e+00	1.289222e+00	1.277348e+00	1.307014e+00	1.337277e+00	1.382317e+00	1.315083e+00	1.299973e+00	1.186309e+00	1.364546e+00	1.330298e+00	1.202964e+00	1.211150e+00	1.136056e+00	1.205089e+00	1.219437e+00	1.128785e+00
3115	3120	chr10	128480000	128519999	40000	*	chr10	128800000	128839999	40000	*	6.010255	8.651988e-04	5.245685e-02	0.055210003	1.320244e+00	1.294394e+00	1.243043e+00	1.345842e+00	1.475891e+00	1.359668e+00	1.270361e+00	1.208296e+00	1.373087e+00	1.266219e+00	1.391906e+00	1.393112e+00	1.258397e+00	1.255341e+00	1.414101e+00	1.403465e+00	1.380149e+00	1.395754e+00	1.538981e+00	1.462673e+00	1.416217e+00	1.353576e+00	1.447646e+00	1.471313e+00	1.321057e+00	1.308523e+00	1.326237e+00	1.344544e+00	1.319372e+00	1.279120e+00
3118	3123	chr10	128720000	128759999	40000	*	chr10	128920000	128959999	40000	*	5.130622	1.970760e-03	7.050427e-02	0.060392537	1.347752e+00	1.399877e+00	1.466160e+00	1.463180e+00	1.594771e+00	1.502086e+00	1.241555e+00	1.241299e+00	1.426765e+00	1.449728e+00	1.490358e+00	1.490062e+00	1.357762e+00	1.437341e+00	1.486010e+00	1.500913e+00	1.507339e+00	1.398658e+00	1.605982e+00	1.578992e+00	1.402298e+00	1.402004e+00	1.551621e+00	1.510612e+00	1.361034e+00	1.452727e+00	1.385301e+00	1.502799e+00	1.472068e+00	1.343151e+00
3121	3126	chr10	128840000	128879999	40000	*	chr10	129040000	129079999	40000	*	7.067173	3.589482e-04	3.819908e-02	0.061524467	1.600992e+00	1.662866e+00	1.707288e+00	1.645928e+00	1.786136e+00	1.715583e+00	1.528028e+00	1.501768e+00	1.706521e+00	1.673567e+00	1.677844e+00	1.721205e+00	1.645119e+00	1.653300e+00	1.686293e+00	1.750785e+00	1.743660e+00	1.725399e+00	1.752166e+00	1.789726e+00	1.541434e+00	1.607251e+00	1.740925e+00	1.756552e+00	1.578306e+00	1.685072e+00	1.688784e+00	1.661045e+00	1.638884e+00	1.580183e+00
3126	3131	chr10	129040000	129079999	40000	*	chr10	129240000	129279999	40000	*	4.844427	2.631100e-03	8.013072e-02	0.046676767	1.767919e+00	1.712411e+00	1.788305e+00	1.731656e+00	1.800532e+00	1.740578e+00	1.635504e+00	1.663011e+00	1.747307e+00	1.794381e+00	1.706654e+00	1.734784e+00	1.665458e+00	1.644106e+00	1.805037e+00	1.846495e+00	1.739095e+00	1.690506e+00	1.737346e+00	1.830502e+00	1.706739e+00	1.744053e+00	1.766494e+00	1.820248e+00	1.663442e+00	1.649601e+00	1.678812e+00	1.723746e+00	1.808328e+00	1.777969e+00
3179	3184	chr10	131160000	131199999	40000	*	chr10	131360000	131399999	40000	*	5.409279	1.503056e-03	6.416326e-02	0.033492856	1.436429e+00	1.278593e+00	1.511156e+00	1.419995e+00	1.419626e+00	1.476744e+00	1.408110e+00	1.388568e+00	1.532085e+00	1.485723e+00	1.524165e+00	1.481726e+00	1.562783e+00	1.557630e+00	1.565641e+00	1.570573e+00	1.547482e+00	1.611508e+00	1.458234e+00	1.425097e+00	1.531059e+00	1.412668e+00	1.409628e+00	1.490309e+00	1.441094e+00	1.400211e+00	1.621048e+00	1.641102e+00	1.464197e+00	1.490658e+00
3180	3185	chr10	131200000	131239999	40000	*	chr10	131400000	131439999	40000	*	6.862794	4.220607e-04	4.133449e-02	0.034417944	1.477432e+00	1.408230e+00	1.515481e+00	1.500925e+00	1.509993e+00	1.554466e+00	1.521360e+00	1.414193e+00	1.559989e+00	1.553680e+00	1.569819e+00	1.494517e+00	1.580391e+00	1.541563e+00	1.626949e+00	1.640453e+00	1.589283e+00	1.641205e+00	1.521314e+00	1.537426e+00	1.611505e+00	1.472226e+00	1.478788e+00	1.520549e+00	1.503311e+00	1.476949e+00	1.667606e+00	1.704989e+00	1.523885e+00	1.485998e+00
3181	3186	chr10	131240000	131279999	40000	*	chr10	131440000	131479999	40000	*	7.111420	3.467442e-04	3.884139e-02	0.033913333	1.487511e+00	1.529834e+00	1.562253e+00	1.531396e+00	1.531261e+00	1.586732e+00	1.463991e+00	1.457385e+00	1.579939e+00	1.578250e+00	1.636860e+00	1.581648e+00	1.555979e+00	1.540411e+00	1.676117e+00	1.608228e+00	1.591358e+00	1.674292e+00	1.584735e+00	1.630843e+00	1.612904e+00	1.524961e+00	1.524498e+00	1.532757e+00	1.531817e+00	1.533729e+00	1.672811e+00	1.717937e+00	1.542793e+00	1.490240e+00
3198	3203	chr10	131920000	131959999	40000	*	chr10	132120000	132159999	40000	*	4.273422	4.853359e-03	9.943387e-02	0.046989179	1.537712e+00	1.431278e+00	1.477818e+00	1.454780e+00	1.279018e+00	1.299439e+00	1.419908e+00	1.464948e+00	1.290573e+00	1.360158e+00	1.456627e+00	1.501629e+00	1.397490e+00	1.388302e+00	1.443874e+00	1.395778e+00	1.347113e+00	1.277302e+00	1.251851e+00	1.255860e+00	1.501642e+00	1.426364e+00	1.459805e+00	1.418258e+00	1.278549e+00	1.289938e+00	1.501614e+00	1.347414e+00	1.289938e+00	1.439627e+00
3202	3207	chr10	132080000	132119999	40000	*	chr10	132280000	132319999	40000	*	4.721745	2.988592e-03	8.133572e-02	0.050911410	1.592785e+00	1.594163e+00	1.610918e+00	1.552062e+00	1.558268e+00	1.561896e+00	1.579425e+00	1.586219e+00	1.601077e+00	1.491658e+00	1.609152e+00	1.609375e+00	1.575035e+00	1.556873e+00	1.606510e+00	1.608729e+00	1.551051e+00	1.648708e+00	1.686635e+00	1.703327e+00	1.431745e+00	1.583513e+00	1.653766e+00	1.718158e+00	1.581926e+00	1.557080e+00	1.494716e+00	1.459584e+00	1.525532e+00	1.614277e+00
26	32	chr10	1000000	1039999	40000	*	chr10	1240000	1279999	40000	*	4.976075	2.300375e-03	7.439213e-02	0.031663807	1.331817e+00	1.309617e+00	1.192022e+00	1.251244e+00	1.334398e+00	1.292437e+00	1.295754e+00	1.259995e+00	1.299951e+00	1.223430e+00	1.236446e+00	1.263101e+00	1.283881e+00	1.272368e+00	1.187928e+00	1.135725e+00	1.250606e+00	1.295848e+00	1.131537e+00	1.141304e+00	1.298209e+00	1.256983e+00	1.259055e+00	1.313657e+00	1.201030e+00	1.274741e+00	1.415719e+00	1.357421e+00	1.300485e+00	1.208904e+00
35	41	chr10	1360000	1399999	40000	*	chr10	1600000	1639999	40000	*	5.106459	2.018564e-03	7.115631e-02	0.052896772	1.620084e+00	1.608341e+00	1.636866e+00	1.635662e+00	1.660665e+00	1.575837e+00	1.519682e+00	1.590036e+00	1.688415e+00	1.645033e+00	1.545012e+00	1.556585e+00	1.640463e+00	1.682585e+00	1.608432e+00	1.535509e+00	1.612731e+00	1.646600e+00	1.495551e+00	1.479672e+00	1.737563e+00	1.511516e+00	1.515374e+00	1.564527e+00	1.585064e+00	1.473745e+00	1.628294e+00	1.663028e+00	1.624562e+00	1.656720e+00
36	42	chr10	1400000	1439999	40000	*	chr10	1640000	1679999	40000	*	6.320580	6.607424e-04	4.900659e-02	0.054798588	1.516647e+00	1.518135e+00	1.563765e+00	1.601788e+00	1.578526e+00	1.502312e+00	1.444128e+00	1.500862e+00	1.687220e+00	1.635864e+00	1.503579e+00	1.564121e+00	1.556136e+00	1.632183e+00	1.614905e+00	1.546420e+00	1.561251e+00	1.530725e+00	1.489881e+00	1.478111e+00	1.723663e+00	1.472176e+00	1.488850e+00	1.533043e+00	1.492026e+00	1.407933e+00	1.630011e+00	1.651301e+00	1.541614e+00	1.576966e+00
37	43	chr10	1440000	1479999	40000	*	chr10	1680000	1719999	40000	*	13.746429	7.095456e-06	1.143681e-02	0.055587194	1.403121e+00	1.397660e+00	1.533142e+00	1.481572e+00	1.401113e+00	1.424287e+00	1.382998e+00	1.388509e+00	1.573958e+00	1.515029e+00	1.434170e+00	1.439478e+00	1.490375e+00	1.556983e+00	1.483609e+00	1.489348e+00	1.474519e+00	1.425054e+00	1.391148e+00	1.369534e+00	1.560849e+00	1.375028e+00	1.424668e+00	1.420801e+00	1.320573e+00	1.321085e+00	1.503347e+00	1.533297e+00	1.530784e+00	1.477330e+00
38	44	chr10	1480000	1519999	40000	*	chr10	1720000	1759999	40000	*	7.294708	3.009810e-04	3.911345e-02	0.056031140	1.475756e+00	1.563890e+00	1.687427e+00	1.579807e+00	1.548912e+00	1.571910e+00	1.463566e+00	1.510582e+00	1.716284e+00	1.689262e+00	1.580774e+00	1.597514e+00	1.699935e+00	1.682174e+00	1.619291e+00	1.614970e+00	1.596859e+00	1.562154e+00	1.554735e+00	1.499956e+00	1.694691e+00	1.545003e+00	1.540809e+00	1.602595e+00	1.438326e+00	1.451036e+00	1.667781e+00	1.672655e+00	1.672775e+00	1.572596e+00
41	47	chr10	1600000	1639999	40000	*	chr10	1840000	1879999	40000	*	5.100585	2.030384e-03	7.297681e-02	0.051171601	1.543358e+00	1.598154e+00	1.657501e+00	1.618420e+00	1.584968e+00	1.584317e+00	1.454130e+00	1.491749e+00	1.700576e+00	1.655474e+00	1.644010e+00	1.623630e+00	1.700021e+00	1.630411e+00	1.608668e+00	1.648461e+00	1.665413e+00	1.683483e+00	1.603968e+00	1.647717e+00	1.633337e+00	1.528309e+00	1.536113e+00	1.528024e+00	1.573322e+00	1.569659e+00	1.630065e+00	1.697966e+00	1.679145e+00	1.560608e+00
43	49	chr10	1680000	1719999	40000	*	chr10	1920000	1959999	40000	*	5.310780	1.652236e-03	6.838480e-02	0.043990291	1.628386e+00	1.535356e+00	1.569218e+00	1.573581e+00	1.540286e+00	1.519384e+00	1.383807e+00	1.533387e+00	1.700410e+00	1.647132e+00	1.595544e+00	1.496486e+00	1.497476e+00	1.584705e+00	1.609504e+00	1.631186e+00	1.643787e+00	1.605763e+00	1.643416e+00	1.658793e+00	1.554171e+00	1.484104e+00	1.520313e+00	1.525367e+00	1.510696e+00	1.508768e+00	1.719195e+00	1.709617e+00	1.487944e+00	1.469114e+00
83	89	chr10	3280000	3319999	40000	*	chr10	3520000	3559999	40000	*	4.973089	2.307333e-03	8.133572e-02	0.041891382	2.126658e+00	2.064340e+00	2.023464e+00	2.017051e+00	1.983125e+00	1.931978e+00	1.935340e+00	1.942127e+00	2.066956e+00	2.027525e+00	2.033527e+00	2.037096e+00	2.027983e+00	2.034140e+00	2.048287e+00	2.081123e+00	2.023186e+00	2.100294e+00	1.997551e+00	1.883987e+00	1.990073e+00	2.031705e+00	2.049076e+00	2.007393e+00	1.923404e+00	1.937489e+00	2.084969e+00	2.078898e+00	2.056202e+00	2.106965e+00
84	90	chr10	3320000	3359999	40000	*	chr10	3560000	3599999	40000	*	10.796707	3.097812e-05	1.914841e-02	0.043636330	2.070255e+00	2.118439e+00	2.014362e+00	2.037591e+00	1.971545e+00	1.922426e+00	1.858717e+00	1.877287e+00	2.100318e+00	1.993600e+00	2.060141e+00	2.067177e+00	2.039313e+00	2.029055e+00	2.061008e+00	2.077286e+00	2.085697e+00	2.100199e+00	1.952583e+00	1.881615e+00	1.999413e+00	1.978115e+00	2.041446e+00	2.050855e+00	1.880076e+00	1.923944e+00	2.095953e+00	2.060222e+00	2.054736e+00	2.069856e+00
85	91	chr10	3360000	3399999	40000	*	chr10	3600000	3639999	40000	*	4.250296	4.980572e-03	9.786776e-02	0.044283585	2.232188e+00	2.177925e+00	2.042520e+00	2.128615e+00	2.082222e+00	2.008874e+00	1.997500e+00	1.987697e+00	2.200615e+00	2.038339e+00	2.194300e+00	2.194001e+00	2.097957e+00	2.162546e+00	2.192382e+00	2.162622e+00	2.170119e+00	2.221178e+00	2.100244e+00	1.985190e+00	2.061445e+00	2.101228e+00	2.177636e+00	2.172270e+00	1.982286e+00	2.020994e+00	2.175301e+00	2.153437e+00	2.163924e+00	2.180664e+00
86	92	chr10	3400000	3439999	40000	*	chr10	3640000	3679999	40000	*	6.838629	4.303263e-04	4.054733e-02	0.043946943	2.123050e+00	2.175777e+00	2.011483e+00	2.034672e+00	1.933445e+00	1.874126e+00	1.897207e+00	1.915899e+00	2.117783e+00	1.975515e+00	2.097075e+00	2.038285e+00	2.015947e+00	2.024775e+00	2.079692e+00	2.058815e+00	2.079952e+00	2.184089e+00	1.978007e+00	1.935380e+00	1.937164e+00	1.989095e+00	2.064496e+00	2.086957e+00	1.956699e+00	1.930051e+00	2.081743e+00	2.095761e+00	2.060311e+00	2.053732e+00
87	93	chr10	3440000	3479999	40000	*	chr10	3680000	3719999	40000	*	5.752363	1.091018e-03	6.266411e-02	0.043340726	2.237490e+00	2.209638e+00	2.103439e+00	2.122302e+00	2.057096e+00	1.983850e+00	2.041290e+00	2.014425e+00	2.209816e+00	2.082715e+00	2.166998e+00	2.136535e+00	2.091541e+00	2.197852e+00	2.183993e+00	2.140485e+00	2.194565e+00	2.253821e+00	2.055089e+00	2.026531e+00	2.022431e+00	2.064325e+00	2.165157e+00	2.187281e+00	2.033946e+00	2.062152e+00	2.190159e+00	2.148200e+00	2.169182e+00	2.160391e+00
218	224	chr10	8680000	8719999	40000	*	chr10	8920000	8959999	40000	*	4.573119	3.497711e-03	8.603312e-02	0.023689967	1.838661e+00	1.854548e+00	1.839745e+00	1.820640e+00	1.762183e+00	1.719191e+00	1.749848e+00	1.748573e+00	1.849849e+00	1.805940e+00	1.821333e+00	1.858494e+00	1.817901e+00	1.751610e+00	1.950560e+00	1.876610e+00	1.841790e+00	1.756851e+00	1.869423e+00	1.782045e+00	1.694851e+00	1.764716e+00	1.747812e+00	1.711793e+00	1.733232e+00	1.749166e+00	1.830312e+00	1.754489e+00	1.874098e+00	1.889952e+00
255	261	chr10	10160000	10199999	40000	*	chr10	10400000	10439999	40000	*	4.565372	3.526833e-03	9.468395e-02	0.048114403	2.136304e+00	2.103714e+00	2.065181e+00	2.061660e+00	2.001145e+00	2.033326e+00	1.997417e+00	1.930832e+00	1.958687e+00	2.001855e+00	2.093106e+00	2.030033e+00	1.948041e+00	1.967410e+00	2.177360e+00	2.074906e+00	2.088124e+00	2.099300e+00	2.111685e+00	2.038850e+00	1.958309e+00	2.017621e+00	2.045089e+00	1.941780e+00	1.961403e+00	2.016981e+00	2.010040e+00	2.005736e+00	2.114876e+00	2.156986e+00
343	349	chr10	13680000	13719999	40000	*	chr10	13920000	13959999	40000	*	6.220709	7.198474e-04	4.916534e-02	0.038210217	1.893583e+00	1.952297e+00	2.082101e+00	2.009935e+00	2.083144e+00	2.085250e+00	2.113719e+00	2.115345e+00	1.990439e+00	1.936019e+00	1.902292e+00	1.980685e+00	1.958978e+00	2.037613e+00	1.918588e+00	1.993833e+00	2.076648e+00	2.081297e+00	2.038665e+00	2.051021e+00	2.143477e+00	1.894272e+00	1.980125e+00	1.983470e+00	2.010752e+00	1.990637e+00	2.064091e+00	2.007146e+00	2.045312e+00	2.105439e+00
393	399	chr10	15680000	15719999	40000	*	chr10	15920000	15959999	40000	*	9.527489	6.510927e-05	2.150673e-02	0.037294376	1.107182e+00	1.036978e+00	1.179988e+00	1.245821e+00	1.229271e+00	1.266757e+00	1.137428e+00	1.145987e+00	1.421788e+00	1.382542e+00	1.287721e+00	1.251926e+00	1.260375e+00	1.335073e+00	1.215808e+00	1.264678e+00	1.232016e+00	1.149501e+00	1.221671e+00	1.286935e+00	1.303486e+00	1.288173e+00	1.073909e+00	1.079453e+00	1.214850e+00	1.202238e+00	1.263840e+00	1.280037e+00	1.398687e+00	1.290447e+00
394	400	chr10	15720000	15759999	40000	*	chr10	15960000	15999999	40000	*	5.777131	1.066642e-03	5.617317e-02	0.036752211	1.001239e+00	9.508846e-01	1.086341e+00	1.154422e+00	1.194856e+00	1.170238e+00	1.054221e+00	1.049104e+00	1.267585e+00	1.273437e+00	1.114788e+00	1.141482e+00	1.177710e+00	1.218597e+00	1.065658e+00	1.065941e+00	1.176752e+00	9.772503e-01	1.105541e+00	1.160558e+00	1.181461e+00	1.124989e+00	9.677622e-01	1.000804e+00	1.131433e+00	1.094439e+00	1.117420e+00	1.132063e+00	1.272528e+00	1.192532e+00
418	424	chr10	16680000	16719999	40000	*	chr10	16920000	16959999	40000	*	4.509514	3.745103e-03	8.816511e-02	0.023177520	1.276644e+00	1.221470e+00	1.207568e+00	1.322465e+00	1.330360e+00	1.363849e+00	1.378175e+00	1.396221e+00	1.380178e+00	1.437358e+00	1.273758e+00	1.224209e+00	1.353071e+00	1.433656e+00	1.406418e+00	1.320315e+00	1.354113e+00	1.245214e+00	1.351963e+00	1.341050e+00	1.342913e+00	1.308303e+00	1.229824e+00	1.220866e+00	1.338980e+00	1.330082e+00	1.425918e+00	1.394306e+00	1.425384e+00	1.440594e+00
463	469	chr10	18480000	18519999	40000	*	chr10	18720000	18759999	40000	*	6.180322	7.454401e-04	4.992331e-02	0.052593338	1.702674e+00	1.834111e+00	1.769204e+00	1.743842e+00	1.979876e+00	2.046846e+00	1.796495e+00	1.830017e+00	1.885485e+00	1.806280e+00	1.702841e+00	1.609445e+00	1.852912e+00	1.981610e+00	1.677441e+00	1.641855e+00	1.911272e+00	1.727261e+00	1.976289e+00	1.931931e+00	1.817797e+00	1.667930e+00	1.870341e+00	1.846260e+00	1.811985e+00	1.896823e+00	1.863246e+00	1.814117e+00	1.649169e+00	1.630765e+00
464	470	chr10	18520000	18559999	40000	*	chr10	18760000	18799999	40000	*	7.409067	2.759251e-04	3.558820e-02	0.051998313	1.829290e+00	1.945881e+00	1.870393e+00	1.835571e+00	2.094712e+00	2.175617e+00	1.922071e+00	1.938704e+00	2.044252e+00	1.979828e+00	1.835003e+00	1.770329e+00	1.984075e+00	2.088786e+00	1.780875e+00	1.750709e+00	2.065356e+00	1.876428e+00	2.110330e+00	2.097909e+00	1.982488e+00	1.801578e+00	1.988178e+00	1.951689e+00	1.959940e+00	2.016454e+00	1.953033e+00	1.980640e+00	1.836074e+00	1.770644e+00
465	471	chr10	18560000	18599999	40000	*	chr10	18800000	18839999	40000	*	6.935833	3.981570e-04	4.053515e-02	0.051559550	1.806159e+00	1.906908e+00	1.823479e+00	1.803888e+00	2.070342e+00	2.083391e+00	1.868401e+00	1.843875e+00	1.963026e+00	1.925926e+00	1.830389e+00	1.783540e+00	1.904267e+00	2.010016e+00	1.788872e+00	1.744609e+00	1.993936e+00	1.865937e+00	2.097470e+00	2.049653e+00	1.967970e+00	1.794159e+00	1.928415e+00	1.957587e+00	2.010150e+00	1.948836e+00	1.816391e+00	1.922131e+00	1.839729e+00	1.741220e+00
466	472	chr10	18600000	18639999	40000	*	chr10	18840000	18879999	40000	*	6.059432	8.284560e-04	5.306532e-02	0.052021865	1.738652e+00	1.849357e+00	1.832539e+00	1.731224e+00	1.902372e+00	1.944120e+00	1.778863e+00	1.793461e+00	1.889710e+00	1.859726e+00	1.751541e+00	1.775930e+00	1.815814e+00	1.875305e+00	1.751976e+00	1.673731e+00	1.850184e+00	1.843436e+00	1.961310e+00	1.963498e+00	1.910690e+00	1.784168e+00	1.813286e+00	1.864943e+00	1.951026e+00	1.902177e+00	1.772382e+00	1.810652e+00	1.764480e+00	1.685828e+00
534	540	chr10	21320000	21359999	40000	*	chr10	21560000	21599999	40000	*	4.276254	4.838034e-03	9.674310e-02	0.043293867	1.708389e+00	1.700479e+00	1.574052e+00	1.554053e+00	1.618052e+00	1.574884e+00	1.608220e+00	1.565506e+00	1.690466e+00	1.649502e+00	1.630961e+00	1.589488e+00	1.658608e+00	1.575057e+00	1.616427e+00	1.669991e+00	1.686876e+00	1.685169e+00	1.608790e+00	1.640995e+00	1.555265e+00	1.586007e+00	1.667458e+00	1.665678e+00	1.545907e+00	1.611091e+00	1.624923e+00	1.619344e+00	1.649052e+00	1.639967e+00
540	546	chr10	21560000	21599999	40000	*	chr10	21800000	21839999	40000	*	6.527773	5.549023e-04	4.549996e-02	0.036664006	1.432473e+00	1.412674e+00	1.542182e+00	1.620227e+00	1.546282e+00	1.543407e+00	1.634408e+00	1.675558e+00	1.365153e+00	1.321192e+00	1.505039e+00	1.538443e+00	1.383072e+00	1.568926e+00	1.503901e+00	1.543668e+00	1.565920e+00	1.548061e+00	1.594166e+00	1.643863e+00	1.521821e+00	1.400227e+00	1.557151e+00	1.491911e+00	1.578452e+00	1.487696e+00	1.332846e+00	1.372351e+00	1.556846e+00	1.559818e+00
552	558	chr10	22040000	22079999	40000	*	chr10	22280000	22319999	40000	*	8.778270	1.050087e-04	2.535063e-02	0.026842883	1.940926e+00	1.908847e+00	1.995109e+00	1.946531e+00	1.876764e+00	1.859187e+00	1.882929e+00	1.926666e+00	2.007771e+00	1.987670e+00	1.958538e+00	2.000103e+00	2.066557e+00	1.989001e+00	2.030021e+00	2.025726e+00	1.952460e+00	1.950607e+00	1.869469e+00	1.927368e+00	1.958127e+00	2.000943e+00	1.893711e+00	1.893082e+00	2.041058e+00	2.045680e+00	2.002436e+00	2.034332e+00	1.935269e+00	1.953871e+00
553	559	chr10	22080000	22119999	40000	*	chr10	22320000	22359999	40000	*	8.344192	1.406687e-04	2.864297e-02	0.026356567	1.971605e+00	1.894363e+00	2.016887e+00	1.977036e+00	1.897755e+00	1.883873e+00	1.931424e+00	1.952571e+00	2.011573e+00	1.998949e+00	2.011973e+00	2.043259e+00	2.086656e+00	2.027150e+00	2.019232e+00	2.035162e+00	2.008036e+00	2.000063e+00	1.920925e+00	1.966605e+00	1.992215e+00	1.977925e+00	1.902480e+00	1.902920e+00	2.071527e+00	2.041588e+00	2.013294e+00	2.048308e+00	1.978964e+00	1.978003e+00
554	560	chr10	22120000	22159999	40000	*	chr10	22360000	22399999	40000	*	4.463873	3.934854e-03	8.994752e-02	0.026322194	2.090133e+00	1.997015e+00	2.086732e+00	2.087832e+00	1.988686e+00	2.027784e+00	2.071146e+00	2.077055e+00	2.120558e+00	2.097228e+00	2.163408e+00	2.116534e+00	2.178758e+00	2.117170e+00	2.084405e+00	2.107422e+00	2.120866e+00	2.101957e+00	2.046310e+00	2.003178e+00	2.111582e+00	2.065217e+00	1.996501e+00	2.028955e+00	2.151633e+00	2.109325e+00	2.109362e+00	2.141582e+00	2.097340e+00	2.065002e+00
576	582	chr10	23000000	23039999	40000	*	chr10	23240000	23279999	40000	*	5.290185	1.685515e-03	7.315794e-02	0.040333734	1.817266e+00	1.824753e+00	1.826049e+00	1.897266e+00	1.953021e+00	1.899533e+00	1.937059e+00	1.890072e+00	1.946250e+00	1.885539e+00	1.881331e+00	1.822866e+00	1.899568e+00	1.922546e+00	1.765732e+00	1.828814e+00	1.978982e+00	1.964283e+00	1.990761e+00	1.989969e+00	1.791574e+00	1.786471e+00	1.886086e+00	1.802970e+00	1.930384e+00	2.031700e+00	1.899998e+00	1.906698e+00	1.868809e+00	1.888883e+00
610	616	chr10	24360000	24399999	40000	*	chr10	24600000	24639999	40000	*	4.433646	4.066509e-03	9.088812e-02	0.042163017	2.256527e+00	2.190464e+00	2.232625e+00	2.330221e+00	2.301828e+00	2.347098e+00	2.275630e+00	2.268826e+00	2.252078e+00	2.282187e+00	2.398762e+00	2.396260e+00	2.325737e+00	2.359707e+00	2.370041e+00	2.315262e+00	2.270082e+00	2.240461e+00	2.370486e+00	2.304858e+00	2.353245e+00	2.397505e+00	2.330628e+00	2.312767e+00	2.238050e+00	2.258596e+00	2.289274e+00	2.327615e+00	2.298014e+00	2.308872e+00
613	619	chr10	24480000	24519999	40000	*	chr10	24720000	24759999	40000	*	8.400385	1.353518e-04	2.789822e-02	0.051289355	2.057229e+00	1.998567e+00	2.106003e+00	2.120276e+00	2.177394e+00	2.235772e+00	2.182162e+00	2.076101e+00	2.036507e+00	2.027191e+00	2.252665e+00	2.289116e+00	2.258794e+00	2.261589e+00	2.234851e+00	2.177922e+00	2.160506e+00	2.215125e+00	2.203009e+00	2.191919e+00	2.186151e+00	2.188657e+00	2.160296e+00	2.212622e+00	2.091128e+00	2.090584e+00	2.174707e+00	2.183599e+00	2.172548e+00	2.114017e+00
614	620	chr10	24520000	24559999	40000	*	chr10	24760000	24799999	40000	*	5.617174	1.235764e-03	6.556980e-02	0.052830487	1.860636e+00	1.920887e+00	1.967059e+00	2.015185e+00	2.019793e+00	2.060220e+00	2.005783e+00	1.890433e+00	1.858347e+00	1.846586e+00	2.062346e+00	2.109501e+00	2.084065e+00	2.096004e+00	2.094018e+00	2.004222e+00	2.042290e+00	2.068258e+00	1.994731e+00	2.068079e+00	2.033885e+00	1.978207e+00	1.992811e+00	2.032495e+00	1.975361e+00	1.981417e+00	2.031079e+00	1.986331e+00	1.982430e+00	1.976488e+00
615	621	chr10	24560000	24599999	40000	*	chr10	24800000	24839999	40000	*	9.243088	7.776888e-05	2.349643e-02	0.053984829	1.755492e+00	1.840129e+00	1.920981e+00	1.911135e+00	1.894018e+00	1.959933e+00	1.856116e+00	1.829491e+00	1.732229e+00	1.697879e+00	1.982644e+00	2.013898e+00	2.002461e+00	1.998391e+00	1.972955e+00	1.920941e+00	1.927742e+00	1.945574e+00	1.880324e+00	1.883840e+00	1.950470e+00	1.868427e+00	1.891954e+00	1.967528e+00	1.810314e+00	1.844793e+00	2.014830e+00	1.916142e+00	1.870458e+00	1.843203e+00
616	622	chr10	24600000	24639999	40000	*	chr10	24840000	24879999	40000	*	7.705972	2.212443e-04	3.586452e-02	0.054167438	1.575925e+00	1.698286e+00	1.740491e+00	1.731005e+00	1.723486e+00	1.763084e+00	1.623506e+00	1.675321e+00	1.581067e+00	1.508512e+00	1.783996e+00	1.787064e+00	1.742582e+00	1.795564e+00	1.765389e+00	1.772147e+00	1.695812e+00	1.742136e+00	1.670554e+00	1.712503e+00	1.800353e+00	1.726471e+00	1.720546e+00	1.734572e+00	1.611352e+00	1.659875e+00	1.825750e+00	1.800294e+00	1.690232e+00	1.662225e+00
654	660	chr10	26120000	26159999	40000	*	chr10	26360000	26399999	40000	*	5.695092	1.149846e-03	5.801682e-02	0.036484205	1.752281e+00	1.687355e+00	1.723065e+00	1.811943e+00	1.661670e+00	1.702339e+00	1.712405e+00	1.694612e+00	1.699180e+00	1.672785e+00	1.834570e+00	1.798098e+00	1.903486e+00	1.751129e+00	1.928055e+00	1.903012e+00	1.685164e+00	1.716596e+00	1.774190e+00	1.733478e+00	1.614953e+00	1.877599e+00	1.778716e+00	1.765505e+00	1.757138e+00	1.697313e+00	1.593531e+00	1.691423e+00	1.815585e+00	1.802427e+00
682	688	chr10	27240000	27279999	40000	*	chr10	27480000	27519999	40000	*	6.480464	5.772544e-04	4.498775e-02	0.043519209	1.993040e+00	2.077346e+00	2.140547e+00	2.108746e+00	1.883874e+00	1.905085e+00	1.958512e+00	1.929869e+00	2.029933e+00	2.049617e+00	2.069800e+00	2.042732e+00	2.064943e+00	2.113686e+00	2.053153e+00	1.953850e+00	1.968504e+00	1.998002e+00	1.921428e+00	2.027111e+00	1.980897e+00	2.061017e+00	1.933367e+00	1.916155e+00	2.090919e+00	2.070326e+00	2.011983e+00	2.019127e+00	2.088968e+00	2.085333e+00
685	691	chr10	27360000	27399999	40000	*	chr10	27600000	27639999	40000	*	4.599319	3.401233e-03	8.516387e-02	0.044050174	1.653622e+00	1.675196e+00	1.687480e+00	1.716111e+00	1.590540e+00	1.496382e+00	1.518705e+00	1.618258e+00	1.524255e+00	1.471226e+00	1.661313e+00	1.616554e+00	1.676281e+00	1.638522e+00	1.602987e+00	1.556589e+00	1.611158e+00	1.600664e+00	1.560976e+00	1.638522e+00	1.501835e+00	1.570575e+00	1.606947e+00	1.510010e+00	1.680495e+00	1.661674e+00	1.567325e+00	1.560480e+00	1.676861e+00	1.718146e+00
745	751	chr10	29760000	29799999	40000	*	chr10	30000000	30039999	40000	*	4.328197	4.566441e-03	9.468961e-02	0.049524555	1.325428e+00	1.475258e+00	1.305770e+00	1.394693e+00	1.663891e+00	1.695502e+00	1.526090e+00	1.604195e+00	1.577123e+00	1.684462e+00	1.358575e+00	1.416968e+00	1.480794e+00	1.621042e+00	1.491399e+00	1.439177e+00	1.613037e+00	1.385742e+00	1.589048e+00	1.613761e+00	1.587311e+00	1.339969e+00	1.564162e+00	1.500743e+00	1.341462e+00	1.413300e+00	1.584488e+00	1.533702e+00	1.392067e+00	1.386623e+00
775	781	chr10	30960000	30999999	40000	*	chr10	31200000	31239999	40000	*	7.692434	2.234509e-04	3.298732e-02	0.024747715	1.823650e+00	1.909448e+00	1.868441e+00	1.888104e+00	1.965776e+00	1.969920e+00	1.778308e+00	1.775759e+00	1.881584e+00	1.867908e+00	1.869048e+00	1.884346e+00	1.960773e+00	1.936991e+00	1.802725e+00	1.904204e+00	1.847448e+00	1.886725e+00	1.872873e+00	1.926895e+00	1.795090e+00	1.879214e+00	1.896892e+00	1.911470e+00	1.931424e+00	1.925567e+00	1.938303e+00	1.932675e+00	1.759518e+00	1.756130e+00
776	782	chr10	31000000	31039999	40000	*	chr10	31240000	31279999	40000	*	4.901030	2.482705e-03	7.805180e-02	0.026659911	1.925312e+00	1.979298e+00	1.952595e+00	1.972519e+00	2.021431e+00	2.008921e+00	1.917815e+00	1.903373e+00	1.894975e+00	1.900257e+00	1.903111e+00	1.980503e+00	1.996835e+00	2.023178e+00	1.925297e+00	1.941180e+00	1.947920e+00	1.970778e+00	1.943357e+00	2.019036e+00	1.859470e+00	1.914214e+00	1.967030e+00	1.990998e+00	2.002272e+00	1.984060e+00	1.970065e+00	1.933572e+00	1.858116e+00	1.892984e+00
786	792	chr10	31400000	31439999	40000	*	chr10	31640000	31679999	40000	*	4.324136	4.587043e-03	9.721918e-02	0.017870249	2.051611e+00	2.084539e+00	2.061777e+00	2.112160e+00	2.114394e+00	2.161729e+00	2.157982e+00	2.150025e+00	2.176845e+00	2.144558e+00	2.063219e+00	2.026597e+00	2.168600e+00	2.137945e+00	2.082074e+00	2.108201e+00	2.123937e+00	2.108774e+00	2.114947e+00	2.133875e+00	2.142621e+00	2.110036e+00	2.127896e+00	2.092540e+00	2.079904e+00	2.106189e+00	2.180392e+00	2.143380e+00	2.089049e+00	2.120687e+00
803	809	chr10	32080000	32119999	40000	*	chr10	32320000	32359999	40000	*	4.375236	4.335303e-03	9.311824e-02	0.029015606	1.988126e+00	1.977143e+00	2.103181e+00	2.105507e+00	2.108302e+00	2.133423e+00	2.038954e+00	2.033747e+00	2.184901e+00	2.201715e+00	2.081443e+00	2.023824e+00	2.141805e+00	2.094419e+00	1.942639e+00	2.064495e+00	2.034321e+00	1.970949e+00	2.038744e+00	2.065278e+00	2.215532e+00	2.112840e+00	2.073023e+00	2.162937e+00	2.078696e+00	2.067835e+00	2.133937e+00	2.033504e+00	2.050753e+00	2.073896e+00
805	811	chr10	32160000	32199999	40000	*	chr10	32400000	32439999	40000	*	4.987749	2.273402e-03	7.608769e-02	0.032038085	1.998079e+00	2.015161e+00	2.088746e+00	2.077747e+00	2.069798e+00	2.067431e+00	1.960848e+00	1.982875e+00	2.091287e+00	2.130462e+00	2.069798e+00	2.003530e+00	2.135805e+00	2.113951e+00	1.993179e+00	2.057305e+00	2.008834e+00	1.978515e+00	1.986431e+00	2.030504e+00	2.109064e+00	2.070070e+00	2.039510e+00	2.052013e+00	2.081593e+00	2.057145e+00	2.086006e+00	2.048430e+00	2.022960e+00	2.084835e+00
806	812	chr10	32200000	32239999	40000	*	chr10	32440000	32479999	40000	*	4.898718	2.488578e-03	7.634929e-02	0.032558150	1.975162e+00	1.982582e+00	2.097807e+00	2.061861e+00	2.060530e+00	2.055634e+00	1.934442e+00	1.929839e+00	2.062683e+00	2.106057e+00	2.011135e+00	2.000866e+00	2.126121e+00	2.092828e+00	1.975597e+00	2.017280e+00	2.054303e+00	1.946081e+00	1.966525e+00	1.997674e+00	2.059391e+00	1.968530e+00	2.000840e+00	2.001078e+00	2.050872e+00	2.023141e+00	2.047417e+00	2.017095e+00	2.037259e+00	2.113382e+00
839	845	chr10	33520000	33559999	40000	*	chr10	33760000	33799999	40000	*	4.829192	2.672743e-03	7.828557e-02	0.051000962	1.851053e+00	1.941101e+00	1.699235e+00	1.683567e+00	1.834666e+00	1.963608e+00	1.963590e+00	1.983000e+00	1.892939e+00	1.916671e+00	1.796861e+00	1.783472e+00	1.764644e+00	1.810183e+00	1.907630e+00	1.917734e+00	1.929396e+00	1.773673e+00	1.896859e+00	1.886277e+00	1.915301e+00	1.755589e+00	1.721891e+00	1.737844e+00	1.943206e+00	1.836646e+00	1.767662e+00	1.803736e+00	1.805741e+00	1.853772e+00
840	846	chr10	33560000	33599999	40000	*	chr10	33800000	33839999	40000	*	4.317281	4.622055e-03	9.509363e-02	0.051938354	1.995106e+00	2.035817e+00	1.819875e+00	1.825471e+00	1.980904e+00	2.133071e+00	2.131008e+00	2.105591e+00	1.981505e+00	2.028718e+00	1.947541e+00	1.900105e+00	1.899058e+00	1.896149e+00	2.013976e+00	2.038832e+00	2.067857e+00	1.901844e+00	1.984487e+00	1.997468e+00	2.083574e+00	1.888158e+00	1.931593e+00	1.890817e+00	2.069662e+00	1.983206e+00	1.885537e+00	1.948709e+00	1.862476e+00	1.940357e+00
841	847	chr10	33600000	33639999	40000	*	chr10	33840000	33879999	40000	*	4.499462	3.785988e-03	8.862473e-02	0.052128657	2.047604e+00	2.095296e+00	1.882534e+00	1.897403e+00	2.013132e+00	2.172235e+00	2.143079e+00	2.191071e+00	2.025102e+00	2.058110e+00	2.028487e+00	1.943902e+00	1.905564e+00	1.939196e+00	2.045096e+00	2.127627e+00	2.078295e+00	1.951691e+00	2.094801e+00	2.044866e+00	2.106162e+00	1.961995e+00	1.979986e+00	1.969472e+00	2.084422e+00	2.020856e+00	1.863606e+00	1.928858e+00	2.012962e+00	2.021092e+00
842	848	chr10	33640000	33679999	40000	*	chr10	33880000	33919999	40000	*	5.096148	2.039364e-03	7.348539e-02	0.051674900	2.048773e+00	1.991947e+00	1.875594e+00	1.894197e+00	2.044708e+00	2.170493e+00	2.133978e+00	2.212097e+00	2.009422e+00	2.037941e+00	2.035373e+00	1.950950e+00	1.950183e+00	1.945581e+00	2.072830e+00	2.103947e+00	2.072573e+00	1.950950e+00	2.115525e+00	2.042436e+00	2.122625e+00	1.972127e+00	2.019257e+00	1.968316e+00	2.054434e+00	2.012838e+00	1.826351e+00	1.919983e+00	2.021638e+00	2.023299e+00
857	863	chr10	34240000	34279999	40000	*	chr10	34480000	34519999	40000	*	5.733685	1.109819e-03	6.292632e-02	0.056357745	1.977967e+00	1.932478e+00	1.845538e+00	1.804526e+00	1.935645e+00	2.059416e+00	1.967894e+00	2.074274e+00	1.965055e+00	1.918881e+00	1.834187e+00	1.860885e+00	1.761078e+00	1.830603e+00	1.986706e+00	1.975389e+00	1.877833e+00	1.857753e+00	2.019659e+00	1.960224e+00	1.965320e+00	1.968737e+00	1.776277e+00	1.792487e+00	1.881523e+00	1.940877e+00	1.902636e+00	1.820890e+00	1.964991e+00	1.927143e+00
863	869	chr10	34480000	34519999	40000	*	chr10	34720000	34759999	40000	*	5.896229	9.577499e-04	5.975598e-02	0.077500755	1.957308e+00	2.052356e+00	1.900623e+00	1.916498e+00	2.124061e+00	2.252437e+00	2.198818e+00	2.187467e+00	2.125753e+00	2.177554e+00	2.012870e+00	2.102103e+00	2.146528e+00	2.244414e+00	2.181270e+00	2.184421e+00	2.062844e+00	1.858894e+00	2.165374e+00	2.193526e+00	2.174880e+00	2.120930e+00	1.905999e+00	1.928505e+00	2.108983e+00	2.047920e+00	2.047159e+00	2.047657e+00	2.048862e+00	2.015866e+00
867	873	chr10	34640000	34679999	40000	*	chr10	34880000	34919999	40000	*	4.760271	2.870712e-03	8.794279e-02	0.088450666	1.696399e+00	1.746503e+00	1.592861e+00	1.669957e+00	1.883844e+00	1.894253e+00	1.863261e+00	1.859747e+00	1.739504e+00	1.735879e+00	1.667478e+00	1.715060e+00	1.778966e+00	1.779845e+00	1.805502e+00	1.792014e+00	1.752654e+00	1.587688e+00	1.841233e+00	1.754158e+00	1.912526e+00	1.725340e+00	1.726053e+00	1.603891e+00	1.797024e+00	1.724425e+00	1.642750e+00	1.730635e+00	1.640086e+00	1.672130e+00
868	874	chr10	34680000	34719999	40000	*	chr10	34920000	34959999	40000	*	4.311017	4.654315e-03	9.521842e-02	0.091247916	1.839030e+00	1.894956e+00	1.784432e+00	1.829937e+00	2.049615e+00	2.006611e+00	1.958677e+00	2.025201e+00	1.890150e+00	1.899480e+00	1.818912e+00	1.836198e+00	1.929720e+00	1.946758e+00	1.977089e+00	1.963337e+00	1.904201e+00	1.716911e+00	1.954659e+00	1.964115e+00	2.066150e+00	1.891660e+00	1.895998e+00	1.803318e+00	1.922557e+00	1.833358e+00	1.865635e+00	1.910352e+00	1.814107e+00	1.859871e+00
875	881	chr10	34960000	34999999	40000	*	chr10	35200000	35239999	40000	*	7.939440	1.868411e-04	3.183827e-02	0.074568761	1.822698e+00	1.960879e+00	1.690637e+00	1.759942e+00	2.153103e+00	2.092495e+00	2.123560e+00	2.144152e+00	1.867204e+00	1.924201e+00	1.847244e+00	1.940904e+00	1.862985e+00	1.938281e+00	1.960346e+00	2.001818e+00	1.926744e+00	1.740488e+00	2.090611e+00	2.087739e+00	2.024143e+00	1.903904e+00	1.819074e+00	1.837146e+00	2.015162e+00	1.965245e+00	1.844975e+00	1.845451e+00	1.870312e+00	1.774454e+00
876	882	chr10	35000000	35039999	40000	*	chr10	35240000	35279999	40000	*	6.126518	7.811591e-04	5.080759e-02	0.067176587	1.845832e+00	1.996504e+00	1.719888e+00	1.715606e+00	2.159766e+00	2.096006e+00	2.099519e+00	2.129290e+00	1.866470e+00	1.925891e+00	1.834383e+00	1.946098e+00	1.845393e+00	1.973084e+00	1.947054e+00	1.973662e+00	1.981503e+00	1.789779e+00	2.059397e+00	2.094376e+00	1.996073e+00	1.857856e+00	1.864110e+00	1.858182e+00	2.044368e+00	1.939355e+00	1.804965e+00	1.808430e+00	1.859809e+00	1.845539e+00
886	892	chr10	35400000	35439999	40000	*	chr10	35640000	35679999	40000	*	4.960819	2.336175e-03	7.635825e-02	0.027947536	2.175858e+00	2.227713e+00	2.161458e+00	2.111241e+00	2.149996e+00	2.068244e+00	2.111343e+00	2.075184e+00	2.065371e+00	2.078961e+00	2.107571e+00	2.146149e+00	2.080498e+00	2.100163e+00	2.014614e+00	2.022600e+00	2.125826e+00	2.189505e+00	2.080498e+00	2.108134e+00	2.080078e+00	2.065807e+00	2.180630e+00	2.178419e+00	2.097982e+00	2.113138e+00	2.109853e+00	2.080676e+00	2.117474e+00	2.095107e+00
988	994	chr10	42920000	42959999	40000	*	chr10	43160000	43199999	40000	*	4.439690	4.039791e-03	9.061804e-02	0.028580968	1.925392e+00	1.916440e+00	1.921736e+00	1.938069e+00	1.749253e+00	1.819465e+00	1.800742e+00	1.942490e+00	1.861056e+00	1.800066e+00	1.832737e+00	1.880365e+00	1.839220e+00	1.798703e+00	1.866453e+00	1.866408e+00	1.798042e+00	1.752617e+00	1.746331e+00	1.775329e+00	1.903480e+00	1.918557e+00	1.887577e+00	1.829435e+00	1.907658e+00	1.852330e+00	1.882157e+00	1.907546e+00	1.709621e+00	1.746530e+00
1079	1085	chr10	46640000	46679999	40000	*	chr10	46880000	46919999	40000	*	5.149175	1.934927e-03	7.169837e-02	0.024790890	-1.318976e+00	-1.284255e+00	-1.331456e+00	-1.301338e+00	-1.261966e+00	-1.150022e+00	-1.299072e+00	-1.335012e+00	-1.284346e+00	-1.301338e+00	-1.280265e+00	-1.269603e+00	-1.208117e+00	-1.146423e+00	-1.210833e+00	-1.194153e+00	-1.251462e+00	-1.261712e+00	-1.258511e+00	-1.291605e+00	-1.333553e+00	-1.293280e+00	-1.278302e+00	-1.276134e+00	-1.299089e+00	-1.321664e+00	-1.202329e+00	-1.208977e+00	-1.324534e+00	-1.285554e+00
1087	1093	chr10	46960000	46999999	40000	*	chr10	47200000	47239999	40000	*	8.174434	1.582359e-04	2.974568e-02	0.053001751	-6.716190e-01	-5.603874e-01	-6.387488e-01	-6.236114e-01	-4.937643e-01	-5.833850e-01	-5.227317e-01	-4.579742e-01	-7.238323e-01	-7.443263e-01	-6.265904e-01	-6.236114e-01	-5.444172e-01	-4.657965e-01	-6.150749e-01	-6.236114e-01	-6.178811e-01	-6.236114e-01	-6.512248e-01	-7.167886e-01	-6.512248e-01	-6.346216e-01	-6.440139e-01	-6.210951e-01	-6.609447e-01	-6.597950e-01	-4.711114e-01	-4.585346e-01	-6.609447e-01	-6.597950e-01
1089	1095	chr10	47040000	47079999	40000	*	chr10	47280000	47319999	40000	*	4.282972	4.801899e-03	9.943387e-02	0.059747912	-7.358526e-01	-7.114580e-01	-6.953885e-01	-6.602704e-01	-6.372928e-01	-6.602704e-01	-7.346383e-01	-6.158113e-01	-7.840534e-01	-7.700764e-01	-6.953885e-01	-6.602704e-01	-7.358526e-01	-6.497296e-01	-6.533252e-01	-6.849467e-01	-7.574821e-01	-8.907090e-01	-6.497296e-01	-7.510253e-01	-6.905657e-01	-6.737760e-01	-7.482211e-01	-7.647580e-01	-6.608063e-01	-6.396793e-01	-5.260398e-01	-5.775560e-01	-8.006840e-01	-8.108867e-01
1099	1105	chr10	47520000	47559999	40000	*	chr10	47840000	47879999	40000	*	4.949614	2.362872e-03	8.197551e-02	0.030603672	-1.029384e+00	-9.893797e-01	-9.761481e-01	-1.063304e+00	-1.013480e+00	-1.017811e+00	-1.053506e+00	-1.051434e+00	-9.610189e-01	-9.865575e-01	-1.078549e+00	-1.051434e+00	-1.045942e+00	-9.993265e-01	-9.610189e-01	-9.246812e-01	-9.702384e-01	-1.024542e+00	-1.066064e+00	-1.111312e+00	-1.014792e+00	-1.076219e+00	-1.064501e+00	-1.049243e+00	-9.868247e-01	-1.002452e+00	-9.289514e-01	-9.509031e-01	-1.035718e+00	-1.056656e+00
1115	1121	chr10	48320000	48359999	40000	*	chr10	48560000	48599999	40000	*	4.440737	4.035184e-03	9.953271e-02	0.033509272	8.024305e-01	7.229323e-01	8.646990e-01	9.332825e-01	7.273631e-01	7.488666e-01	8.541405e-01	9.125826e-01	7.927631e-01	8.101124e-01	7.790403e-01	7.729129e-01	6.656657e-01	6.656657e-01	9.086885e-01	7.729129e-01	7.558128e-01	6.705642e-01	8.718259e-01	7.641163e-01	8.024305e-01	8.798882e-01	6.923320e-01	8.030097e-01	7.733942e-01	7.625395e-01	9.266031e-01	9.033429e-01	8.790150e-01	9.133800e-01
1116	1122	chr10	48360000	48399999	40000	*	chr10	48600000	48639999	40000	*	9.931562	5.095999e-05	2.028986e-02	0.036742342	6.091164e-01	5.758093e-01	7.038592e-01	8.107087e-01	6.164326e-01	6.443866e-01	7.122569e-01	7.419398e-01	6.572569e-01	5.636955e-01	6.164326e-01	6.194976e-01	4.669147e-01	4.926834e-01	6.847042e-01	6.521943e-01	5.958244e-01	5.105217e-01	6.221956e-01	6.425356e-01	7.934998e-01	7.600634e-01	5.558422e-01	6.431438e-01	5.976319e-01	5.827982e-01	7.753364e-01	7.918146e-01	7.305252e-01	7.793921e-01
1117	1123	chr10	48400000	48439999	40000	*	chr10	48640000	48679999	40000	*	7.207235	3.219024e-04	3.989959e-02	0.039079293	1.757571e-01	2.250553e-01	3.709002e-01	4.049418e-01	2.330227e-01	1.957580e-01	4.036620e-01	4.185186e-01	2.577837e-01	1.308237e-01	2.067245e-01	1.957580e-01	3.532875e-02	1.445705e-01	2.786507e-01	2.335323e-01	2.174642e-01	2.677085e-01	3.096931e-01	3.309081e-01	3.834187e-01	3.528531e-01	2.770358e-01	2.943889e-01	2.444264e-01	1.832827e-01	3.631871e-01	4.355298e-01	2.889762e-01	4.189573e-01
1121	1127	chr10	48560000	48599999	40000	*	chr10	48800000	48839999	40000	*	4.574527	3.492451e-03	8.845117e-02	0.038025852	-1.112050e+00	-1.153355e+00	-1.161581e+00	-9.599681e-01	-1.125411e+00	-1.177835e+00	-1.066040e+00	-1.032404e+00	-1.102597e+00	-1.081148e+00	-1.134918e+00	-1.200612e+00	-1.214041e+00	-1.193320e+00	-1.140968e+00	-1.135051e+00	-1.198723e+00	-1.215039e+00	-1.061798e+00	-1.174301e+00	-8.724988e-01	-1.037215e+00	-1.138191e+00	-1.071165e+00	-1.250999e+00	-1.229202e+00	-1.034576e+00	-1.013794e+00	-1.023194e+00	-1.080028e+00
1123	1129	chr10	48640000	48679999	40000	*	chr10	48880000	48919999	40000	*	5.191493	1.855925e-03	7.064427e-02	0.034253379	-1.312582e+00	-1.286654e+00	-1.280737e+00	-1.219031e+00	-1.284116e+00	-1.305451e+00	-1.252690e+00	-1.210618e+00	-1.174799e+00	-1.168110e+00	-1.229150e+00	-1.300288e+00	-1.231295e+00	-1.279725e+00	-1.268103e+00	-1.292319e+00	-1.290318e+00	-1.292319e+00	-1.241583e+00	-1.271130e+00	-1.179325e+00	-1.214447e+00	-1.254155e+00	-1.276554e+00	-1.325339e+00	-1.296499e+00	-1.217985e+00	-1.237282e+00	-1.199162e+00	-1.195359e+00
1156	1162	chr10	50000000	50039999	40000	*	chr10	50240000	50279999	40000	*	4.373157	4.345235e-03	9.510908e-02	0.029864634	1.512905e+00	1.486754e+00	1.553892e+00	1.505952e+00	1.599594e+00	1.546068e+00	1.659521e+00	1.651582e+00	1.631247e+00	1.532194e+00	1.484067e+00	1.562215e+00	1.650977e+00	1.650621e+00	1.527923e+00	1.499067e+00	1.639381e+00	1.682942e+00	1.559662e+00	1.554322e+00	1.672219e+00	1.518974e+00	1.602382e+00	1.734929e+00	1.679961e+00	1.611506e+00	1.552938e+00	1.562497e+00	1.529286e+00	1.540903e+00
1157	1163	chr10	50040000	50079999	40000	*	chr10	50280000	50319999	40000	*	5.697664	1.147128e-03	5.975598e-02	0.030404542	1.476316e+00	1.437159e+00	1.473798e+00	1.503453e+00	1.547372e+00	1.574285e+00	1.670786e+00	1.636085e+00	1.615249e+00	1.523974e+00	1.489212e+00	1.455626e+00	1.584805e+00	1.676560e+00	1.490044e+00	1.522985e+00	1.600259e+00	1.612882e+00	1.552385e+00	1.532295e+00	1.625948e+00	1.491222e+00	1.600296e+00	1.720588e+00	1.614057e+00	1.562316e+00	1.490048e+00	1.495738e+00	1.525190e+00	1.490025e+00
1188	1194	chr10	51280000	51319999	40000	*	chr10	51560000	51599999	40000	*	4.484125	3.849346e-03	9.113980e-02	0.022320593	-1.017446e+00	-9.285507e-01	-1.016736e+00	-9.905982e-01	-1.101792e+00	-1.068993e+00	-9.623167e-01	-1.022400e+00	-9.764414e-01	-8.935550e-01	-9.867938e-01	-1.022400e+00	-1.057515e+00	-9.665421e-01	-9.623167e-01	-1.068993e+00	-9.345680e-01	-9.073877e-01	-1.114733e+00	-1.104709e+00	-9.786554e-01	-1.048226e+00	-1.023498e+00	-1.016375e+00	-8.810714e-01	-9.685353e-01	-1.127644e+00	-1.146707e+00	-9.495910e-01	-9.197526e-01
1198	1204	chr10	51760000	51799999	40000	*	chr10	52000000	52039999	40000	*	4.969662	2.315349e-03	7.448766e-02	0.041181094	-4.296921e-01	-5.958724e-01	-5.920083e-01	-5.985557e-01	-4.120798e-01	-3.071816e-01	-5.285986e-01	-5.573567e-01	-3.434633e-01	-3.621208e-01	-6.040149e-01	-5.697558e-01	-4.296921e-01	-5.546262e-01	-4.243076e-01	-4.963160e-01	-5.409718e-01	-4.642442e-01	-3.602522e-01	-3.263364e-01	-4.809767e-01	-3.913886e-01	-3.856335e-01	-4.811499e-01	-5.508719e-01	-4.475555e-01	-6.725522e-01	-6.495383e-01	-4.591106e-01	-4.811499e-01
1203	1209	chr10	51960000	51999999	40000	*	chr10	52200000	52239999	40000	*	4.765722	2.854464e-03	8.189686e-02	0.047222720	1.423368e+00	1.262003e+00	1.463647e+00	1.352786e+00	1.468303e+00	1.529130e+00	1.524947e+00	1.448705e+00	1.485225e+00	1.410559e+00	1.309211e+00	1.401368e+00	1.417476e+00	1.461130e+00	1.445616e+00	1.549352e+00	1.368661e+00	1.368991e+00	1.525540e+00	1.494121e+00	1.695459e+00	1.579829e+00	1.550511e+00	1.509194e+00	1.374136e+00	1.349467e+00	1.504957e+00	1.531995e+00	1.321532e+00	1.384091e+00
1204	1210	chr10	52000000	52039999	40000	*	chr10	52240000	52279999	40000	*	6.167942	7.534913e-04	5.014918e-02	0.045424358	1.782635e+00	1.702491e+00	1.934740e+00	1.853066e+00	1.936298e+00	1.882288e+00	1.976649e+00	1.850242e+00	1.925301e+00	1.962912e+00	1.769067e+00	1.798279e+00	1.876236e+00	1.905257e+00	1.781979e+00	1.906570e+00	1.790193e+00	1.885460e+00	1.951485e+00	2.019179e+00	2.095464e+00	2.027637e+00	2.017408e+00	1.981559e+00	1.848991e+00	1.825135e+00	1.947336e+00	1.969368e+00	1.748772e+00	1.799196e+00
1270	1276	chr10	54640000	54679999	40000	*	chr10	54880000	54919999	40000	*	5.041754	2.153197e-03	7.458379e-02	0.033664811	1.736252e+00	1.727471e+00	1.752740e+00	1.800868e+00	1.810622e+00	1.955031e+00	1.800212e+00	1.821931e+00	1.770289e+00	1.833685e+00	1.817658e+00	1.805977e+00	1.888904e+00	1.835030e+00	1.704939e+00	1.727324e+00	1.739968e+00	1.612474e+00	1.873486e+00	1.899796e+00	1.739368e+00	1.838599e+00	1.749602e+00	1.755239e+00	1.723672e+00	1.749746e+00	1.656712e+00	1.722126e+00	1.923628e+00	1.875692e+00
1420	1426	chr10	60640000	60679999	40000	*	chr10	60880000	60919999	40000	*	6.956735	3.916027e-04	3.917376e-02	0.032888568	2.155521e+00	2.133426e+00	2.116038e+00	2.243304e+00	2.329749e+00	2.346338e+00	2.337755e+00	2.333715e+00	2.178591e+00	2.138541e+00	2.352065e+00	2.355213e+00	2.237261e+00	2.219673e+00	2.275572e+00	2.291169e+00	2.343055e+00	2.244476e+00	2.251244e+00	2.313470e+00	2.263538e+00	2.219261e+00	2.164466e+00	2.141503e+00	2.248246e+00	2.203007e+00	2.222500e+00	2.225100e+00	2.260335e+00	2.251833e+00
1421	1427	chr10	60680000	60719999	40000	*	chr10	60920000	60959999	40000	*	6.532651	5.526539e-04	4.545467e-02	0.032747271	2.125461e+00	2.088890e+00	2.136992e+00	2.208443e+00	2.282934e+00	2.310876e+00	2.286176e+00	2.320838e+00	2.148907e+00	2.138313e+00	2.346127e+00	2.358980e+00	2.206532e+00	2.132294e+00	2.280215e+00	2.273791e+00	2.302847e+00	2.160185e+00	2.234236e+00	2.293680e+00	2.279412e+00	2.203596e+00	2.118617e+00	2.121079e+00	2.214635e+00	2.173892e+00	2.227110e+00	2.239774e+00	2.244412e+00	2.211058e+00
1442	1448	chr10	61520000	61559999	40000	*	chr10	61760000	61799999	40000	*	4.362075	4.398612e-03	9.604366e-02	0.030481350	2.336497e+00	2.294038e+00	2.430811e+00	2.411726e+00	2.299150e+00	2.422877e+00	2.409159e+00	2.407828e+00	2.311239e+00	2.295294e+00	2.406890e+00	2.433005e+00	2.410320e+00	2.410320e+00	2.392220e+00	2.373886e+00	2.325793e+00	2.240997e+00	2.365229e+00	2.367276e+00	2.465713e+00	2.416383e+00	2.357112e+00	2.369628e+00	2.319717e+00	2.344554e+00	2.319040e+00	2.307441e+00	2.399988e+00	2.355447e+00
1550	1556	chr10	65840000	65879999	40000	*	chr10	66080000	66119999	40000	*	5.214686	1.814185e-03	7.017517e-02	0.030094378	2.009033e+00	2.011820e+00	1.978774e+00	1.951451e+00	1.826607e+00	1.857027e+00	1.905363e+00	1.963728e+00	1.891201e+00	1.933334e+00	2.061843e+00	2.053953e+00	1.975900e+00	1.852504e+00	2.026821e+00	2.038870e+00	1.890114e+00	1.904612e+00	1.905021e+00	1.964504e+00	1.908381e+00	2.032076e+00	1.967842e+00	1.984639e+00	1.991069e+00	1.952534e+00	1.861300e+00	1.906105e+00	1.952478e+00	1.869510e+00
1551	1557	chr10	65880000	65919999	40000	*	chr10	66120000	66159999	40000	*	5.315301	1.645032e-03	6.617995e-02	0.028529609	2.036938e+00	2.023675e+00	1.923321e+00	1.975284e+00	1.900678e+00	1.932970e+00	1.991203e+00	1.981674e+00	1.920489e+00	1.904335e+00	2.067181e+00	2.057372e+00	1.992341e+00	1.881440e+00	2.064677e+00	2.064155e+00	1.926880e+00	1.955996e+00	1.956108e+00	1.985187e+00	1.941864e+00	2.054844e+00	1.999526e+00	1.993058e+00	1.997754e+00	1.975594e+00	1.871246e+00	1.919235e+00	1.992571e+00	1.906853e+00
1798	1804	chr10	75760000	75799999	40000	*	chr10	76000000	76039999	40000	*	4.601396	3.393717e-03	8.708838e-02	0.021278274	1.974421e+00	2.027149e+00	2.116557e+00	2.023821e+00	1.918025e+00	1.962437e+00	2.068298e+00	2.006968e+00	1.963448e+00	1.982251e+00	2.031760e+00	1.969686e+00	2.047164e+00	2.054349e+00	1.859274e+00	1.936306e+00	1.927406e+00	1.941287e+00	1.961216e+00	1.932462e+00	2.065308e+00	2.041301e+00	2.016682e+00	1.934771e+00	2.088719e+00	2.113263e+00	2.027686e+00	2.033627e+00	1.921332e+00	1.978218e+00
1833	1839	chr10	77160000	77199999	40000	*	chr10	77400000	77439999	40000	*	4.946166	2.371158e-03	7.683273e-02	0.092683900	2.058957e+00	2.067089e+00	2.100773e+00	2.156159e+00	2.391632e+00	2.405190e+00	2.300951e+00	2.385756e+00	2.244650e+00	2.264908e+00	2.102276e+00	2.155525e+00	2.251198e+00	2.270115e+00	2.113378e+00	2.252107e+00	2.253108e+00	2.005394e+00	2.306662e+00	2.360031e+00	2.376852e+00	2.153687e+00	2.188255e+00	2.252788e+00	2.142992e+00	2.089331e+00	2.203139e+00	2.227577e+00	2.146340e+00	2.047156e+00
1834	1840	chr10	77200000	77239999	40000	*	chr10	77440000	77479999	40000	*	5.095436	2.040810e-03	7.797460e-02	0.091451519	2.110340e+00	2.073472e+00	2.117863e+00	2.157009e+00	2.381994e+00	2.425243e+00	2.333462e+00	2.415419e+00	2.259408e+00	2.265910e+00	2.112851e+00	2.192243e+00	2.254046e+00	2.310150e+00	2.194134e+00	2.245690e+00	2.325004e+00	2.054597e+00	2.369370e+00	2.376080e+00	2.383148e+00	2.145004e+00	2.187040e+00	2.260845e+00	2.171847e+00	2.153170e+00	2.280074e+00	2.247712e+00	2.137506e+00	2.077491e+00
1855	1861	chr10	78040000	78079999	40000	*	chr10	78280000	78319999	40000	*	4.807464	2.733433e-03	8.115682e-02	0.033154666	1.815480e+00	1.854472e+00	1.720836e+00	1.834164e+00	1.720628e+00	1.855388e+00	1.732550e+00	1.783904e+00	1.910579e+00	1.904406e+00	1.845501e+00	1.793267e+00	1.788887e+00	1.816159e+00	1.870262e+00	1.844411e+00	1.761561e+00	1.765948e+00	1.715544e+00	1.743497e+00	1.818661e+00	1.896857e+00	1.789002e+00	1.837711e+00	1.679255e+00	1.657522e+00	1.865838e+00	1.878282e+00	1.867321e+00	1.856840e+00
1885	1891	chr10	79240000	79279999	40000	*	chr10	79480000	79519999	40000	*	6.230390	7.138619e-04	5.359377e-02	0.043394510	1.929400e+00	1.915858e+00	1.864449e+00	1.885412e+00	2.119342e+00	2.006465e+00	2.140994e+00	2.042200e+00	1.781040e+00	1.771740e+00	1.876648e+00	1.975964e+00	2.026233e+00	1.997605e+00	1.915716e+00	1.971688e+00	1.991251e+00	2.166374e+00	1.824501e+00	1.921572e+00	1.957586e+00	1.932591e+00	1.913713e+00	1.947697e+00	2.023568e+00	2.021502e+00	2.063665e+00	2.046787e+00	1.772647e+00	1.825162e+00
1985	1991	chr10	83240000	83279999	40000	*	chr10	83480000	83519999	40000	*	4.908762	2.463181e-03	8.325424e-02	0.023389681	1.786968e+00	1.803522e+00	1.817285e+00	1.712132e+00	1.734296e+00	1.724245e+00	1.727314e+00	1.692558e+00	1.767429e+00	1.778880e+00	1.834344e+00	1.843239e+00	1.734471e+00	1.715838e+00	1.761851e+00	1.710197e+00	1.826102e+00	1.848889e+00	1.834841e+00	1.867864e+00	1.676396e+00	1.749914e+00	1.699634e+00	1.725200e+00	1.819802e+00	1.819069e+00	1.745840e+00	1.656776e+00	1.715649e+00	1.781368e+00
1991	1997	chr10	83480000	83519999	40000	*	chr10	83720000	83759999	40000	*	4.498935	3.788146e-03	8.863055e-02	0.023894882	1.682734e+00	1.701864e+00	1.664369e+00	1.619416e+00	1.719015e+00	1.751117e+00	1.690781e+00	1.619416e+00	1.769975e+00	1.692264e+00	1.698526e+00	1.688375e+00	1.698491e+00	1.632915e+00	1.669854e+00	1.703072e+00	1.755872e+00	1.769221e+00	1.736288e+00	1.733528e+00	1.680963e+00	1.665114e+00	1.709750e+00	1.684859e+00	1.588797e+00	1.544424e+00	1.690092e+00	1.750911e+00	1.764730e+00	1.720519e+00
2091	2097	chr10	87480000	87519999	40000	*	chr10	87720000	87759999	40000	*	5.218428	1.807550e-03	7.007867e-02	0.027990275	1.720211e+00	1.719923e+00	1.711197e+00	1.707268e+00	1.714144e+00	1.720656e+00	1.781867e+00	1.789198e+00	1.657425e+00	1.671868e+00	1.721257e+00	1.758017e+00	1.710268e+00	1.796250e+00	1.768900e+00	1.737339e+00	1.736164e+00	1.780704e+00	1.684415e+00	1.621600e+00	1.707648e+00	1.700173e+00	1.678293e+00	1.685228e+00	1.761527e+00	1.771744e+00	1.770340e+00	1.798071e+00	1.702457e+00	1.707675e+00
2103	2109	chr10	87960000	87999999	40000	*	chr10	88200000	88239999	40000	*	4.307848	4.670730e-03	9.828692e-02	0.043654821	1.359886e+00	1.455834e+00	1.253326e+00	1.233816e+00	1.407472e+00	1.309526e+00	1.443069e+00	1.452723e+00	1.267925e+00	1.257655e+00	1.256777e+00	1.337515e+00	1.280104e+00	1.377791e+00	1.227995e+00	1.294752e+00	1.364855e+00	1.411292e+00	1.258227e+00	1.257134e+00	1.297611e+00	1.246617e+00	1.364600e+00	1.365893e+00	1.456713e+00	1.366958e+00	1.256618e+00	1.334919e+00	1.254364e+00	1.260553e+00
2104	2110	chr10	88000000	88039999	40000	*	chr10	88240000	88279999	40000	*	5.267984	1.722241e-03	6.895564e-02	0.042453475	1.395567e+00	1.458419e+00	1.295994e+00	1.213580e+00	1.415942e+00	1.319310e+00	1.434490e+00	1.477748e+00	1.268767e+00	1.261118e+00	1.209912e+00	1.326470e+00	1.292571e+00	1.377138e+00	1.246431e+00	1.249650e+00	1.309808e+00	1.356975e+00	1.230867e+00	1.154395e+00	1.299163e+00	1.280989e+00	1.324488e+00	1.341134e+00	1.494024e+00	1.409199e+00	1.287331e+00	1.329917e+00	1.218541e+00	1.268786e+00
2183	2189	chr10	91160000	91199999	40000	*	chr10	91400000	91439999	40000	*	4.454314	3.975962e-03	9.013958e-02	0.035939507	2.377728e+00	2.373867e+00	2.412687e+00	2.437743e+00	2.362905e+00	2.440549e+00	2.342916e+00	2.383276e+00	2.384685e+00	2.428909e+00	2.448954e+00	2.440549e+00	2.410182e+00	2.406631e+00	2.432808e+00	2.441927e+00	2.381125e+00	2.317296e+00	2.398850e+00	2.401715e+00	2.491865e+00	2.437669e+00	2.351231e+00	2.373872e+00	2.432332e+00	2.441889e+00	2.460169e+00	2.468743e+00	2.375295e+00	2.408439e+00
2244	2250	chr10	93600000	93639999	40000	*	chr10	93840000	93879999	40000	*	5.171784	1.892253e-03	6.962334e-02	0.018908891	2.027910e+00	2.047103e+00	2.135319e+00	2.152553e+00	2.015509e+00	2.006991e+00	2.116831e+00	2.110150e+00	2.141729e+00	2.130448e+00	2.130618e+00	2.103962e+00	2.103631e+00	2.140642e+00	2.039282e+00	2.073646e+00	2.058287e+00	2.118079e+00	2.079431e+00	2.091298e+00	2.225378e+00	2.170961e+00	2.114694e+00	2.041335e+00	2.034462e+00	2.131076e+00	2.164530e+00	2.138058e+00	2.122294e+00	2.143499e+00
2285	2291	chr10	95240000	95279999	40000	*	chr10	95480000	95519999	40000	*	5.524574	1.347515e-03	6.330327e-02	0.031678873	1.592126e+00	1.546778e+00	1.696712e+00	1.725959e+00	1.569661e+00	1.612773e+00	1.575925e+00	1.576160e+00	1.665088e+00	1.595926e+00	1.649165e+00	1.704930e+00	1.683759e+00	1.722607e+00	1.709386e+00	1.704211e+00	1.611238e+00	1.684159e+00	1.635056e+00	1.584836e+00	1.643701e+00	1.701120e+00	1.747116e+00	1.722056e+00	1.615491e+00	1.652710e+00	1.616336e+00	1.649608e+00	1.634545e+00	1.629885e+00
2289	2295	chr10	95400000	95439999	40000	*	chr10	95640000	95679999	40000	*	4.256924	4.943732e-03	9.755713e-02	0.032594372	1.615275e+00	1.595315e+00	1.599386e+00	1.661341e+00	1.544267e+00	1.546756e+00	1.513335e+00	1.511303e+00	1.599972e+00	1.553378e+00	1.645051e+00	1.646629e+00	1.600516e+00	1.675326e+00	1.729223e+00	1.705354e+00	1.590959e+00	1.638559e+00	1.477155e+00	1.513735e+00	1.640573e+00	1.612070e+00	1.551279e+00	1.649356e+00	1.656806e+00	1.570931e+00	1.573377e+00	1.642197e+00	1.638560e+00	1.655965e+00
2303	2309	chr10	95960000	95999999	40000	*	chr10	96200000	96239999	40000	*	6.720166	4.736082e-04	4.268934e-02	0.042698077	2.183293e+00	2.089117e+00	2.223910e+00	2.253188e+00	2.097489e+00	2.083533e+00	2.106592e+00	2.106782e+00	2.237401e+00	2.232014e+00	2.229806e+00	2.228403e+00	2.205074e+00	2.202036e+00	2.175250e+00	2.216022e+00	2.158441e+00	2.152049e+00	2.078343e+00	2.145772e+00	2.248500e+00	2.214141e+00	2.194099e+00	2.191473e+00	2.109247e+00	2.165913e+00	2.189520e+00	2.204985e+00	2.225032e+00	2.201387e+00
2304	2310	chr10	96000000	96039999	40000	*	chr10	96240000	96279999	40000	*	7.266903	3.074586e-04	3.676061e-02	0.042719683	2.129366e+00	2.055121e+00	2.221404e+00	2.245318e+00	2.029053e+00	2.087086e+00	2.075184e+00	2.029347e+00	2.175785e+00	2.232797e+00	2.241204e+00	2.220639e+00	2.244673e+00	2.205646e+00	2.158622e+00	2.217182e+00	2.139874e+00	2.127615e+00	2.092680e+00	2.085028e+00	2.213373e+00	2.187764e+00	2.147965e+00	2.133663e+00	2.097778e+00	2.164216e+00	2.173217e+00	2.214969e+00	2.219010e+00	2.177969e+00
2339	2345	chr10	97400000	97439999	40000	*	chr10	97640000	97679999	40000	*	4.288517	4.772303e-03	9.874240e-02	0.022847940	2.615908e+00	2.656718e+00	2.616531e+00	2.575544e+00	2.616531e+00	2.589286e+00	2.656536e+00	2.653699e+00	2.603341e+00	2.602190e+00	2.629524e+00	2.631514e+00	2.582195e+00	2.597523e+00	2.524456e+00	2.569186e+00	2.654546e+00	2.653699e+00	2.585866e+00	2.626816e+00	2.620805e+00	2.576914e+00	2.618941e+00	2.638872e+00	2.592002e+00	2.593275e+00	2.635271e+00	2.638872e+00	2.673341e+00	2.621149e+00
2340	2346	chr10	97440000	97479999	40000	*	chr10	97680000	97719999	40000	*	4.576148	3.486403e-03	8.589266e-02	0.023119207	2.536504e+00	2.571520e+00	2.532913e+00	2.514251e+00	2.536329e+00	2.515768e+00	2.573272e+00	2.542446e+00	2.539822e+00	2.552734e+00	2.575354e+00	2.552734e+00	2.558278e+00	2.558278e+00	2.486766e+00	2.490261e+00	2.550840e+00	2.552734e+00	2.546494e+00	2.515208e+00	2.524050e+00	2.543809e+00	2.485911e+00	2.501366e+00	2.558370e+00	2.564742e+00	2.558370e+00	2.569590e+00	2.595633e+00	2.546963e+00
2342	2348	chr10	97520000	97559999	40000	*	chr10	97760000	97799999	40000	*	8.702573	1.104068e-04	2.665914e-02	0.023233657	2.292101e+00	2.346989e+00	2.339247e+00	2.309214e+00	2.327201e+00	2.279624e+00	2.320282e+00	2.324625e+00	2.360643e+00	2.355047e+00	2.412083e+00	2.422197e+00	2.330530e+00	2.333644e+00	2.290227e+00	2.297520e+00	2.294636e+00	2.308485e+00	2.356193e+00	2.345462e+00	2.395686e+00	2.397591e+00	2.296590e+00	2.261793e+00	2.388892e+00	2.398246e+00	2.360346e+00	2.347290e+00	2.352418e+00	2.314762e+00
2343	2349	chr10	97560000	97599999	40000	*	chr10	97800000	97839999	40000	*	10.356121	3.974164e-05	1.950246e-02	0.022938427	2.412189e+00	2.428012e+00	2.444954e+00	2.384364e+00	2.373078e+00	2.408656e+00	2.361655e+00	2.370742e+00	2.464041e+00	2.462381e+00	2.500346e+00	2.534095e+00	2.431686e+00	2.433789e+00	2.414174e+00	2.387658e+00	2.368950e+00	2.396689e+00	2.424791e+00	2.380329e+00	2.483867e+00	2.503836e+00	2.352025e+00	2.337368e+00	2.451163e+00	2.449551e+00	2.487496e+00	2.456549e+00	2.445461e+00	2.424274e+00
2345	2351	chr10	97640000	97679999	40000	*	chr10	97880000	97919999	40000	*	4.945309	2.373223e-03	7.683876e-02	0.022379391	2.552466e+00	2.513186e+00	2.552153e+00	2.510835e+00	2.520693e+00	2.505080e+00	2.483559e+00	2.521654e+00	2.601820e+00	2.596686e+00	2.611303e+00	2.625849e+00	2.582244e+00	2.496132e+00	2.541896e+00	2.521654e+00	2.504202e+00	2.510835e+00	2.515042e+00	2.476942e+00	2.603366e+00	2.621435e+00	2.497861e+00	2.462963e+00	2.522562e+00	2.548709e+00	2.565466e+00	2.603964e+00	2.596651e+00	2.548709e+00
2547	2553	chr10	105720000	105759999	40000	*	chr10	105960000	105999999	40000	*	9.030253	8.909246e-05	2.458406e-02	0.027755096	2.312698e+00	2.273001e+00	2.374565e+00	2.381793e+00	2.442896e+00	2.447726e+00	2.359115e+00	2.400802e+00	2.432271e+00	2.439885e+00	2.382906e+00	2.359861e+00	2.415499e+00	2.446718e+00	2.346943e+00	2.374255e+00	2.344090e+00	2.271584e+00	2.435518e+00	2.432984e+00	2.417564e+00	2.432303e+00	2.420983e+00	2.397418e+00	2.343839e+00	2.351816e+00	2.436233e+00	2.412397e+00	2.320364e+00	2.360315e+00
2566	2572	chr10	106480000	106519999	40000	*	chr10	106720000	106759999	40000	*	4.520660	3.700357e-03	8.999960e-02	0.045414850	1.927632e+00	1.904664e+00	1.892575e+00	1.855368e+00	2.012449e+00	2.050206e+00	1.995635e+00	2.136637e+00	1.784057e+00	1.890517e+00	1.944323e+00	1.990273e+00	1.958202e+00	2.032375e+00	2.056468e+00	1.983135e+00	1.908093e+00	1.872156e+00	2.010991e+00	2.025143e+00	1.797185e+00	1.996777e+00	1.907014e+00	1.923935e+00	1.982570e+00	1.941328e+00	1.906756e+00	1.996370e+00	1.907614e+00	1.891320e+00
2586	2592	chr10	107280000	107319999	40000	*	chr10	107520000	107559999	40000	*	4.819190	2.700489e-03	7.864696e-02	0.021856376	1.595882e+00	1.675422e+00	1.500558e+00	1.549226e+00	1.645443e+00	1.600433e+00	1.544248e+00	1.536413e+00	1.595590e+00	1.540445e+00	1.545371e+00	1.547806e+00	1.559150e+00	1.543935e+00	1.647336e+00	1.642686e+00	1.666914e+00	1.680269e+00	1.544333e+00	1.532328e+00	1.528811e+00	1.504125e+00	1.623303e+00	1.674413e+00	1.556105e+00	1.541841e+00	1.644642e+00	1.522174e+00	1.502004e+00	1.508760e+00
2623	2629	chr10	108760000	108799999	40000	*	chr10	109000000	109039999	40000	*	5.143939	1.944964e-03	7.186069e-02	0.033629806	1.955154e+00	2.038709e+00	1.838768e+00	1.833840e+00	1.944221e+00	1.956730e+00	1.963294e+00	1.988652e+00	1.883146e+00	1.885727e+00	2.014899e+00	2.009440e+00	1.884579e+00	1.867306e+00	1.914434e+00	1.801540e+00	2.019167e+00	2.005254e+00	1.947663e+00	1.985479e+00	1.916540e+00	1.866413e+00	1.995207e+00	1.965624e+00	1.946992e+00	1.867474e+00	1.919226e+00	1.967613e+00	1.898282e+00	1.935948e+00
2631	2637	chr10	109080000	109119999	40000	*	chr10	109320000	109359999	40000	*	4.534794	3.644479e-03	9.573998e-02	0.030253526	2.047168e+00	2.147726e+00	1.999071e+00	1.881276e+00	2.013309e+00	2.063354e+00	2.147803e+00	2.124490e+00	1.964680e+00	1.980170e+00	2.071265e+00	2.097919e+00	1.967368e+00	1.945829e+00	2.031513e+00	1.983390e+00	2.065558e+00	2.036790e+00	2.077153e+00	2.049531e+00	2.023932e+00	2.009462e+00	2.133407e+00	2.072649e+00	1.921129e+00	1.995406e+00	1.993731e+00	1.959472e+00	2.062456e+00	2.052896e+00
2632	2638	chr10	109120000	109159999	40000	*	chr10	109360000	109399999	40000	*	4.768422	2.846454e-03	8.767016e-02	0.028859105	2.044808e+00	2.169410e+00	2.000226e+00	1.885811e+00	2.060198e+00	2.100351e+00	2.129934e+00	2.169715e+00	1.957813e+00	2.005263e+00	2.135577e+00	2.127729e+00	1.966597e+00	1.958774e+00	2.055658e+00	2.017233e+00	2.053560e+00	2.000245e+00	2.166104e+00	2.085571e+00	2.044189e+00	2.063957e+00	2.192480e+00	2.099010e+00	1.952442e+00	1.992621e+00	1.979476e+00	1.996650e+00	2.088589e+00	2.078765e+00
2635	2641	chr10	109240000	109279999	40000	*	chr10	109480000	109519999	40000	*	4.584728	3.454586e-03	9.403784e-02	0.028605694	2.137868e+00	2.031373e+00	1.961295e+00	1.901107e+00	2.071697e+00	2.066665e+00	2.062198e+00	2.106808e+00	2.004375e+00	2.044932e+00	2.190617e+00	2.116716e+00	2.002637e+00	1.955240e+00	2.085828e+00	1.997602e+00	2.075082e+00	1.997907e+00	2.163692e+00	2.083422e+00	2.011370e+00	2.049296e+00	2.130988e+00	2.112634e+00	1.938078e+00	1.967014e+00	1.991678e+00	2.012295e+00	2.107199e+00	2.094932e+00
2657	2663	chr10	110120000	110159999	40000	*	chr10	110360000	110399999	40000	*	4.804810	2.740952e-03	8.125495e-02	0.040246200	1.466986e+00	1.532478e+00	1.498103e+00	1.355775e+00	1.411446e+00	1.468370e+00	1.620769e+00	1.670071e+00	1.430822e+00	1.428831e+00	1.521339e+00	1.489885e+00	1.421952e+00	1.525380e+00	1.458336e+00	1.384605e+00	1.503835e+00	1.555670e+00	1.467503e+00	1.562522e+00	1.427954e+00	1.455800e+00	1.578063e+00	1.539940e+00	1.363690e+00	1.355965e+00	1.407187e+00	1.406718e+00	1.563340e+00	1.575677e+00
2659	2665	chr10	110200000	110239999	40000	*	chr10	110440000	110479999	40000	*	6.781521	4.506021e-04	4.123100e-02	0.043482868	1.625260e+00	1.676799e+00	1.622674e+00	1.546353e+00	1.638797e+00	1.617157e+00	1.803306e+00	1.887678e+00	1.565586e+00	1.612117e+00	1.663696e+00	1.637981e+00	1.628587e+00	1.662705e+00	1.689595e+00	1.606455e+00	1.676206e+00	1.664202e+00	1.698894e+00	1.808016e+00	1.570515e+00	1.629203e+00	1.688382e+00	1.734880e+00	1.566357e+00	1.541393e+00	1.606932e+00	1.621246e+00	1.775607e+00	1.713888e+00
2660	2666	chr10	110240000	110279999	40000	*	chr10	110480000	110519999	40000	*	7.283180	3.036476e-04	3.917376e-02	0.044046364	1.773263e+00	1.829225e+00	1.831515e+00	1.704003e+00	1.794637e+00	1.814911e+00	1.980571e+00	2.058456e+00	1.698248e+00	1.790473e+00	1.849794e+00	1.859194e+00	1.837021e+00	1.813983e+00	1.847791e+00	1.788966e+00	1.806077e+00	1.760537e+00	1.961699e+00	1.949587e+00	1.725555e+00	1.821533e+00	1.833031e+00	1.859174e+00	1.782593e+00	1.743373e+00	1.789422e+00	1.788725e+00	1.900599e+00	1.894185e+00
2661	2667	chr10	110280000	110319999	40000	*	chr10	110520000	110559999	40000	*	5.053684	2.127626e-03	7.433407e-02	0.043418513	1.810040e+00	1.862771e+00	1.847917e+00	1.757742e+00	1.864251e+00	1.861204e+00	1.979716e+00	2.099639e+00	1.778151e+00	1.879273e+00	1.869176e+00	1.879764e+00	1.858408e+00	1.883974e+00	1.862756e+00	1.835559e+00	1.847546e+00	1.746817e+00	1.974349e+00	2.013812e+00	1.767236e+00	1.849493e+00	1.831243e+00	1.842432e+00	1.820368e+00	1.801695e+00	1.821556e+00	1.866995e+00	1.972521e+00	1.917343e+00
2694	2700	chr10	111600000	111639999	40000	*	chr10	111840000	111879999	40000	*	6.729476	4.700327e-04	4.579938e-02	0.041331792	2.243291e+00	2.229248e+00	2.269492e+00	2.216623e+00	2.217262e+00	2.283392e+00	2.257018e+00	2.249908e+00	2.213711e+00	2.215506e+00	2.062029e+00	2.075468e+00	2.262989e+00	2.234776e+00	2.202919e+00	2.217767e+00	2.196434e+00	2.174603e+00	2.126954e+00	2.140203e+00	2.309186e+00	2.183664e+00	2.219020e+00	2.212517e+00	2.272201e+00	2.216024e+00	2.203697e+00	2.168446e+00	2.173413e+00	2.266570e+00
2696	2702	chr10	111680000	111719999	40000	*	chr10	111920000	111959999	40000	*	4.526343	3.677773e-03	9.010425e-02	0.041858544	2.649628e+00	2.662734e+00	2.641237e+00	2.649355e+00	2.701152e+00	2.680691e+00	2.615097e+00	2.624809e+00	2.663097e+00	2.646445e+00	2.572697e+00	2.568454e+00	2.609621e+00	2.631381e+00	2.617154e+00	2.609477e+00	2.668482e+00	2.589361e+00	2.631381e+00	2.609621e+00	2.679538e+00	2.583877e+00	2.714914e+00	2.672585e+00	2.645527e+00	2.612732e+00	2.608094e+00	2.641161e+00	2.588822e+00	2.621124e+00
2699	2705	chr10	111800000	111839999	40000	*	chr10	112040000	112079999	40000	*	5.672126	1.174443e-03	6.436332e-02	0.037332704	2.419391e+00	2.454486e+00	2.435367e+00	2.370335e+00	2.473510e+00	2.404589e+00	2.381192e+00	2.361267e+00	2.417960e+00	2.410520e+00	2.361194e+00	2.354240e+00	2.280899e+00	2.366686e+00	2.230729e+00	2.273522e+00	2.399036e+00	2.470702e+00	2.449357e+00	2.437782e+00	2.404354e+00	2.360461e+00	2.463436e+00	2.433024e+00	2.487357e+00	2.435504e+00	2.362117e+00	2.404356e+00	2.333523e+00	2.344165e+00
2818	2824	chr10	116560000	116599999	40000	*	chr10	116800000	116839999	40000	*	6.863941	4.216730e-04	4.016431e-02	0.048424364	2.225526e+00	2.141479e+00	2.303984e+00	2.382034e+00	2.125740e+00	2.120361e+00	2.053916e+00	2.139513e+00	2.289249e+00	2.252499e+00	2.279731e+00	2.291051e+00	2.184348e+00	2.162112e+00	2.338956e+00	2.346158e+00	2.138710e+00	2.175445e+00	2.255187e+00	2.188268e+00	2.250203e+00	2.345412e+00	2.258227e+00	2.204728e+00	2.278943e+00	2.247157e+00	2.214551e+00	2.184594e+00	2.127385e+00	2.232204e+00
2819	2825	chr10	116600000	116639999	40000	*	chr10	116840000	116879999	40000	*	6.450273	5.920541e-04	4.644330e-02	0.049329874	2.150501e+00	2.086363e+00	2.232290e+00	2.318109e+00	2.097781e+00	2.102752e+00	2.022640e+00	2.044325e+00	2.232290e+00	2.207964e+00	2.267985e+00	2.242627e+00	2.168848e+00	2.149219e+00	2.304676e+00	2.321424e+00	2.089579e+00	2.150076e+00	2.182276e+00	2.193275e+00	2.182276e+00	2.322500e+00	2.245713e+00	2.159540e+00	2.237347e+00	2.173139e+00	2.147350e+00	2.179502e+00	2.066348e+00	2.200677e+00
2879	2885	chr10	119000000	119039999	40000	*	chr10	119240000	119279999	40000	*	7.616705	2.362661e-04	3.335659e-02	0.038281992	1.785620e+00	1.865137e+00	1.771450e+00	1.717385e+00	1.936023e+00	1.966819e+00	1.943521e+00	1.969263e+00	1.879217e+00	1.865946e+00	1.687525e+00	1.731655e+00	1.840778e+00	1.978065e+00	1.731517e+00	1.746672e+00	1.848027e+00	1.804670e+00	1.903979e+00	1.883758e+00	1.924342e+00	1.786996e+00	1.867056e+00	1.942820e+00	1.861373e+00	1.875918e+00	1.873746e+00	1.793821e+00	1.726240e+00	1.718025e+00
2882	2888	chr10	119120000	119159999	40000	*	chr10	119360000	119399999	40000	*	4.352669	4.444499e-03	9.389614e-02	0.035143155	1.675694e+00	1.790080e+00	1.733570e+00	1.695523e+00	1.872009e+00	1.892418e+00	1.865085e+00	1.869028e+00	1.726999e+00	1.785766e+00	1.738375e+00	1.765908e+00	1.761358e+00	1.836892e+00	1.735242e+00	1.677087e+00	1.748347e+00	1.814793e+00	1.864406e+00	1.839111e+00	1.861025e+00	1.794347e+00	1.802255e+00	1.864115e+00	1.877545e+00	1.796679e+00	1.788290e+00	1.794313e+00	1.683003e+00	1.712953e+00
2984	2990	chr10	123200000	123239999	40000	*	chr10	123440000	123479999	40000	*	5.247719	1.756563e-03	6.790986e-02	0.039359811	1.575149e+00	1.611667e+00	1.563415e+00	1.676168e+00	1.734639e+00	1.757225e+00	1.667366e+00	1.649147e+00	1.693880e+00	1.693614e+00	1.606191e+00	1.552144e+00	1.596616e+00	1.624880e+00	1.573807e+00	1.603692e+00	1.696015e+00	1.662816e+00	1.701511e+00	1.783205e+00	1.669156e+00	1.594895e+00	1.708150e+00	1.728661e+00	1.644993e+00	1.678958e+00	1.615437e+00	1.661819e+00	1.608647e+00	1.579143e+00
3018	3024	chr10	124560000	124599999	40000	*	chr10	124800000	124839999	40000	*	5.083651	2.064900e-03	7.821281e-02	0.027877748	1.771680e+00	1.781843e+00	1.853532e+00	1.913914e+00	1.746871e+00	1.805869e+00	1.785600e+00	1.788587e+00	1.852189e+00	1.794532e+00	1.874630e+00	1.883694e+00	1.889239e+00	1.959726e+00	1.804839e+00	1.811901e+00	1.793974e+00	1.849700e+00	1.813813e+00	1.846186e+00	1.913127e+00	1.877723e+00	1.858666e+00	1.884746e+00	1.781118e+00	1.770121e+00	1.852488e+00	1.912715e+00	1.875411e+00	1.848833e+00
3022	3028	chr10	124720000	124759999	40000	*	chr10	124960000	124999999	40000	*	5.863865	9.860352e-04	5.591293e-02	0.037220431	2.186028e+00	2.172448e+00	2.182495e+00	2.179600e+00	2.110197e+00	2.084723e+00	2.058259e+00	2.051781e+00	2.090308e+00	2.100696e+00	2.159987e+00	2.165940e+00	2.105178e+00	2.077474e+00	2.100229e+00	2.158530e+00	2.079542e+00	2.089103e+00	2.059208e+00	2.127260e+00	2.103202e+00	2.162112e+00	2.209962e+00	2.154205e+00	2.035397e+00	2.024509e+00	2.111367e+00	2.169113e+00	2.118990e+00	2.179087e+00
3025	3031	chr10	124840000	124879999	40000	*	chr10	125080000	125119999	40000	*	4.374931	4.336759e-03	9.314017e-02	0.039706318	2.588227e+00	2.460519e+00	2.507956e+00	2.552541e+00	2.438471e+00	2.469720e+00	2.423617e+00	2.367214e+00	2.439940e+00	2.471729e+00	2.525205e+00	2.535822e+00	2.517737e+00	2.390543e+00	2.593344e+00	2.611263e+00	2.437615e+00	2.397980e+00	2.479820e+00	2.496081e+00	2.401734e+00	2.539986e+00	2.545209e+00	2.618473e+00	2.345127e+00	2.403692e+00	2.466762e+00	2.424080e+00	2.521538e+00	2.485417e+00
3035	3041	chr10	125240000	125279999	40000	*	chr10	125480000	125519999	40000	*	5.877193	9.742736e-04	5.452847e-02	0.046262473	1.770438e+00	1.811282e+00	1.654279e+00	1.688421e+00	1.823823e+00	1.794639e+00	1.847553e+00	1.756555e+00	1.825543e+00	1.857435e+00	1.747763e+00	1.748133e+00	1.735615e+00	1.693572e+00	1.705588e+00	1.764548e+00	1.819697e+00	1.873858e+00	1.837222e+00	1.903611e+00	1.797824e+00	1.709170e+00	1.842296e+00	1.905332e+00	1.686944e+00	1.723609e+00	1.864047e+00	1.802084e+00	1.785631e+00	1.749098e+00
3036	3042	chr10	125280000	125319999	40000	*	chr10	125520000	125559999	40000	*	7.031870	3.690371e-04	3.864541e-02	0.047034089	1.979349e+00	2.028510e+00	1.811077e+00	1.851969e+00	2.018970e+00	1.948143e+00	2.031313e+00	1.960843e+00	2.062513e+00	2.061628e+00	1.900931e+00	1.932369e+00	1.932798e+00	1.864176e+00	1.884600e+00	1.986932e+00	2.034181e+00	2.086053e+00	2.026542e+00	2.036538e+00	1.944538e+00	1.884911e+00	2.018764e+00	2.074599e+00	1.864717e+00	1.856459e+00	2.051123e+00	2.001513e+00	1.932501e+00	1.972842e+00
3037	3043	chr10	125320000	125359999	40000	*	chr10	125560000	125599999	40000	*	13.321986	8.614838e-06	1.230654e-02	0.047213187	2.144166e+00	2.057858e+00	1.904749e+00	1.918437e+00	2.133095e+00	2.080183e+00	2.103831e+00	2.068844e+00	2.182436e+00	2.163505e+00	2.021050e+00	2.042455e+00	2.042995e+00	1.979710e+00	2.054871e+00	2.113331e+00	2.147413e+00	2.190878e+00	2.171161e+00	2.203381e+00	1.988892e+00	2.007297e+00	2.129262e+00	2.177945e+00	1.952245e+00	1.945978e+00	2.131597e+00	2.095934e+00	2.066647e+00	2.078286e+00
3038	3044	chr10	125360000	125399999	40000	*	chr10	125600000	125639999	40000	*	4.658495	3.194220e-03	8.334977e-02	0.046227551	2.118248e+00	2.076548e+00	1.928851e+00	1.892892e+00	2.165215e+00	2.093371e+00	2.112025e+00	2.019592e+00	2.164700e+00	2.145564e+00	2.044568e+00	2.101311e+00	2.063111e+00	1.946236e+00	2.016918e+00	2.094632e+00	2.084103e+00	2.197222e+00	2.174710e+00	2.221356e+00	1.951858e+00	2.054022e+00	2.116971e+00	2.224067e+00	2.013834e+00	1.934928e+00	2.139685e+00	2.096517e+00	2.018650e+00	2.029315e+00
3084	3090	chr10	127240000	127279999	40000	*	chr10	127480000	127519999	40000	*	4.774359	2.828931e-03	7.998760e-02	0.041932796	1.639828e+00	1.672574e+00	1.584622e+00	1.590238e+00	1.795509e+00	1.767211e+00	1.691520e+00	1.801218e+00	1.695488e+00	1.729521e+00	1.593431e+00	1.530348e+00	1.649751e+00	1.778355e+00	1.543017e+00	1.574846e+00	1.684071e+00	1.553932e+00	1.600018e+00	1.633629e+00	1.776046e+00	1.639587e+00	1.670845e+00	1.726453e+00	1.660515e+00	1.696536e+00	1.753338e+00	1.684286e+00	1.531769e+00	1.555125e+00
3085	3091	chr10	127280000	127319999	40000	*	chr10	127520000	127559999	40000	*	8.118972	1.645079e-04	2.934051e-02	0.043105397	1.566215e+00	1.563628e+00	1.520531e+00	1.561844e+00	1.704883e+00	1.685042e+00	1.658147e+00	1.687314e+00	1.621694e+00	1.634575e+00	1.518593e+00	1.492702e+00	1.564271e+00	1.706913e+00	1.478074e+00	1.508697e+00	1.578999e+00	1.510430e+00	1.551248e+00	1.590921e+00	1.720146e+00	1.612081e+00	1.635324e+00	1.655588e+00	1.571949e+00	1.609005e+00	1.677187e+00	1.654130e+00	1.476453e+00	1.478950e+00
3086	3092	chr10	127320000	127359999	40000	*	chr10	127560000	127599999	40000	*	5.656670	1.191333e-03	5.894146e-02	0.043596917	1.594210e+00	1.551465e+00	1.530746e+00	1.593480e+00	1.641918e+00	1.632853e+00	1.694024e+00	1.669731e+00	1.590993e+00	1.607553e+00	1.526084e+00	1.500738e+00	1.562240e+00	1.696620e+00	1.529168e+00	1.513542e+00	1.554604e+00	1.533784e+00	1.549784e+00	1.601775e+00	1.717211e+00	1.647293e+00	1.665974e+00	1.612692e+00	1.533151e+00	1.562161e+00	1.665382e+00	1.691582e+00	1.527115e+00	1.544216e+00
3113	3119	chr10	128400000	128439999	40000	*	chr10	128760000	128799999	40000	*	5.767930	1.075625e-03	5.798165e-02	0.054563920	1.337943e+00	1.278692e+00	1.335838e+00	1.232785e+00	1.479085e+00	1.373332e+00	1.282327e+00	1.279301e+00	1.295162e+00	1.291131e+00	1.287078e+00	1.250094e+00	1.268425e+00	1.206814e+00	1.385872e+00	1.376991e+00	1.403176e+00	1.501757e+00	1.450300e+00	1.406002e+00	1.413757e+00	1.308679e+00	1.414718e+00	1.432821e+00	1.206810e+00	1.255739e+00	1.311026e+00	1.333658e+00	1.348555e+00	1.280373e+00
3115	3121	chr10	128480000	128519999	40000	*	chr10	128840000	128879999	40000	*	5.823789	1.022386e-03	5.667290e-02	0.057017239	1.373534e+00	1.420278e+00	1.420615e+00	1.419528e+00	1.613839e+00	1.481978e+00	1.350974e+00	1.304103e+00	1.477131e+00	1.392184e+00	1.517020e+00	1.506040e+00	1.336693e+00	1.423012e+00	1.485177e+00	1.545495e+00	1.525736e+00	1.525158e+00	1.638077e+00	1.595721e+00	1.535961e+00	1.429124e+00	1.568554e+00	1.606795e+00	1.459315e+00	1.406106e+00	1.390905e+00	1.479832e+00	1.475855e+00	1.405194e+00
3121	3127	chr10	128840000	128879999	40000	*	chr10	129080000	129119999	40000	*	5.384715	1.538773e-03	6.472298e-02	0.060622874	1.551271e+00	1.615280e+00	1.694213e+00	1.617130e+00	1.752118e+00	1.696125e+00	1.506536e+00	1.458591e+00	1.653433e+00	1.656265e+00	1.597931e+00	1.676773e+00	1.640142e+00	1.613375e+00	1.670709e+00	1.702519e+00	1.720407e+00	1.639613e+00	1.706463e+00	1.719063e+00	1.481207e+00	1.548341e+00	1.643886e+00	1.725695e+00	1.580436e+00	1.641727e+00	1.671690e+00	1.614729e+00	1.605496e+00	1.553157e+00
3149	3155	chr10	129960000	129999999	40000	*	chr10	130200000	130239999	40000	*	5.394508	1.524419e-03	6.593188e-02	0.050630690	1.432175e+00	1.303218e+00	1.321117e+00	1.389221e+00	1.249831e+00	1.194270e+00	1.323256e+00	1.388304e+00	1.202990e+00	1.163775e+00	1.445262e+00	1.430646e+00	1.296797e+00	1.248698e+00	1.343851e+00	1.398084e+00	1.391828e+00	1.364004e+00	1.368502e+00	1.285796e+00	1.363873e+00	1.219924e+00	1.416910e+00	1.511481e+00	1.303380e+00	1.307394e+00	1.199536e+00	1.256446e+00	1.323824e+00	1.231669e+00
3150	3156	chr10	130000000	130039999	40000	*	chr10	130240000	130279999	40000	*	4.264051	4.904458e-03	9.727281e-02	0.051004174	1.544317e+00	1.521962e+00	1.409916e+00	1.511933e+00	1.390798e+00	1.351561e+00	1.520431e+00	1.464194e+00	1.381269e+00	1.409575e+00	1.556727e+00	1.618715e+00	1.437880e+00	1.456275e+00	1.547160e+00	1.576528e+00	1.513480e+00	1.503603e+00	1.468187e+00	1.422433e+00	1.492400e+00	1.402795e+00	1.493473e+00	1.626695e+00	1.527076e+00	1.404785e+00	1.398890e+00	1.407403e+00	1.406070e+00	1.397076e+00
3160	3166	chr10	130400000	130439999	40000	*	chr10	130640000	130679999	40000	*	7.084108	3.542206e-04	3.804235e-02	0.031076633	1.799709e+00	1.715830e+00	1.633896e+00	1.729897e+00	1.601512e+00	1.574066e+00	1.575126e+00	1.595258e+00	1.685610e+00	1.707974e+00	1.697224e+00	1.741114e+00	1.612884e+00	1.581450e+00	1.783616e+00	1.742366e+00	1.727639e+00	1.658231e+00	1.582442e+00	1.598038e+00	1.684239e+00	1.610209e+00	1.708493e+00	1.724332e+00	1.564929e+00	1.581455e+00	1.686913e+00	1.665909e+00	1.601913e+00	1.655794e+00
3180	3186	chr10	131200000	131239999	40000	*	chr10	131440000	131479999	40000	*	4.628457	3.297461e-03	8.410004e-02	0.035152459	1.445390e+00	1.382686e+00	1.488778e+00	1.449862e+00	1.472078e+00	1.520393e+00	1.402855e+00	1.348814e+00	1.491020e+00	1.477283e+00	1.529119e+00	1.516683e+00	1.477842e+00	1.439504e+00	1.585450e+00	1.514050e+00	1.509948e+00	1.592588e+00	1.474195e+00	1.543434e+00	1.535632e+00	1.428379e+00	1.443958e+00	1.445204e+00	1.428769e+00	1.439093e+00	1.553752e+00	1.638359e+00	1.483202e+00	1.429563e+00
3181	3187	chr10	131240000	131279999	40000	*	chr10	131480000	131519999	40000	*	7.192712	3.255340e-04	3.798655e-02	0.034049639	1.582207e+00	1.572741e+00	1.588562e+00	1.590723e+00	1.618268e+00	1.617842e+00	1.518380e+00	1.524498e+00	1.603483e+00	1.617842e+00	1.699707e+00	1.679012e+00	1.599869e+00	1.555433e+00	1.731046e+00	1.648827e+00	1.622978e+00	1.741791e+00	1.660929e+00	1.631187e+00	1.678849e+00	1.613816e+00	1.557212e+00	1.575230e+00	1.588290e+00	1.605861e+00	1.738918e+00	1.738243e+00	1.589398e+00	1.564278e+00
3202	3208	chr10	132080000	132119999	40000	*	chr10	132320000	132359999	40000	*	4.293223	4.747345e-03	9.603824e-02	0.051482447	1.552340e+00	1.594274e+00	1.640334e+00	1.511613e+00	1.569418e+00	1.551619e+00	1.491714e+00	1.491448e+00	1.577358e+00	1.462514e+00	1.555994e+00	1.591676e+00	1.525076e+00	1.536443e+00	1.561132e+00	1.570357e+00	1.557680e+00	1.669899e+00	1.667479e+00	1.669372e+00	1.421716e+00	1.509198e+00	1.656713e+00	1.684770e+00	1.528603e+00	1.552219e+00	1.452776e+00	1.421983e+00	1.507100e+00	1.576525e+00
3235	3241	chr10	133400000	133439999	40000	*	chr10	133680000	133719999	40000	*	6.875889	4.176576e-04	4.372466e-02	0.046915204	6.463116e-01	5.861354e-01	5.612996e-01	5.124884e-01	5.554252e-01	5.327321e-01	7.064092e-01	6.393729e-01	5.123668e-01	4.617001e-01	7.151948e-01	7.021729e-01	6.558471e-01	6.087330e-01	6.660982e-01	6.861128e-01	6.381446e-01	6.769253e-01	4.328055e-01	5.995132e-01	7.729676e-01	4.984594e-01	6.156240e-01	6.113422e-01	5.984501e-01	5.765018e-01	4.903577e-01	4.777234e-01	6.305044e-01	6.904332e-01
6	13	chr10	200000	239999	40000	*	chr10	480000	519999	40000	*	4.369258	4.363930e-03	9.573998e-02	0.033277518	1.950177e+00	1.963108e+00	1.908106e+00	1.965042e+00	2.065603e+00	1.949998e+00	2.006892e+00	2.044224e+00	1.818652e+00	1.830925e+00	1.929318e+00	1.977173e+00	1.968127e+00	1.949186e+00	1.935876e+00	1.907297e+00	2.018954e+00	2.072365e+00	1.881989e+00	1.866343e+00	2.075463e+00	1.880373e+00	1.926017e+00	1.981141e+00	1.961403e+00	1.940401e+00	1.996442e+00	1.889787e+00	1.944219e+00	2.010379e+00
26	33	chr10	1000000	1039999	40000	*	chr10	1280000	1319999	40000	*	5.247254	1.757359e-03	6.790986e-02	0.032878570	1.195692e+00	1.152822e+00	1.116346e+00	1.114194e+00	1.183103e+00	1.172964e+00	1.175605e+00	1.071625e+00	1.162677e+00	1.122910e+00	1.048278e+00	1.122910e+00	1.143407e+00	1.137681e+00	1.005753e+00	9.491282e-01	1.126275e+00	1.119716e+00	9.725757e-01	9.339454e-01	1.142377e+00	1.072267e+00	1.057402e+00	1.174835e+00	1.030052e+00	1.077023e+00	1.277848e+00	1.237909e+00	1.180209e+00	1.058386e+00
36	43	chr10	1400000	1439999	40000	*	chr10	1680000	1719999	40000	*	9.643898	6.061884e-05	2.301413e-02	0.056971977	1.504733e+00	1.507627e+00	1.560958e+00	1.576381e+00	1.535500e+00	1.483008e+00	1.466375e+00	1.519236e+00	1.699427e+00	1.639509e+00	1.528632e+00	1.529663e+00	1.543957e+00	1.629650e+00	1.590041e+00	1.580245e+00	1.585521e+00	1.508208e+00	1.468812e+00	1.488757e+00	1.705393e+00	1.445105e+00	1.484870e+00	1.536916e+00	1.432322e+00	1.405637e+00	1.615422e+00	1.635773e+00	1.595453e+00	1.565253e+00
37	44	chr10	1440000	1479999	40000	*	chr10	1720000	1759999	40000	*	23.808620	2.140520e-07	6.586161e-03	0.057235724	1.452055e+00	1.472075e+00	1.611872e+00	1.538466e+00	1.497186e+00	1.497890e+00	1.398248e+00	1.458279e+00	1.691387e+00	1.670489e+00	1.536813e+00	1.526166e+00	1.637213e+00	1.646853e+00	1.569876e+00	1.585671e+00	1.541746e+00	1.519199e+00	1.493297e+00	1.475572e+00	1.667510e+00	1.487370e+00	1.500429e+00	1.538004e+00	1.386836e+00	1.392507e+00	1.618517e+00	1.624585e+00	1.605442e+00	1.553769e+00
38	45	chr10	1480000	1519999	40000	*	chr10	1760000	1799999	40000	*	4.620323	3.326065e-03	9.282337e-02	0.056506133	1.452392e+00	1.531115e+00	1.676928e+00	1.518874e+00	1.535127e+00	1.534732e+00	1.374502e+00	1.470161e+00	1.700131e+00	1.641087e+00	1.581724e+00	1.598435e+00	1.681051e+00	1.654941e+00	1.589584e+00	1.620323e+00	1.562855e+00	1.574220e+00	1.553903e+00	1.461387e+00	1.675674e+00	1.521826e+00	1.545517e+00	1.533984e+00	1.379068e+00	1.451839e+00	1.650874e+00	1.679934e+00	1.628703e+00	1.501712e+00
42	49	chr10	1640000	1679999	40000	*	chr10	1920000	1959999	40000	*	5.842990	1.004784e-03	5.627122e-02	0.047537529	1.468098e+00	1.437066e+00	1.421844e+00	1.426368e+00	1.421422e+00	1.385566e+00	1.241300e+00	1.388868e+00	1.568089e+00	1.475052e+00	1.453992e+00	1.397144e+00	1.360950e+00	1.409848e+00	1.452203e+00	1.489396e+00	1.483828e+00	1.502780e+00	1.516339e+00	1.547295e+00	1.443285e+00	1.362502e+00	1.384135e+00	1.390278e+00	1.364457e+00	1.377601e+00	1.559727e+00	1.551201e+00	1.392763e+00	1.403001e+00
43	50	chr10	1680000	1719999	40000	*	chr10	1960000	1999999	40000	*	4.414957	4.150407e-03	9.166248e-02	0.043797716	1.464469e+00	1.397864e+00	1.361489e+00	1.414963e+00	1.371490e+00	1.384060e+00	1.234450e+00	1.349904e+00	1.577544e+00	1.426782e+00	1.414739e+00	1.360153e+00	1.359666e+00	1.318453e+00	1.458783e+00	1.448270e+00	1.470451e+00	1.402493e+00	1.454984e+00	1.510861e+00	1.423072e+00	1.323742e+00	1.389994e+00	1.384609e+00	1.352607e+00	1.300891e+00	1.525706e+00	1.504972e+00	1.309245e+00	1.294582e+00
68	75	chr10	2680000	2719999	40000	*	chr10	2960000	2999999	40000	*	4.981523	2.287743e-03	7.603836e-02	0.040073428	1.486684e+00	1.452019e+00	1.324986e+00	1.358758e+00	1.398109e+00	1.382404e+00	1.396126e+00	1.494579e+00	1.464190e+00	1.445301e+00	1.270257e+00	1.244773e+00	1.322934e+00	1.426252e+00	1.346615e+00	1.344828e+00	1.437016e+00	1.344439e+00	1.257009e+00	1.259180e+00	1.469543e+00	1.258384e+00	1.430505e+00	1.397077e+00	1.319750e+00	1.296841e+00	1.269080e+00	1.374102e+00	1.431295e+00	1.347349e+00
69	76	chr10	2720000	2759999	40000	*	chr10	3000000	3039999	40000	*	5.776838	1.066927e-03	5.803363e-02	0.040520532	1.357568e+00	1.308565e+00	1.228686e+00	1.248859e+00	1.247199e+00	1.262455e+00	1.299976e+00	1.344937e+00	1.363605e+00	1.337146e+00	1.188082e+00	1.134883e+00	1.249905e+00	1.329958e+00	1.269029e+00	1.182608e+00	1.318615e+00	1.301390e+00	1.199111e+00	1.129994e+00	1.439576e+00	1.191027e+00	1.335949e+00	1.314687e+00	1.306124e+00	1.207805e+00	1.127693e+00	1.218017e+00	1.265119e+00	1.278903e+00
70	77	chr10	2760000	2799999	40000	*	chr10	3040000	3079999	40000	*	5.312847	1.648938e-03	7.258389e-02	0.040509041	1.334742e+00	1.264445e+00	1.176319e+00	1.211429e+00	1.254811e+00	1.294133e+00	1.218844e+00	1.326410e+00	1.348440e+00	1.340290e+00	1.190236e+00	1.102986e+00	1.250746e+00	1.297449e+00	1.244716e+00	1.168523e+00	1.292666e+00	1.242731e+00	1.196988e+00	1.103380e+00	1.450399e+00	1.186789e+00	1.361182e+00	1.348054e+00	1.279337e+00	1.189531e+00	1.171757e+00	1.165565e+00	1.187217e+00	1.232567e+00
82	89	chr10	3240000	3279999	40000	*	chr10	3520000	3559999	40000	*	4.558977	3.551075e-03	8.643261e-02	0.041916147	1.930496e+00	1.873428e+00	1.844843e+00	1.858605e+00	1.812106e+00	1.776754e+00	1.803685e+00	1.785110e+00	1.901406e+00	1.869920e+00	1.834528e+00	1.830500e+00	1.902678e+00	1.859171e+00	1.847118e+00	1.888301e+00	1.844250e+00	1.893332e+00	1.801720e+00	1.698760e+00	1.839534e+00	1.856648e+00	1.883290e+00	1.834278e+00	1.751626e+00	1.799042e+00	1.896572e+00	1.916347e+00	1.899060e+00	1.913265e+00
83	90	chr10	3280000	3319999	40000	*	chr10	3560000	3599999	40000	*	9.414961	6.981412e-05	2.283253e-02	0.042647410	2.032308e+00	2.028521e+00	1.938700e+00	1.966445e+00	1.903136e+00	1.866365e+00	1.806655e+00	1.829145e+00	2.012418e+00	1.912049e+00	1.959004e+00	1.948729e+00	1.942504e+00	1.965114e+00	1.967082e+00	1.992979e+00	1.985180e+00	2.007295e+00	1.878291e+00	1.803452e+00	1.908724e+00	1.917161e+00	1.948881e+00	1.923391e+00	1.848314e+00	1.869558e+00	1.981514e+00	1.984020e+00	1.994829e+00	2.025097e+00
84	91	chr10	3320000	3359999	40000	*	chr10	3600000	3639999	40000	*	6.306712	6.686097e-04	4.779391e-02	0.044023057	2.208377e+00	2.197719e+00	2.047094e+00	2.146203e+00	2.066691e+00	1.992732e+00	1.980894e+00	1.951794e+00	2.168161e+00	2.045214e+00	2.172464e+00	2.185338e+00	2.100908e+00	2.108147e+00	2.171171e+00	2.159358e+00	2.184032e+00	2.187617e+00	2.058749e+00	1.961236e+00	2.069095e+00	2.062802e+00	2.150940e+00	2.160156e+00	1.958375e+00	2.016859e+00	2.168266e+00	2.110014e+00	2.156465e+00	2.179057e+00
85	92	chr10	3360000	3399999	40000	*	chr10	3640000	3679999	40000	*	5.601373	1.254064e-03	6.139176e-02	0.044545906	2.159487e+00	2.209503e+00	2.000218e+00	2.094614e+00	1.975765e+00	1.928800e+00	1.954951e+00	1.920101e+00	2.144785e+00	1.996296e+00	2.162337e+00	2.128723e+00	2.018653e+00	2.130452e+00	2.136457e+00	2.104119e+00	2.133798e+00	2.208358e+00	2.022562e+00	1.981709e+00	1.959223e+00	2.025491e+00	2.097000e+00	2.133995e+00	1.957694e+00	1.985956e+00	2.127670e+00	2.098202e+00	2.137144e+00	2.130326e+00
86	93	chr10	3400000	3439999	40000	*	chr10	3680000	3719999	40000	*	7.991748	1.799959e-04	3.124897e-02	0.044040721	2.138913e+00	2.150491e+00	2.042254e+00	2.051141e+00	1.913527e+00	1.894386e+00	1.940450e+00	1.903880e+00	2.115852e+00	1.974172e+00	2.088299e+00	2.041477e+00	2.014067e+00	2.075043e+00	2.104914e+00	2.061946e+00	2.094111e+00	2.185703e+00	1.969677e+00	1.952764e+00	1.924101e+00	1.989672e+00	2.048932e+00	2.059112e+00	1.946461e+00	1.958640e+00	2.096390e+00	2.093690e+00	2.104750e+00	2.086199e+00
161	168	chr10	6400000	6439999	40000	*	chr10	6680000	6719999	40000	*	4.663816	3.176318e-03	8.499868e-02	0.022911915	1.681748e+00	1.749508e+00	1.586010e+00	1.665972e+00	1.529298e+00	1.618254e+00	1.673440e+00	1.630023e+00	1.737744e+00	1.714264e+00	1.564197e+00	1.557990e+00	1.593722e+00	1.601748e+00	1.663747e+00	1.641887e+00	1.611352e+00	1.651656e+00	1.601121e+00	1.638503e+00	1.710052e+00	1.659322e+00	1.547532e+00	1.626931e+00	1.640372e+00	1.594663e+00	1.595186e+00	1.637559e+00	1.748934e+00	1.740711e+00
217	224	chr10	8640000	8679999	40000	*	chr10	8920000	8959999	40000	*	4.390411	4.263587e-03	9.257563e-02	0.022415263	1.782213e+00	1.762540e+00	1.722208e+00	1.751484e+00	1.670834e+00	1.679636e+00	1.693029e+00	1.666699e+00	1.775056e+00	1.735845e+00	1.779202e+00	1.789661e+00	1.759205e+00	1.668417e+00	1.899140e+00	1.815130e+00	1.781850e+00	1.689483e+00	1.780414e+00	1.744696e+00	1.622342e+00	1.689619e+00	1.705092e+00	1.654594e+00	1.668835e+00	1.661414e+00	1.756115e+00	1.672355e+00	1.785102e+00	1.840319e+00
250	257	chr10	9960000	9999999	40000	*	chr10	10240000	10279999	40000	*	4.883972	2.526403e-03	7.681735e-02	0.039875944	1.957133e+00	1.953291e+00	2.021460e+00	1.970641e+00	1.883775e+00	1.854409e+00	1.870416e+00	1.886302e+00	1.876641e+00	1.786402e+00	1.973407e+00	1.913099e+00	1.857351e+00	1.824149e+00	1.971389e+00	1.915110e+00	1.942670e+00	1.983032e+00	1.983648e+00	1.916396e+00	1.885351e+00	1.927214e+00	1.908183e+00	1.846947e+00	1.895672e+00	1.866990e+00	1.852039e+00	1.871453e+00	1.980830e+00	2.018467e+00
254	261	chr10	10120000	10159999	40000	*	chr10	10400000	10439999	40000	*	4.214370	5.185758e-03	9.943387e-02	0.049376506	2.048642e+00	2.018066e+00	1.950361e+00	2.001644e+00	1.895998e+00	1.943184e+00	1.923468e+00	1.817125e+00	1.855039e+00	1.864371e+00	1.995367e+00	1.901219e+00	1.841508e+00	1.837947e+00	2.075748e+00	1.967083e+00	2.001478e+00	1.990728e+00	1.992284e+00	1.942950e+00	1.868488e+00	1.906956e+00	1.931626e+00	1.841016e+00	1.847341e+00	1.897340e+00	1.920425e+00	1.894167e+00	2.004461e+00	2.063429e+00
256	263	chr10	10200000	10239999	40000	*	chr10	10480000	10519999	40000	*	4.648386	3.228553e-03	8.589266e-02	0.050873421	2.180124e+00	2.113918e+00	2.051779e+00	2.060845e+00	1.993797e+00	2.051563e+00	2.009983e+00	1.965166e+00	2.022689e+00	1.998431e+00	2.153336e+00	2.102433e+00	1.974900e+00	1.975539e+00	2.160438e+00	2.058076e+00	2.116292e+00	2.197459e+00	2.087636e+00	2.057784e+00	1.986572e+00	2.051474e+00	2.083085e+00	1.985704e+00	2.054914e+00	2.024116e+00	1.930328e+00	2.005050e+00	2.130128e+00	2.186168e+00
257	264	chr10	10240000	10279999	40000	*	chr10	10520000	10559999	40000	*	4.396688	4.234317e-03	9.233935e-02	0.050402207	2.250718e+00	2.179832e+00	2.153726e+00	2.154914e+00	2.052181e+00	2.153875e+00	2.111265e+00	2.029713e+00	2.098469e+00	2.086122e+00	2.198461e+00	2.197002e+00	2.065645e+00	2.022195e+00	2.199604e+00	2.142047e+00	2.193365e+00	2.236073e+00	2.111554e+00	2.091333e+00	2.103212e+00	2.124654e+00	2.168485e+00	2.081160e+00	2.089208e+00	2.080119e+00	2.011818e+00	2.100839e+00	2.220511e+00	2.256785e+00
342	349	chr10	13640000	13679999	40000	*	chr10	13920000	13959999	40000	*	4.842600	2.636056e-03	7.797460e-02	0.038354928	1.742144e+00	1.861719e+00	1.910351e+00	1.897464e+00	1.949669e+00	1.944529e+00	1.975681e+00	1.926812e+00	1.844930e+00	1.796869e+00	1.762401e+00	1.846533e+00	1.840266e+00	1.895751e+00	1.810355e+00	1.863062e+00	1.927632e+00	1.943143e+00	1.891950e+00	1.897141e+00	1.990233e+00	1.752400e+00	1.874167e+00	1.853954e+00	1.886459e+00	1.857552e+00	1.892243e+00	1.859904e+00	1.911910e+00	1.965659e+00
344	351	chr10	13720000	13759999	40000	*	chr10	14000000	14039999	40000	*	4.630653	3.289787e-03	8.617943e-02	0.037731356	1.872917e+00	1.911264e+00	2.008052e+00	1.943096e+00	1.981328e+00	2.010610e+00	2.086785e+00	2.050642e+00	1.896854e+00	1.803322e+00	1.967643e+00	2.019698e+00	1.894509e+00	1.969384e+00	1.829565e+00	1.924735e+00	2.013504e+00	2.056002e+00	1.907843e+00	1.931308e+00	2.141064e+00	1.854943e+00	1.924063e+00	1.964939e+00	1.907708e+00	1.926399e+00	2.033168e+00	1.903639e+00	1.979221e+00	2.035629e+00
378	385	chr10	15080000	15119999	40000	*	chr10	15360000	15399999	40000	*	5.588539	1.269155e-03	6.020301e-02	0.026577689	9.539914e-01	1.076945e+00	1.090117e+00	9.996821e-01	9.039746e-01	9.209372e-01	1.113458e+00	1.040247e+00	9.660500e-01	9.106589e-01	8.984568e-01	8.950007e-01	9.684147e-01	1.025004e+00	1.068489e+00	1.148292e+00	1.072008e+00	1.116672e+00	1.048873e+00	1.145698e+00	8.891420e-01	9.388103e-01	1.143519e+00	1.141488e+00	9.757933e-01	9.054392e-01	9.835703e-01	1.008586e+00	9.577823e-01	1.005169e+00
379	386	chr10	15120000	15159999	40000	*	chr10	15400000	15439999	40000	*	5.470998	1.417396e-03	6.279004e-02	0.026664530	1.001365e+00	1.091168e+00	1.048323e+00	1.110941e+00	1.008659e+00	1.043956e+00	1.176143e+00	1.112892e+00	1.063238e+00	1.042461e+00	9.930184e-01	9.679558e-01	1.084460e+00	1.094530e+00	1.156771e+00	1.194012e+00	1.090364e+00	1.177518e+00	1.164116e+00	1.127190e+00	1.020917e+00	1.106309e+00	1.176174e+00	1.191198e+00	1.077528e+00	1.038056e+00	1.110498e+00	1.051326e+00	9.585201e-01	1.024424e+00
391	398	chr10	15600000	15639999	40000	*	chr10	15880000	15919999	40000	*	4.893671	2.501450e-03	7.821617e-02	0.038858959	9.519197e-01	9.106082e-01	1.067878e+00	1.092724e+00	1.061478e+00	1.021534e+00	9.791856e-01	9.983323e-01	1.283857e+00	1.201745e+00	1.146708e+00	1.113701e+00	1.146039e+00	1.199204e+00	1.057163e+00	1.206686e+00	1.086935e+00	1.014232e+00	1.076811e+00	1.085132e+00	1.109464e+00	1.150167e+00	9.521211e-01	1.076263e+00	1.003803e+00	1.017085e+00	1.139136e+00	1.106678e+00	1.226625e+00	1.113594e+00
392	399	chr10	15640000	15679999	40000	*	chr10	15920000	15959999	40000	*	7.552891	2.477179e-04	3.399795e-02	0.038272765	1.017359e+00	9.248779e-01	1.143108e+00	1.169117e+00	1.104595e+00	1.122085e+00	1.040219e+00	9.925379e-01	1.291306e+00	1.234077e+00	1.129615e+00	1.146327e+00	1.178554e+00	1.169387e+00	1.077365e+00	1.163568e+00	1.107108e+00	1.057474e+00	1.098330e+00	1.166518e+00	1.156065e+00	1.187626e+00	9.607722e-01	9.791733e-01	1.088067e+00	1.076244e+00	1.114639e+00	1.164241e+00	1.295785e+00	1.168876e+00
393	400	chr10	15680000	15719999	40000	*	chr10	15960000	15999999	40000	*	5.518738	1.354933e-03	6.348885e-02	0.037107226	9.066613e-01	8.748602e-01	9.908729e-01	1.102487e+00	1.113614e+00	1.133332e+00	9.972994e-01	9.435003e-01	1.229948e+00	1.238871e+00	1.131691e+00	1.086093e+00	1.133628e+00	1.185999e+00	1.011897e+00	1.075390e+00	1.122987e+00	9.358976e-01	1.090151e+00	1.121709e+00	1.140700e+00	1.087588e+00	8.830631e-01	8.832879e-01	1.097435e+00	1.062164e+00	1.054550e+00	1.131719e+00	1.248927e+00	1.099676e+00
418	425	chr10	16680000	16719999	40000	*	chr10	16960000	16999999	40000	*	4.671508	3.150637e-03	9.092319e-02	0.023546972	9.192979e-01	9.716333e-01	9.275491e-01	1.008070e+00	1.034817e+00	1.057688e+00	1.088617e+00	1.095337e+00	1.132663e+00	1.060723e+00	9.490439e-01	9.343124e-01	1.067990e+00	1.104712e+00	1.115088e+00	1.019787e+00	1.064616e+00	9.590074e-01	1.063876e+00	1.082451e+00	9.934936e-01	9.940978e-01	9.588534e-01	8.915725e-01	1.015985e+00	1.045469e+00	1.156815e+00	1.077813e+00	1.106869e+00	1.152833e+00
461	468	chr10	18400000	18439999	40000	*	chr10	18680000	18719999	40000	*	4.267301	4.886669e-03	9.953271e-02	0.052194324	1.391188e+00	1.512359e+00	1.401045e+00	1.292270e+00	1.550502e+00	1.661789e+00	1.519827e+00	1.486393e+00	1.467929e+00	1.412892e+00	1.367639e+00	1.312631e+00	1.540610e+00	1.621150e+00	1.309435e+00	1.292270e+00	1.546161e+00	1.361147e+00	1.400550e+00	1.563178e+00	1.344688e+00	1.300523e+00	1.554392e+00	1.516766e+00	1.387657e+00	1.452140e+00	1.444612e+00	1.458224e+00	1.294252e+00	1.294644e+00
463	470	chr10	18480000	18519999	40000	*	chr10	18760000	18799999	40000	*	6.416500	6.091241e-04	4.588410e-02	0.053057563	1.615339e+00	1.765241e+00	1.712191e+00	1.657015e+00	1.901619e+00	1.984478e+00	1.709209e+00	1.731129e+00	1.834252e+00	1.743327e+00	1.614712e+00	1.560093e+00	1.803282e+00	1.911949e+00	1.613390e+00	1.565145e+00	1.835924e+00	1.653018e+00	1.902812e+00	1.867442e+00	1.758070e+00	1.599452e+00	1.809892e+00	1.775532e+00	1.749062e+00	1.816856e+00	1.780823e+00	1.779647e+00	1.599777e+00	1.558641e+00
464	471	chr10	18520000	18559999	40000	*	chr10	18800000	18839999	40000	*	6.889756	4.130515e-04	3.978023e-02	0.053162824	1.692176e+00	1.847503e+00	1.735687e+00	1.675158e+00	1.967534e+00	2.028840e+00	1.796207e+00	1.811548e+00	1.881001e+00	1.847704e+00	1.753997e+00	1.695979e+00	1.846412e+00	1.957096e+00	1.661674e+00	1.619254e+00	1.923892e+00	1.769235e+00	1.985206e+00	1.984431e+00	1.872447e+00	1.695154e+00	1.818579e+00	1.850534e+00	1.897540e+00	1.888264e+00	1.797459e+00	1.845371e+00	1.738320e+00	1.659422e+00
465	472	chr10	18560000	18599999	40000	*	chr10	18840000	18879999	40000	*	6.363164	6.372353e-04	4.663013e-02	0.053203639	1.789689e+00	1.892867e+00	1.853096e+00	1.786296e+00	1.994948e+00	2.022370e+00	1.835784e+00	1.808040e+00	1.942956e+00	1.902930e+00	1.812818e+00	1.789959e+00	1.857087e+00	1.916763e+00	1.753760e+00	1.750581e+00	1.942143e+00	1.860467e+00	2.032287e+00	2.019628e+00	1.973824e+00	1.794662e+00	1.873126e+00	1.907707e+00	1.987710e+00	1.921780e+00	1.791601e+00	1.897644e+00	1.830958e+00	1.729282e+00
517	524	chr10	20640000	20679999	40000	*	chr10	20920000	20959999	40000	*	4.834194	2.658988e-03	7.818204e-02	0.021887978	1.685455e+00	1.694228e+00	1.583016e+00	1.565475e+00	1.660216e+00	1.733866e+00	1.750661e+00	1.687572e+00	1.755855e+00	1.742696e+00	1.632697e+00	1.626685e+00	1.670620e+00	1.633721e+00	1.657938e+00	1.667883e+00	1.730976e+00	1.622166e+00	1.781956e+00	1.706408e+00	1.540403e+00	1.577451e+00	1.581169e+00	1.614840e+00	1.618341e+00	1.636767e+00	1.723603e+00	1.751811e+00	1.726551e+00	1.637554e+00
532	539	chr10	21240000	21279999	40000	*	chr10	21520000	21559999	40000	*	4.838151	2.648166e-03	7.805180e-02	0.041744395	1.601423e+00	1.649455e+00	1.460423e+00	1.472389e+00	1.554786e+00	1.516933e+00	1.587137e+00	1.567175e+00	1.659243e+00	1.624723e+00	1.566774e+00	1.481088e+00	1.554686e+00	1.566852e+00	1.540394e+00	1.601218e+00	1.644188e+00	1.671756e+00	1.560996e+00	1.586294e+00	1.483860e+00	1.520600e+00	1.604424e+00	1.584826e+00	1.611482e+00	1.572946e+00	1.560170e+00	1.565696e+00	1.501784e+00	1.593325e+00
539	546	chr10	21520000	21559999	40000	*	chr10	21800000	21839999	40000	*	5.853523	9.952733e-04	5.501100e-02	0.037782785	1.348702e+00	1.307748e+00	1.404281e+00	1.510987e+00	1.415215e+00	1.434198e+00	1.479047e+00	1.516803e+00	1.243133e+00	1.211287e+00	1.358570e+00	1.407018e+00	1.245208e+00	1.387338e+00	1.387120e+00	1.395389e+00	1.444071e+00	1.407907e+00	1.440073e+00	1.543732e+00	1.357079e+00	1.258976e+00	1.409550e+00	1.382942e+00	1.442515e+00	1.364196e+00	1.237894e+00	1.245082e+00	1.416795e+00	1.363709e+00
540	547	chr10	21560000	21599999	40000	*	chr10	21840000	21879999	40000	*	5.660087	1.187576e-03	5.881633e-02	0.035891637	1.278847e+00	1.314244e+00	1.414501e+00	1.505151e+00	1.442765e+00	1.437379e+00	1.527283e+00	1.556396e+00	1.252952e+00	1.208211e+00	1.326519e+00	1.427956e+00	1.280142e+00	1.440690e+00	1.397246e+00	1.417275e+00	1.446556e+00	1.423465e+00	1.479353e+00	1.515124e+00	1.435120e+00	1.298195e+00	1.453902e+00	1.406100e+00	1.474669e+00	1.355249e+00	1.256078e+00	1.273761e+00	1.413004e+00	1.435825e+00
541	548	chr10	21600000	21639999	40000	*	chr10	21880000	21919999	40000	*	4.384965	4.289170e-03	9.273969e-02	0.033432712	1.427229e+00	1.464328e+00	1.520836e+00	1.594509e+00	1.544385e+00	1.508210e+00	1.571386e+00	1.619466e+00	1.426247e+00	1.370659e+00	1.458826e+00	1.532762e+00	1.404384e+00	1.543167e+00	1.488775e+00	1.511802e+00	1.548209e+00	1.553129e+00	1.562320e+00	1.575970e+00	1.551901e+00	1.397066e+00	1.519679e+00	1.517556e+00	1.606908e+00	1.520537e+00	1.408320e+00	1.391525e+00	1.520192e+00	1.551447e+00
549	556	chr10	21920000	21959999	40000	*	chr10	22200000	22239999	40000	*	4.310016	4.659489e-03	9.781362e-02	0.028455636	2.009336e+00	1.950916e+00	2.000436e+00	1.936784e+00	1.864420e+00	1.862126e+00	1.905275e+00	1.911985e+00	2.051587e+00	2.042009e+00	1.973283e+00	1.934231e+00	2.043065e+00	1.978499e+00	1.974853e+00	2.009171e+00	1.922026e+00	1.959672e+00	1.890936e+00	1.971108e+00	1.845584e+00	2.014158e+00	1.943558e+00	1.863797e+00	2.037477e+00	2.074074e+00	1.923655e+00	2.018606e+00	1.993675e+00	1.969986e+00
551	558	chr10	22000000	22039999	40000	*	chr10	22280000	22319999	40000	*	5.101467	2.028605e-03	7.297640e-02	0.026669557	1.839724e+00	1.789401e+00	1.908868e+00	1.822706e+00	1.742546e+00	1.749593e+00	1.759774e+00	1.790604e+00	1.891077e+00	1.886794e+00	1.831943e+00	1.850048e+00	1.943092e+00	1.855126e+00	1.893648e+00	1.896233e+00	1.831668e+00	1.856809e+00	1.740631e+00	1.834747e+00	1.807422e+00	1.861661e+00	1.783021e+00	1.773989e+00	1.925167e+00	1.950878e+00	1.870659e+00	1.918361e+00	1.832090e+00	1.830339e+00
552	559	chr10	22040000	22079999	40000	*	chr10	22320000	22359999	40000	*	8.709549	1.098963e-04	2.814039e-02	0.025804169	1.781865e+00	1.738357e+00	1.835564e+00	1.792260e+00	1.715378e+00	1.696284e+00	1.756288e+00	1.788778e+00	1.826442e+00	1.823107e+00	1.825651e+00	1.863979e+00	1.875544e+00	1.841746e+00	1.841606e+00	1.834747e+00	1.816215e+00	1.837533e+00	1.749870e+00	1.805374e+00	1.802477e+00	1.825061e+00	1.741102e+00	1.743941e+00	1.894789e+00	1.872620e+00	1.850866e+00	1.862874e+00	1.777174e+00	1.823299e+00
553	560	chr10	22080000	22119999	40000	*	chr10	22360000	22399999	40000	*	7.423019	2.730340e-04	3.609641e-02	0.025560280	1.868460e+00	1.791004e+00	1.909377e+00	1.862024e+00	1.795456e+00	1.792305e+00	1.855293e+00	1.876589e+00	1.900023e+00	1.882426e+00	1.909377e+00	1.911468e+00	1.959646e+00	1.934102e+00	1.892916e+00	1.929094e+00	1.921913e+00	1.882010e+00	1.856371e+00	1.828663e+00	1.903260e+00	1.858227e+00	1.803663e+00	1.821159e+00	1.933800e+00	1.931004e+00	1.940380e+00	1.946877e+00	1.897203e+00	1.857426e+00
575	582	chr10	22960000	22999999	40000	*	chr10	23240000	23279999	40000	*	4.973669	2.305980e-03	7.442742e-02	0.040978240	1.919884e+00	1.945377e+00	1.914990e+00	1.936874e+00	2.027404e+00	1.971659e+00	1.997440e+00	2.037781e+00	2.032653e+00	1.946015e+00	1.977015e+00	1.893505e+00	1.921185e+00	1.996389e+00	1.808952e+00	1.882304e+00	2.048816e+00	1.970445e+00	2.060408e+00	2.042087e+00	1.846251e+00	1.841851e+00	1.910047e+00	1.841296e+00	2.040797e+00	2.101629e+00	1.993391e+00	1.963902e+00	1.908772e+00	1.958036e+00
610	617	chr10	24360000	24399999	40000	*	chr10	24640000	24679999	40000	*	4.397413	4.230949e-03	9.439365e-02	0.045906607	2.102648e+00	2.000558e+00	2.083222e+00	2.113251e+00	2.167928e+00	2.201548e+00	2.092899e+00	2.075169e+00	2.060855e+00	2.092816e+00	2.219869e+00	2.264232e+00	2.166033e+00	2.229029e+00	2.216904e+00	2.098417e+00	2.096090e+00	2.142292e+00	2.168489e+00	2.174431e+00	2.131689e+00	2.219052e+00	2.154418e+00	2.160573e+00	2.038918e+00	2.080928e+00	2.171712e+00	2.165081e+00	2.137735e+00	2.119180e+00
613	620	chr10	24480000	24519999	40000	*	chr10	24760000	24799999	40000	*	5.414646	1.495379e-03	6.408456e-02	0.052960572	1.804866e+00	1.805418e+00	1.915179e+00	1.919643e+00	1.940721e+00	1.982819e+00	1.956987e+00	1.812613e+00	1.769989e+00	1.758429e+00	1.993171e+00	2.044669e+00	1.988661e+00	2.041894e+00	1.982066e+00	1.912144e+00	1.966367e+00	1.987361e+00	1.915279e+00	1.992249e+00	1.968033e+00	1.900354e+00	1.909189e+00	1.970664e+00	1.916073e+00	1.871932e+00	1.934248e+00	1.963459e+00	1.894866e+00	1.848870e+00
614	621	chr10	24520000	24559999	40000	*	chr10	24800000	24839999	40000	*	9.334815	7.340191e-05	2.310984e-02	0.054321378	1.678142e+00	1.754979e+00	1.842768e+00	1.849610e+00	1.818386e+00	1.898934e+00	1.816320e+00	1.723427e+00	1.670098e+00	1.659536e+00	1.936156e+00	1.981682e+00	1.934749e+00	1.972489e+00	1.926793e+00	1.845213e+00	1.881157e+00	1.903232e+00	1.829948e+00	1.833518e+00	1.890303e+00	1.802934e+00	1.812980e+00	1.866651e+00	1.802854e+00	1.812638e+00	1.916343e+00	1.871482e+00	1.784764e+00	1.783032e+00
615	622	chr10	24560000	24599999	40000	*	chr10	24840000	24879999	40000	*	7.161225	3.335692e-04	3.736741e-02	0.054523698	1.509436e+00	1.621813e+00	1.666026e+00	1.672889e+00	1.631801e+00	1.709473e+00	1.588768e+00	1.584913e+00	1.498642e+00	1.417213e+00	1.734481e+00	1.741846e+00	1.672208e+00	1.736618e+00	1.722282e+00	1.699580e+00	1.615915e+00	1.690113e+00	1.619628e+00	1.648243e+00	1.763405e+00	1.671931e+00	1.644939e+00	1.717707e+00	1.537686e+00	1.579853e+00	1.797595e+00	1.721209e+00	1.596410e+00	1.581329e+00
616	623	chr10	24600000	24639999	40000	*	chr10	24880000	24919999	40000	*	4.700848	3.054822e-03	8.201838e-02	0.053304526	1.291333e+00	1.408472e+00	1.484627e+00	1.414133e+00	1.397651e+00	1.496424e+00	1.332618e+00	1.376901e+00	1.257965e+00	1.178941e+00	1.450493e+00	1.459956e+00	1.412128e+00	1.494550e+00	1.451894e+00	1.452891e+00	1.367814e+00	1.410751e+00	1.323584e+00	1.345875e+00	1.517769e+00	1.449105e+00	1.433088e+00	1.423174e+00	1.278833e+00	1.369575e+00	1.515113e+00	1.469061e+00	1.399364e+00	1.313406e+00
627	634	chr10	25040000	25079999	40000	*	chr10	25320000	25359999	40000	*	5.739222	1.104207e-03	5.695357e-02	0.033737513	1.789206e+00	1.745992e+00	1.775213e+00	1.801184e+00	1.805752e+00	1.784866e+00	1.694269e+00	1.714657e+00	1.822003e+00	1.792063e+00	1.799904e+00	1.820953e+00	1.750726e+00	1.766624e+00	1.759003e+00	1.773255e+00	1.770079e+00	1.809290e+00	1.811630e+00	1.857683e+00	1.800701e+00	1.815378e+00	1.736733e+00	1.763722e+00	1.795291e+00	1.773120e+00	1.815999e+00	1.800966e+00	1.827011e+00	1.852504e+00
654	661	chr10	26120000	26159999	40000	*	chr10	26400000	26439999	40000	*	5.636393	1.213913e-03	5.939076e-02	0.036906144	1.732098e+00	1.720077e+00	1.741074e+00	1.842944e+00	1.665008e+00	1.727853e+00	1.686300e+00	1.691431e+00	1.724581e+00	1.670334e+00	1.806599e+00	1.815545e+00	1.883755e+00	1.755402e+00	1.926410e+00	1.920895e+00	1.697771e+00	1.711243e+00	1.781589e+00	1.748783e+00	1.655085e+00	1.908949e+00	1.778224e+00	1.764851e+00	1.782497e+00	1.733886e+00	1.592912e+00	1.714704e+00	1.796987e+00	1.778921e+00
675	682	chr10	26960000	26999999	40000	*	chr10	27240000	27279999	40000	*	5.653843	1.194452e-03	5.894999e-02	0.023505581	1.876012e+00	1.883599e+00	1.884646e+00	1.875542e+00	1.823929e+00	1.866632e+00	1.827753e+00	1.842567e+00	1.883909e+00	1.900239e+00	1.876733e+00	1.867149e+00	1.843160e+00	1.867737e+00	1.838035e+00	1.796470e+00	1.859404e+00	1.861860e+00	1.823366e+00	1.813141e+00	1.884314e+00	1.813512e+00	1.878683e+00	1.840656e+00	1.837328e+00	1.817152e+00	1.893895e+00	1.895064e+00	1.895845e+00	1.879627e+00
684	691	chr10	27320000	27359999	40000	*	chr10	27600000	27639999	40000	*	6.114771	7.892141e-04	5.547280e-02	0.044336323	1.591747e+00	1.553513e+00	1.593829e+00	1.633230e+00	1.475194e+00	1.390014e+00	1.416977e+00	1.517109e+00	1.478119e+00	1.373544e+00	1.579365e+00	1.526395e+00	1.595441e+00	1.597227e+00	1.522602e+00	1.447742e+00	1.530947e+00	1.530206e+00	1.477015e+00	1.506773e+00	1.424707e+00	1.485517e+00	1.455527e+00	1.453442e+00	1.570730e+00	1.568977e+00	1.488393e+00	1.428334e+00	1.645747e+00	1.655112e+00
685	692	chr10	27360000	27399999	40000	*	chr10	27640000	27679999	40000	*	5.661900	1.185587e-03	5.881633e-02	0.043432587	1.531746e+00	1.567529e+00	1.565733e+00	1.563279e+00	1.447501e+00	1.339746e+00	1.387012e+00	1.461994e+00	1.402088e+00	1.344913e+00	1.508484e+00	1.516844e+00	1.549903e+00	1.509143e+00	1.462012e+00	1.420024e+00	1.468331e+00	1.511687e+00	1.418115e+00	1.497275e+00	1.366533e+00	1.455601e+00	1.476318e+00	1.382255e+00	1.564625e+00	1.559116e+00	1.417957e+00	1.413539e+00	1.548553e+00	1.599889e+00
746	753	chr10	29800000	29839999	40000	*	chr10	30080000	30119999	40000	*	4.468391	3.915591e-03	9.837789e-02	0.050602798	1.311805e+00	1.470960e+00	1.331499e+00	1.417266e+00	1.566804e+00	1.631061e+00	1.446728e+00	1.574283e+00	1.561415e+00	1.641714e+00	1.348196e+00	1.354774e+00	1.476561e+00	1.579931e+00	1.510060e+00	1.432304e+00	1.535648e+00	1.410162e+00	1.574596e+00	1.578504e+00	1.549395e+00	1.361175e+00	1.492605e+00	1.497738e+00	1.343473e+00	1.380190e+00	1.576849e+00	1.501470e+00	1.369230e+00	1.322552e+00
775	782	chr10	30960000	30999999	40000	*	chr10	31240000	31279999	40000	*	9.542803	6.449739e-05	2.136898e-02	0.026003733	1.879028e+00	1.964365e+00	1.910300e+00	1.919222e+00	2.016186e+00	2.000865e+00	1.817939e+00	1.819630e+00	1.871741e+00	1.901125e+00	1.886448e+00	1.922020e+00	1.954607e+00	1.967032e+00	1.849665e+00	1.906078e+00	1.914315e+00	1.939232e+00	1.918762e+00	1.953112e+00	1.819404e+00	1.868698e+00	1.933567e+00	1.965328e+00	1.947136e+00	1.939443e+00	1.962308e+00	1.937520e+00	1.787035e+00	1.815533e+00
802	809	chr10	32040000	32079999	40000	*	chr10	32320000	32359999	40000	*	4.819212	2.700426e-03	8.085110e-02	0.028399796	2.000765e+00	1.973487e+00	2.088806e+00	2.087864e+00	2.086368e+00	2.105280e+00	1.997151e+00	2.037313e+00	2.152942e+00	2.187426e+00	2.058371e+00	2.013412e+00	2.133889e+00	2.053679e+00	1.918695e+00	2.046216e+00	2.005154e+00	1.943932e+00	2.016540e+00	2.043456e+00	2.216092e+00	2.112983e+00	2.093336e+00	2.130887e+00	2.053939e+00	2.055287e+00	2.088954e+00	2.005723e+00	2.033707e+00	2.054587e+00
805	812	chr10	32160000	32199999	40000	*	chr10	32440000	32479999	40000	*	7.270529	3.066050e-04	3.675017e-02	0.032475192	1.885192e+00	1.898245e+00	2.003931e+00	1.980036e+00	1.959282e+00	1.988023e+00	1.838000e+00	1.854448e+00	2.000491e+00	2.022762e+00	1.944583e+00	1.916246e+00	2.055507e+00	2.012261e+00	1.905320e+00	1.942567e+00	1.914584e+00	1.858654e+00	1.893153e+00	1.913119e+00	2.007794e+00	1.950960e+00	1.930119e+00	1.906676e+00	1.968108e+00	1.966013e+00	1.989204e+00	1.949100e+00	1.927299e+00	2.013999e+00
839	846	chr10	33520000	33559999	40000	*	chr10	33800000	33839999	40000	*	4.461656	3.944345e-03	8.999135e-02	0.053034524	1.851609e+00	1.901217e+00	1.647528e+00	1.668824e+00	1.840745e+00	1.953257e+00	1.972254e+00	1.952492e+00	1.829464e+00	1.905360e+00	1.764121e+00	1.753902e+00	1.715107e+00	1.759483e+00	1.846082e+00	1.906507e+00	1.912280e+00	1.720637e+00	1.875519e+00	1.849901e+00	1.914478e+00	1.721054e+00	1.729540e+00	1.725076e+00	1.938128e+00	1.824397e+00	1.711750e+00	1.765490e+00	1.734698e+00	1.812753e+00
841	848	chr10	33600000	33639999	40000	*	chr10	33880000	33919999	40000	*	4.454437	3.975429e-03	9.013958e-02	0.053144145	2.029225e+00	2.035393e+00	1.882028e+00	1.880682e+00	1.988950e+00	2.146182e+00	2.119901e+00	2.175411e+00	1.981524e+00	2.023376e+00	2.017580e+00	1.935952e+00	1.898200e+00	1.918382e+00	2.026023e+00	2.099251e+00	2.050717e+00	1.899122e+00	2.056835e+00	2.028551e+00	2.107899e+00	1.949073e+00	1.949647e+00	1.953086e+00	2.050735e+00	1.999937e+00	1.841374e+00	1.892937e+00	1.981871e+00	1.968389e+00
843	850	chr10	33680000	33719999	40000	*	chr10	33960000	33999999	40000	*	4.543410	3.610884e-03	8.921707e-02	0.050364368	1.939699e+00	1.991288e+00	1.783362e+00	1.819416e+00	1.965385e+00	2.084085e+00	2.009477e+00	2.134449e+00	1.950692e+00	1.954418e+00	1.964935e+00	1.870076e+00	1.867297e+00	1.824595e+00	2.072698e+00	2.040611e+00	2.031211e+00	1.932565e+00	2.036438e+00	1.977047e+00	2.034040e+00	1.867186e+00	1.982700e+00	1.903263e+00	1.973319e+00	1.937876e+00	1.773085e+00	1.876269e+00	1.910156e+00	1.925393e+00
856	863	chr10	34200000	34239999	40000	*	chr10	34480000	34519999	40000	*	5.732573	1.110951e-03	5.706562e-02	0.054986605	1.952407e+00	1.888608e+00	1.818001e+00	1.749446e+00	1.839872e+00	1.971480e+00	1.927510e+00	1.971480e+00	1.863323e+00	1.848902e+00	1.810096e+00	1.822882e+00	1.704284e+00	1.764727e+00	1.872933e+00	1.883093e+00	1.803109e+00	1.860489e+00	1.895355e+00	1.883759e+00	1.869593e+00	1.905093e+00	1.708453e+00	1.731859e+00	1.818848e+00	1.855182e+00	1.830792e+00	1.806358e+00	1.900710e+00	1.865863e+00
862	869	chr10	34440000	34479999	40000	*	chr10	34720000	34759999	40000	*	5.341731	1.603619e-03	6.725443e-02	0.077583601	1.858544e+00	1.943445e+00	1.784008e+00	1.795103e+00	2.006625e+00	2.131890e+00	2.140633e+00	2.131009e+00	2.020575e+00	2.056619e+00	1.891793e+00	2.012712e+00	2.012321e+00	2.123814e+00	2.069393e+00	2.070521e+00	1.958912e+00	1.764343e+00	2.034920e+00	2.109963e+00	2.096747e+00	2.012778e+00	1.785898e+00	1.823781e+00	1.995357e+00	1.890205e+00	1.934050e+00	1.954648e+00	1.997211e+00	1.946053e+00
863	870	chr10	34480000	34519999	40000	*	chr10	34760000	34799999	40000	*	6.101468	7.984509e-04	5.569464e-02	0.079948817	1.929404e+00	2.014091e+00	1.853754e+00	1.884188e+00	2.118693e+00	2.252645e+00	2.195211e+00	2.200107e+00	2.130523e+00	2.149923e+00	1.971585e+00	2.089610e+00	2.168756e+00	2.203938e+00	2.179861e+00	2.183905e+00	2.067838e+00	1.833317e+00	2.176787e+00	2.167536e+00	2.151012e+00	2.075016e+00	1.941435e+00	1.904856e+00	2.107124e+00	2.035686e+00	2.008226e+00	2.049737e+00	1.986791e+00	1.966164e+00
866	873	chr10	34600000	34639999	40000	*	chr10	34880000	34919999	40000	*	4.470778	3.905458e-03	9.167877e-02	0.089374466	1.765951e+00	1.821212e+00	1.632746e+00	1.688101e+00	1.948818e+00	1.979529e+00	1.933601e+00	1.953931e+00	1.817812e+00	1.809649e+00	1.715089e+00	1.772680e+00	1.880820e+00	1.958991e+00	1.924629e+00	1.889901e+00	1.831859e+00	1.655278e+00	1.890074e+00	1.746525e+00	1.962722e+00	1.784693e+00	1.807871e+00	1.652688e+00	1.871048e+00	1.810082e+00	1.738167e+00	1.785643e+00	1.637553e+00	1.735796e+00
867	874	chr10	34640000	34679999	40000	*	chr10	34920000	34959999	40000	*	5.156395	1.921181e-03	7.001008e-02	0.092954949	1.680357e+00	1.759578e+00	1.592381e+00	1.649073e+00	1.919897e+00	1.867814e+00	1.829606e+00	1.882548e+00	1.757948e+00	1.743505e+00	1.655815e+00	1.707722e+00	1.807552e+00	1.792901e+00	1.837063e+00	1.817791e+00	1.741371e+00	1.568325e+00	1.822467e+00	1.806131e+00	1.897794e+00	1.746571e+00	1.800649e+00	1.660307e+00	1.742948e+00	1.693235e+00	1.724866e+00	1.778941e+00	1.583881e+00	1.643477e+00
874	881	chr10	34920000	34959999	40000	*	chr10	35200000	35239999	40000	*	4.773237	2.832231e-03	8.161890e-02	0.079486277	1.846278e+00	1.927329e+00	1.693993e+00	1.774087e+00	2.158758e+00	2.050844e+00	2.110802e+00	2.117038e+00	1.881602e+00	1.941569e+00	1.835199e+00	1.962281e+00	1.844820e+00	1.931236e+00	1.946782e+00	2.029223e+00	1.966486e+00	1.699900e+00	2.050277e+00	2.099304e+00	2.040783e+00	1.857234e+00	1.808302e+00	1.825861e+00	2.040143e+00	1.949023e+00	1.817430e+00	1.860330e+00	1.839960e+00	1.749903e+00
875	882	chr10	34960000	34999999	40000	*	chr10	35240000	35279999	40000	*	7.299948	2.997779e-04	3.903838e-02	0.071991802	1.728884e+00	1.891505e+00	1.571847e+00	1.599385e+00	2.057927e+00	2.017880e+00	2.006043e+00	2.004765e+00	1.756709e+00	1.794477e+00	1.743023e+00	1.847893e+00	1.728884e+00	1.848930e+00	1.860857e+00	1.893146e+00	1.839836e+00	1.653326e+00	1.963062e+00	2.003265e+00	1.900270e+00	1.775743e+00	1.714920e+00	1.756544e+00	1.939228e+00	1.857522e+00	1.695047e+00	1.679076e+00	1.776195e+00	1.672616e+00
888	895	chr10	35480000	35519999	40000	*	chr10	35760000	35799999	40000	*	4.355020	4.432980e-03	9.388519e-02	0.027607269	2.113283e+00	2.204073e+00	2.134486e+00	2.133896e+00	2.040819e+00	2.067009e+00	2.077964e+00	2.082353e+00	2.081307e+00	2.074523e+00	2.120507e+00	2.134558e+00	2.090146e+00	2.116241e+00	2.116406e+00	2.116812e+00	2.085980e+00	2.098029e+00	2.119435e+00	2.107619e+00	2.105057e+00	2.100773e+00	2.174859e+00	2.176659e+00	2.112063e+00	2.129074e+00	2.093258e+00	2.125519e+00	2.096190e+00	2.097504e+00
902	909	chr10	36040000	36079999	40000	*	chr10	36320000	36359999	40000	*	4.403934	4.200805e-03	9.201582e-02	0.028430317	1.754728e+00	1.733742e+00	1.649970e+00	1.674314e+00	1.617306e+00	1.684408e+00	1.720951e+00	1.757468e+00	1.675147e+00	1.663597e+00	1.715635e+00	1.665035e+00	1.597924e+00	1.693106e+00	1.800712e+00	1.714840e+00	1.665903e+00	1.681939e+00	1.697765e+00	1.756684e+00	1.566750e+00	1.729312e+00	1.625488e+00	1.673538e+00	1.615207e+00	1.577644e+00	1.707684e+00	1.667366e+00	1.771955e+00	1.768056e+00
1019	1026	chr10	44160000	44199999	40000	*	chr10	44440000	44479999	40000	*	5.173546	1.888973e-03	6.960307e-02	0.024948529	2.114254e+00	2.022824e+00	2.026139e+00	2.071328e+00	1.989150e+00	2.043185e+00	1.916068e+00	1.962763e+00	2.049494e+00	2.049688e+00	2.128700e+00	2.164487e+00	2.140572e+00	2.042938e+00	2.098549e+00	2.123004e+00	2.049420e+00	2.033672e+00	2.012799e+00	1.991127e+00	1.993269e+00	2.025082e+00	2.103190e+00	2.115563e+00	2.047363e+00	2.090149e+00	1.983310e+00	1.994118e+00	2.021282e+00	2.000717e+00
1078	1085	chr10	46600000	46639999	40000	*	chr10	46880000	46919999	40000	*	5.161775	1.911011e-03	7.167291e-02	0.022229270	-1.323493e+00	-1.290499e+00	-1.333934e+00	-1.299648e+00	-1.270437e+00	-1.147024e+00	-1.305285e+00	-1.335061e+00	-1.277576e+00	-1.288564e+00	-1.277576e+00	-1.285547e+00	-1.203562e+00	-1.143878e+00	-1.195014e+00	-1.163741e+00	-1.251729e+00	-1.272950e+00	-1.253461e+00	-1.298025e+00	-1.335590e+00	-1.286311e+00	-1.281027e+00	-1.270604e+00	-1.300455e+00	-1.322879e+00	-1.215845e+00	-1.200949e+00	-1.305205e+00	-1.299072e+00
1086	1093	chr10	46920000	46959999	40000	*	chr10	47200000	47239999	40000	*	4.889611	2.511860e-03	8.372330e-02	0.051322412	-7.271051e-01	-6.685266e-01	-6.868726e-01	-6.519492e-01	-5.903912e-01	-6.826533e-01	-6.191579e-01	-6.037183e-01	-7.561783e-01	-7.813136e-01	-6.725450e-01	-6.659123e-01	-6.685266e-01	-5.568240e-01	-6.596683e-01	-6.826533e-01	-6.637569e-01	-6.826533e-01	-6.685266e-01	-7.271051e-01	-7.650491e-01	-7.136587e-01	-7.120815e-01	-6.925550e-01	-6.858054e-01	-6.796965e-01	-5.426792e-01	-5.586895e-01	-7.120815e-01	-7.563140e-01
1093	1100	chr10	47200000	47239999	40000	*	chr10	47560000	47599999	40000	*	7.059679	3.610633e-04	3.828317e-02	0.050035826	-9.306607e-01	-8.492663e-01	-8.766485e-01	-8.951594e-01	-9.464028e-01	-9.248112e-01	-1.042546e+00	-1.036731e+00	-9.727025e-01	-9.629757e-01	-9.361979e-01	-9.066972e-01	-1.057576e+00	-1.076840e+00	-8.766485e-01	-9.629757e-01	-1.001132e+00	-1.046386e+00	-9.230304e-01	-9.306607e-01	-9.230304e-01	-9.160883e-01	-9.072245e-01	-1.002116e+00	-9.535821e-01	-8.749894e-01	-7.876971e-01	-8.011118e-01	-1.011349e+00	-9.797891e-01
1114	1121	chr10	48280000	48319999	40000	*	chr10	48560000	48599999	40000	*	4.371139	4.354899e-03	9.568043e-02	0.032057159	3.584939e-01	3.893794e-01	4.190926e-01	4.630881e-01	3.585164e-01	3.444586e-01	4.768891e-01	4.888360e-01	4.768891e-01	3.668609e-01	4.072048e-01	4.279246e-01	3.001263e-01	3.356776e-01	4.460727e-01	3.824092e-01	4.008448e-01	3.597297e-01	4.143168e-01	3.963513e-01	2.678028e-01	4.195187e-01	3.640388e-01	4.776334e-01	3.365407e-01	3.649124e-01	4.958472e-01	4.776334e-01	4.884394e-01	4.624555e-01
1115	1122	chr10	48320000	48359999	40000	*	chr10	48600000	48639999	40000	*	5.463213	1.427888e-03	6.446368e-02	0.034252601	3.041548e-01	3.378155e-01	4.521804e-01	5.075139e-01	3.494557e-01	3.551263e-01	4.366847e-01	5.186788e-01	4.239050e-01	3.074908e-01	3.913151e-01	4.186594e-01	2.238661e-01	2.800769e-01	4.366847e-01	3.471806e-01	3.457784e-01	3.074908e-01	4.036072e-01	3.924601e-01	4.572747e-01	4.712607e-01	3.308950e-01	3.979543e-01	3.308950e-01	3.230250e-01	5.397196e-01	4.783836e-01	4.491864e-01	5.452800e-01
1116	1123	chr10	48360000	48399999	40000	*	chr10	48640000	48679999	40000	*	10.561017	3.535553e-05	1.867099e-02	0.036465880	1.842926e-01	2.176829e-01	3.825586e-01	3.650571e-01	2.488586e-01	2.289327e-01	3.274981e-01	3.784465e-01	2.160245e-01	1.079871e-01	1.416667e-01	1.951393e-01	2.843875e-02	9.247298e-02	2.813527e-01	1.833214e-01	2.175269e-01	2.082310e-01	2.476389e-01	2.592693e-01	3.792400e-01	2.990109e-01	1.753388e-01	2.394212e-01	2.185021e-01	1.791251e-01	3.536113e-01	3.959781e-01	3.320865e-01	3.839830e-01
1120	1127	chr10	48520000	48559999	40000	*	chr10	48800000	48839999	40000	*	5.630852	1.220167e-03	5.943585e-02	0.037288739	-1.081720e+00	-1.062840e+00	-1.079459e+00	-8.834840e-01	-1.088824e+00	-1.167040e+00	-9.972522e-01	-9.645866e-01	-1.028655e+00	-1.038097e+00	-1.077070e+00	-1.151007e+00	-1.185411e+00	-1.176091e+00	-1.148291e+00	-1.075548e+00	-1.155496e+00	-1.151007e+00	-1.008936e+00	-1.069958e+00	-7.907693e-01	-9.550828e-01	-1.115860e+00	-1.033549e+00	-1.156085e+00	-1.130480e+00	-1.014819e+00	-1.033549e+00	-9.216681e-01	-9.831445e-01
1122	1129	chr10	48600000	48639999	40000	*	chr10	48880000	48919999	40000	*	4.345963	4.477543e-03	9.417055e-02	0.035404703	-1.263034e+00	-1.290632e+00	-1.287757e+00	-1.194407e+00	-1.239055e+00	-1.273106e+00	-1.261063e+00	-1.179455e+00	-1.128135e+00	-1.123010e+00	-1.225785e+00	-1.284973e+00	-1.221790e+00	-1.241130e+00	-1.191893e+00	-1.245917e+00	-1.266543e+00	-1.299902e+00	-1.203032e+00	-1.275607e+00	-1.110533e+00	-1.192824e+00	-1.245684e+00	-1.267386e+00	-1.304694e+00	-1.273849e+00	-1.193111e+00	-1.192973e+00	-1.145825e+00	-1.154236e+00
1123	1130	chr10	48640000	48679999	40000	*	chr10	48920000	48959999	40000	*	7.191601	3.258137e-04	3.710070e-02	0.032733421	-1.328602e+00	-1.304575e+00	-1.276199e+00	-1.229324e+00	-1.286371e+00	-1.300682e+00	-1.259249e+00	-1.241833e+00	-1.193030e+00	-1.167501e+00	-1.270918e+00	-1.305894e+00	-1.247976e+00	-1.264554e+00	-1.261989e+00	-1.294701e+00	-1.291438e+00	-1.299069e+00	-1.240058e+00	-1.267597e+00	-1.207708e+00	-1.241193e+00	-1.294920e+00	-1.261339e+00	-1.319981e+00	-1.307482e+00	-1.203266e+00	-1.243254e+00	-1.220083e+00	-1.237822e+00
1157	1164	chr10	50040000	50079999	40000	*	chr10	50320000	50359999	40000	*	5.402654	1.512595e-03	6.432584e-02	0.030058877	1.508997e+00	1.465928e+00	1.558128e+00	1.550524e+00	1.605240e+00	1.599358e+00	1.679427e+00	1.675122e+00	1.651764e+00	1.540944e+00	1.480861e+00	1.507396e+00	1.650119e+00	1.724875e+00	1.540323e+00	1.577907e+00	1.640337e+00	1.643927e+00	1.592721e+00	1.594450e+00	1.648133e+00	1.529699e+00	1.611908e+00	1.735278e+00	1.669274e+00	1.624185e+00	1.549193e+00	1.517531e+00	1.561457e+00	1.512566e+00
1204	1211	chr10	52000000	52039999	40000	*	chr10	52280000	52319999	40000	*	4.986707	2.275795e-03	7.419646e-02	0.043427100	1.588803e+00	1.542086e+00	1.728866e+00	1.667260e+00	1.769168e+00	1.705466e+00	1.847717e+00	1.708567e+00	1.757307e+00	1.795303e+00	1.595906e+00	1.650226e+00	1.719189e+00	1.724574e+00	1.616292e+00	1.759688e+00	1.629025e+00	1.703214e+00	1.750567e+00	1.800699e+00	1.954951e+00	1.840481e+00	1.852977e+00	1.774057e+00	1.688628e+00	1.630842e+00	1.791691e+00	1.826367e+00	1.579119e+00	1.678750e+00
1205	1212	chr10	52040000	52079999	40000	*	chr10	52320000	52359999	40000	*	5.136874	1.958600e-03	7.208296e-02	0.041638563	1.991185e+00	1.960735e+00	2.019181e+00	2.050200e+00	2.099735e+00	1.989667e+00	2.111144e+00	2.067871e+00	2.128706e+00	2.128122e+00	1.940627e+00	2.017087e+00	2.020014e+00	2.053795e+00	1.985608e+00	2.046763e+00	2.015420e+00	1.989992e+00	2.064781e+00	2.116676e+00	2.223831e+00	2.111319e+00	2.124682e+00	2.077959e+00	2.037081e+00	1.995778e+00	2.123520e+00	2.124120e+00	1.933498e+00	2.014673e+00
1270	1277	chr10	54640000	54679999	40000	*	chr10	54920000	54959999	40000	*	4.446809	4.008575e-03	9.039989e-02	0.033051404	1.717161e+00	1.698931e+00	1.807110e+00	1.777564e+00	1.752724e+00	1.941903e+00	1.761500e+00	1.815049e+00	1.757724e+00	1.818584e+00	1.758487e+00	1.757191e+00	1.864276e+00	1.782445e+00	1.666262e+00	1.698032e+00	1.694388e+00	1.572707e+00	1.867482e+00	1.830937e+00	1.708889e+00	1.824616e+00	1.724795e+00	1.717048e+00	1.697476e+00	1.717709e+00	1.613764e+00	1.672664e+00	1.897283e+00	1.882996e+00
1408	1415	chr10	60160000	60199999	40000	*	chr10	60440000	60479999	40000	*	4.748856	2.905079e-03	8.072539e-02	0.019092478	1.480760e+00	1.419223e+00	1.523072e+00	1.463773e+00	1.460495e+00	1.537586e+00	1.469899e+00	1.505501e+00	1.387871e+00	1.395009e+00	1.484782e+00	1.497184e+00	1.427775e+00	1.500313e+00	1.512218e+00	1.474995e+00	1.425336e+00	1.420668e+00	1.489770e+00	1.472014e+00	1.397843e+00	1.547711e+00	1.477799e+00	1.391276e+00	1.576976e+00	1.576684e+00	1.365111e+00	1.412448e+00	1.402308e+00	1.409006e+00
1420	1427	chr10	60640000	60679999	40000	*	chr10	60920000	60959999	40000	*	9.953512	5.029821e-05	2.020600e-02	0.033003790	1.925553e+00	1.913931e+00	1.933848e+00	1.997159e+00	2.130538e+00	2.128614e+00	2.120022e+00	2.137457e+00	1.962903e+00	1.933831e+00	2.143643e+00	2.167625e+00	2.034658e+00	1.959645e+00	2.073127e+00	2.081659e+00	2.115990e+00	2.028736e+00	2.055412e+00	2.108505e+00	2.063323e+00	2.016616e+00	1.978561e+00	1.927749e+00	2.016922e+00	1.993476e+00	2.043949e+00	2.076537e+00	2.048053e+00	2.011266e+00
1421	1428	chr10	60680000	60719999	40000	*	chr10	60960000	60999999	40000	*	6.405269	6.149242e-04	4.762313e-02	0.032618463	2.013010e+00	1.905394e+00	1.975626e+00	2.047065e+00	2.112096e+00	2.141697e+00	2.136482e+00	2.134789e+00	2.002772e+00	1.952082e+00	2.168525e+00	2.191088e+00	2.031909e+00	1.969171e+00	2.068448e+00	2.082049e+00	2.084920e+00	2.010849e+00	2.085747e+00	2.059823e+00	2.119980e+00	2.065143e+00	1.999116e+00	1.953875e+00	1.998505e+00	1.990390e+00	2.057392e+00	2.089891e+00	2.091390e+00	2.055357e+00
1441	1448	chr10	61480000	61519999	40000	*	chr10	61760000	61799999	40000	*	5.534993	1.334384e-03	6.303041e-02	0.029787231	2.228304e+00	2.187261e+00	2.301355e+00	2.302968e+00	2.197437e+00	2.308037e+00	2.311495e+00	2.308037e+00	2.176753e+00	2.167800e+00	2.320785e+00	2.328762e+00	2.322382e+00	2.267744e+00	2.266198e+00	2.279047e+00	2.206614e+00	2.133143e+00	2.251353e+00	2.214530e+00	2.360277e+00	2.315802e+00	2.281643e+00	2.240152e+00	2.209704e+00	2.228473e+00	2.211439e+00	2.223542e+00	2.254476e+00	2.262811e+00
1442	1449	chr10	61520000	61559999	40000	*	chr10	61800000	61839999	40000	*	6.555311	5.423458e-04	4.890048e-02	0.030112904	2.252549e+00	2.185738e+00	2.349097e+00	2.323324e+00	2.213040e+00	2.324381e+00	2.331878e+00	2.350219e+00	2.191306e+00	2.166368e+00	2.310430e+00	2.347840e+00	2.325557e+00	2.337394e+00	2.310430e+00	2.285367e+00	2.210855e+00	2.144104e+00	2.267527e+00	2.257318e+00	2.374211e+00	2.328098e+00	2.267899e+00	2.285295e+00	2.242907e+00	2.244772e+00	2.220811e+00	2.207391e+00	2.288710e+00	2.249467e+00
1652	1659	chr10	69920000	69959999	40000	*	chr10	70200000	70239999	40000	*	4.391830	4.256949e-03	9.254537e-02	0.024691421	1.293029e+00	1.332394e+00	1.264989e+00	1.181540e+00	1.188283e+00	1.209383e+00	1.327787e+00	1.270828e+00	1.174419e+00	1.197718e+00	1.274281e+00	1.279391e+00	1.222625e+00	1.212886e+00	1.192724e+00	1.174576e+00	1.195802e+00	1.217286e+00	1.194143e+00	1.166108e+00	1.160098e+00	1.267401e+00	1.326214e+00	1.268176e+00	1.193727e+00	1.238980e+00	1.297466e+00	1.217072e+00	1.267462e+00	1.253256e+00
1758	1765	chr10	74160000	74199999	40000	*	chr10	74440000	74479999	40000	*	6.087942	8.079685e-04	5.262307e-02	0.018475161	2.581996e+00	2.543890e+00	2.557678e+00	2.566323e+00	2.453557e+00	2.479735e+00	2.475277e+00	2.525973e+00	2.490905e+00	2.487612e+00	2.569190e+00	2.539904e+00	2.503340e+00	2.539297e+00	2.494776e+00	2.519077e+00	2.490963e+00	2.492892e+00	2.482325e+00	2.454563e+00	2.503340e+00	2.537998e+00	2.482277e+00	2.487455e+00	2.515549e+00	2.498057e+00	2.477667e+00	2.503218e+00	2.575122e+00	2.550079e+00
1797	1804	chr10	75720000	75759999	40000	*	chr10	76000000	76039999	40000	*	4.814932	2.712399e-03	8.096454e-02	0.020068746	1.947431e+00	1.944253e+00	2.053626e+00	1.959038e+00	1.880697e+00	1.894386e+00	2.001344e+00	1.967194e+00	1.911927e+00	1.863810e+00	1.943261e+00	1.921484e+00	1.966338e+00	1.985297e+00	1.789986e+00	1.866577e+00	1.852760e+00	1.953077e+00	1.909221e+00	1.900029e+00	1.965072e+00	1.986553e+00	1.950774e+00	1.912743e+00	2.023060e+00	2.062310e+00	1.951155e+00	1.954968e+00	1.875348e+00	1.903239e+00
1826	1833	chr10	76880000	76919999	40000	*	chr10	77160000	77199999	40000	*	5.288404	1.688427e-03	6.690544e-02	0.074751402	5.395009e-01	5.517179e-01	5.019075e-01	4.998916e-01	6.678427e-01	7.303075e-01	7.474728e-01	7.171465e-01	5.184122e-01	6.244163e-01	5.236081e-01	5.458734e-01	4.683263e-01	6.458553e-01	4.454107e-01	4.784999e-01	5.436073e-01	4.659964e-01	6.970897e-01	7.544857e-01	5.332934e-01	5.857065e-01	7.357553e-01	6.113885e-01	5.265497e-01	6.253060e-01	5.995523e-01	5.124569e-01	4.139294e-01	3.844166e-01
1827	1834	chr10	76920000	76959999	40000	*	chr10	77200000	77239999	40000	*	4.267353	4.886381e-03	9.714769e-02	0.080198732	7.082558e-01	7.148776e-01	6.984429e-01	6.360707e-01	7.988241e-01	8.954603e-01	8.735979e-01	8.186560e-01	6.286562e-01	7.893125e-01	5.869346e-01	5.959462e-01	5.414440e-01	7.213771e-01	6.163825e-01	6.310510e-01	6.600147e-01	5.894931e-01	8.148645e-01	9.239943e-01	6.549162e-01	7.193299e-01	8.866764e-01	7.332246e-01	6.170332e-01	6.800239e-01	6.634763e-01	6.620393e-01	5.708862e-01	5.604028e-01
1832	1839	chr10	77120000	77159999	40000	*	chr10	77400000	77439999	40000	*	4.560567	3.545031e-03	8.641980e-02	0.094952451	1.840085e+00	1.819258e+00	1.967529e+00	1.954251e+00	2.184121e+00	2.189363e+00	2.068987e+00	2.143464e+00	1.971574e+00	2.044328e+00	1.865968e+00	1.938527e+00	2.040228e+00	2.097358e+00	1.868845e+00	2.008469e+00	2.068688e+00	1.813604e+00	2.095697e+00	2.086318e+00	2.149413e+00	1.894465e+00	1.977967e+00	2.047503e+00	1.859875e+00	1.845771e+00	2.020595e+00	2.020102e+00	1.952493e+00	1.815397e+00
1833	1840	chr10	77160000	77199999	40000	*	chr10	77440000	77479999	40000	*	5.890646	9.625627e-04	5.560890e-02	0.095222212	2.003100e+00	1.965403e+00	2.037266e+00	2.073399e+00	2.311289e+00	2.314408e+00	2.216280e+00	2.315398e+00	2.160950e+00	2.161006e+00	2.040336e+00	2.090104e+00	2.169294e+00	2.206606e+00	2.035321e+00	2.152957e+00	2.182911e+00	1.938909e+00	2.255474e+00	2.266966e+00	2.302923e+00	2.062695e+00	2.124238e+00	2.147965e+00	2.049291e+00	2.066397e+00	2.159133e+00	2.142661e+00	2.030348e+00	1.959465e+00
1834	1841	chr10	77200000	77239999	40000	*	chr10	77480000	77519999	40000	*	4.456738	3.965490e-03	9.010425e-02	0.093423096	2.051753e+00	2.019598e+00	2.058910e+00	2.089620e+00	2.318231e+00	2.366047e+00	2.261121e+00	2.371723e+00	2.206438e+00	2.215690e+00	2.063366e+00	2.132812e+00	2.205647e+00	2.219694e+00	2.120067e+00	2.188128e+00	2.289957e+00	1.978651e+00	2.281008e+00	2.338577e+00	2.338577e+00	2.054181e+00	2.150604e+00	2.192857e+00	2.113308e+00	2.095372e+00	2.219016e+00	2.186182e+00	2.037688e+00	2.008864e+00
1884	1891	chr10	79200000	79239999	40000	*	chr10	79480000	79519999	40000	*	4.906431	2.469048e-03	8.330054e-02	0.044336774	1.848733e+00	1.821867e+00	1.780900e+00	1.809154e+00	2.057098e+00	1.897644e+00	2.011613e+00	1.935791e+00	1.708811e+00	1.696176e+00	1.786574e+00	1.885059e+00	1.941693e+00	1.910747e+00	1.837556e+00	1.874109e+00	1.895638e+00	2.077478e+00	1.723797e+00	1.818541e+00	1.846498e+00	1.840775e+00	1.813062e+00	1.849793e+00	1.933997e+00	1.919005e+00	1.969696e+00	1.962352e+00	1.700167e+00	1.751553e+00
1984	1991	chr10	83200000	83239999	40000	*	chr10	83480000	83519999	40000	*	6.124270	7.826932e-04	5.083026e-02	0.023576679	1.677741e+00	1.637393e+00	1.706427e+00	1.597120e+00	1.652858e+00	1.616841e+00	1.565995e+00	1.546024e+00	1.632651e+00	1.639640e+00	1.731242e+00	1.741463e+00	1.658758e+00	1.675792e+00	1.662846e+00	1.621185e+00	1.705604e+00	1.729936e+00	1.699363e+00	1.770125e+00	1.508721e+00	1.647058e+00	1.628133e+00	1.621333e+00	1.697856e+00	1.672690e+00	1.577156e+00	1.521549e+00	1.628918e+00	1.694348e+00
1985	1992	chr10	83240000	83279999	40000	*	chr10	83520000	83559999	40000	*	4.299369	4.714975e-03	9.874020e-02	0.024442828	1.740890e+00	1.755277e+00	1.758599e+00	1.647952e+00	1.696181e+00	1.677647e+00	1.703415e+00	1.638618e+00	1.710560e+00	1.746227e+00	1.775223e+00	1.810739e+00	1.697806e+00	1.668725e+00	1.711076e+00	1.675382e+00	1.786040e+00	1.764818e+00	1.791104e+00	1.744741e+00	1.626069e+00	1.690122e+00	1.637117e+00	1.673196e+00	1.779315e+00	1.744864e+00	1.649343e+00	1.605747e+00	1.692173e+00	1.740433e+00
2038	2045	chr10	85360000	85399999	40000	*	chr10	85640000	85679999	40000	*	4.771388	2.837685e-03	8.010680e-02	0.048359085	2.056085e+00	1.960010e+00	1.922671e+00	1.996272e+00	1.949099e+00	1.990923e+00	1.848131e+00	1.864920e+00	1.987485e+00	1.962400e+00	2.075586e+00	2.126988e+00	1.963313e+00	1.946823e+00	2.058583e+00	2.009517e+00	2.010875e+00	1.964946e+00	2.036271e+00	1.991569e+00	1.880606e+00	1.975891e+00	1.904039e+00	1.911341e+00	2.040963e+00	2.091621e+00	2.006702e+00	1.888413e+00	1.909429e+00	1.946659e+00
2168	2175	chr10	90560000	90599999	40000	*	chr10	90840000	90879999	40000	*	4.944063	2.376228e-03	8.215848e-02	0.029300287	2.542693e+00	2.595498e+00	2.645785e+00	2.587418e+00	2.615642e+00	2.612690e+00	2.656550e+00	2.624451e+00	2.596652e+00	2.624451e+00	2.499905e+00	2.499245e+00	2.605805e+00	2.702950e+00	2.561829e+00	2.570088e+00	2.616169e+00	2.577410e+00	2.595498e+00	2.621712e+00	2.605805e+00	2.566019e+00	2.523570e+00	2.527014e+00	2.639637e+00	2.640249e+00	2.659372e+00	2.633540e+00	2.551495e+00	2.582395e+00
2184	2191	chr10	91200000	91239999	40000	*	chr10	91480000	91519999	40000	*	6.667766	4.943192e-04	4.344193e-02	0.040986221	2.198878e+00	2.221749e+00	2.270582e+00	2.305751e+00	2.217721e+00	2.246024e+00	2.185312e+00	2.254138e+00	2.182142e+00	2.244243e+00	2.371394e+00	2.365892e+00	2.228285e+00	2.311581e+00	2.289037e+00	2.287906e+00	2.217633e+00	2.171135e+00	2.240568e+00	2.231025e+00	2.351070e+00	2.322475e+00	2.224540e+00	2.242460e+00	2.320352e+00	2.320405e+00	2.266081e+00	2.298733e+00	2.210050e+00	2.210840e+00
2243	2250	chr10	93560000	93599999	40000	*	chr10	93840000	93879999	40000	*	4.571849	3.502468e-03	9.441700e-02	0.019016781	1.874418e+00	1.878880e+00	1.984787e+00	1.990583e+00	1.863038e+00	1.831068e+00	2.000952e+00	1.979699e+00	1.975913e+00	1.976587e+00	1.945814e+00	1.928839e+00	1.957131e+00	2.023609e+00	1.884251e+00	1.955911e+00	1.876659e+00	1.983892e+00	1.952271e+00	1.940440e+00	2.074124e+00	2.037293e+00	1.952651e+00	1.875770e+00	1.918605e+00	1.969991e+00	2.000689e+00	2.008788e+00	1.975947e+00	2.011012e+00
2270	2277	chr10	94640000	94679999	40000	*	chr10	94920000	94959999	40000	*	4.416178	4.144864e-03	9.160711e-02	0.028426036	2.056242e+00	2.016296e+00	2.015792e+00	2.055285e+00	1.894174e+00	1.935166e+00	2.095694e+00	2.063825e+00	1.921658e+00	1.975420e+00	1.982938e+00	2.028986e+00	1.956130e+00	1.952930e+00	2.012252e+00	2.049009e+00	1.961515e+00	1.879631e+00	1.946912e+00	1.966434e+00	1.971269e+00	2.017378e+00	1.962430e+00	2.018653e+00	1.979276e+00	1.911277e+00	2.017381e+00	2.024889e+00	2.007813e+00	1.993077e+00
2284	2291	chr10	95200000	95239999	40000	*	chr10	95480000	95519999	40000	*	5.051976	2.131265e-03	7.416625e-02	0.031090707	1.497034e+00	1.438146e+00	1.544161e+00	1.644076e+00	1.452863e+00	1.524230e+00	1.480197e+00	1.475291e+00	1.575983e+00	1.506213e+00	1.572566e+00	1.616484e+00	1.587530e+00	1.592597e+00	1.617663e+00	1.596376e+00	1.510481e+00	1.536053e+00	1.509120e+00	1.508283e+00	1.551644e+00	1.610665e+00	1.659835e+00	1.640914e+00	1.507430e+00	1.536477e+00	1.509399e+00	1.557237e+00	1.520251e+00	1.526054e+00
2300	2307	chr10	95840000	95879999	40000	*	chr10	96120000	96159999	40000	*	4.244555	5.012737e-03	9.804166e-02	0.040763826	1.918879e+00	1.880077e+00	1.950808e+00	1.967278e+00	1.860665e+00	1.840359e+00	1.895641e+00	1.926419e+00	1.936886e+00	1.953586e+00	1.849139e+00	1.912929e+00	1.923747e+00	1.896670e+00	1.972703e+00	2.012477e+00	1.870629e+00	1.833731e+00	1.897664e+00	1.852954e+00	1.977645e+00	1.958826e+00	1.877693e+00	1.927959e+00	1.910902e+00	1.867103e+00	1.950544e+00	1.925213e+00	1.926060e+00	1.996548e+00
2302	2309	chr10	95920000	95959999	40000	*	chr10	96200000	96239999	40000	*	5.535433	1.333832e-03	6.301723e-02	0.043297041	2.088202e+00	1.992368e+00	2.097849e+00	2.116457e+00	1.986530e+00	1.983604e+00	2.016261e+00	2.024097e+00	2.127359e+00	2.109763e+00	2.071775e+00	2.114655e+00	2.102940e+00	2.044184e+00	2.056128e+00	2.100234e+00	2.033932e+00	1.981321e+00	1.974281e+00	1.992368e+00	2.134585e+00	2.103847e+00	2.117710e+00	2.098020e+00	2.010024e+00	2.028587e+00	2.037777e+00	2.065515e+00	2.089881e+00	2.109829e+00
2303	2310	chr10	95960000	95999999	40000	*	chr10	96240000	96279999	40000	*	13.120184	9.465429e-06	1.230654e-02	0.043685171	2.055992e+00	1.976101e+00	2.128267e+00	2.163710e+00	1.963251e+00	1.957469e+00	1.996236e+00	1.978436e+00	2.108364e+00	2.143114e+00	2.178848e+00	2.148383e+00	2.123498e+00	2.089376e+00	2.095855e+00	2.121560e+00	2.046198e+00	2.053791e+00	2.006313e+00	2.029013e+00	2.172032e+00	2.123283e+00	2.082522e+00	2.097408e+00	2.010103e+00	2.066412e+00	2.099956e+00	2.095946e+00	2.125542e+00	2.123047e+00
2304	2311	chr10	96000000	96039999	40000	*	chr10	96280000	96319999	40000	*	4.733475	2.952131e-03	8.116221e-02	0.043624267	1.873205e+00	1.793802e+00	1.940507e+00	2.014039e+00	1.736618e+00	1.825068e+00	1.800839e+00	1.776245e+00	1.906350e+00	1.962751e+00	1.990398e+00	1.990857e+00	2.011403e+00	1.922728e+00	1.909369e+00	1.886107e+00	1.893879e+00	1.919139e+00	1.827493e+00	1.826794e+00	1.949874e+00	1.914454e+00	1.894807e+00	1.857524e+00	1.831362e+00	1.927118e+00	1.924583e+00	1.981921e+00	1.958852e+00	1.903992e+00
2337	2344	chr10	97320000	97359999	40000	*	chr10	97600000	97639999	40000	*	5.853108	9.956460e-04	5.501100e-02	0.022641717	2.475993e+00	2.464778e+00	2.430963e+00	2.404026e+00	2.453439e+00	2.431897e+00	2.438766e+00	2.466072e+00	2.449205e+00	2.436922e+00	2.384470e+00	2.379775e+00	2.396122e+00	2.382417e+00	2.331034e+00	2.372293e+00	2.454239e+00	2.466072e+00	2.403709e+00	2.438471e+00	2.432469e+00	2.354719e+00	2.450367e+00	2.509717e+00	2.419327e+00	2.451299e+00	2.450367e+00	2.406439e+00	2.425260e+00	2.414489e+00
2338	2345	chr10	97360000	97399999	40000	*	chr10	97640000	97679999	40000	*	5.914968	9.417952e-04	5.547280e-02	0.022381382	2.506416e+00	2.513834e+00	2.485202e+00	2.472076e+00	2.517580e+00	2.514849e+00	2.515135e+00	2.526142e+00	2.476718e+00	2.476576e+00	2.490384e+00	2.500621e+00	2.470150e+00	2.479735e+00	2.423109e+00	2.425197e+00	2.520307e+00	2.505169e+00	2.467303e+00	2.521591e+00	2.498741e+00	2.454541e+00	2.509211e+00	2.564350e+00	2.465575e+00	2.468610e+00	2.521270e+00	2.504798e+00	2.509211e+00	2.497711e+00
2340	2347	chr10	97440000	97479999	40000	*	chr10	97720000	97759999	40000	*	5.556287	1.307997e-03	6.085142e-02	0.023540476	2.352302e+00	2.391741e+00	2.349408e+00	2.310663e+00	2.332894e+00	2.294867e+00	2.338951e+00	2.340166e+00	2.341243e+00	2.351332e+00	2.377951e+00	2.361904e+00	2.330502e+00	2.363054e+00	2.311215e+00	2.317295e+00	2.302592e+00	2.319500e+00	2.326752e+00	2.323452e+00	2.325281e+00	2.381473e+00	2.291522e+00	2.274821e+00	2.371612e+00	2.366922e+00	2.368064e+00	2.381895e+00	2.366359e+00	2.341293e+00
2341	2348	chr10	97480000	97519999	40000	*	chr10	97760000	97799999	40000	*	4.357332	4.421682e-03	9.382182e-02	0.023779930	2.291397e+00	2.312491e+00	2.309082e+00	2.233202e+00	2.255108e+00	2.209195e+00	2.236299e+00	2.265539e+00	2.312646e+00	2.287833e+00	2.334724e+00	2.349027e+00	2.273707e+00	2.278727e+00	2.244622e+00	2.266655e+00	2.227024e+00	2.255182e+00	2.293797e+00	2.236523e+00	2.297767e+00	2.342461e+00	2.244805e+00	2.207159e+00	2.354005e+00	2.334158e+00	2.277445e+00	2.290398e+00	2.291276e+00	2.280303e+00
2342	2349	chr10	97520000	97559999	40000	*	chr10	97800000	97839999	40000	*	4.878119	2.541596e-03	7.701510e-02	0.023894859	2.255171e+00	2.305582e+00	2.305076e+00	2.227102e+00	2.256117e+00	2.218233e+00	2.238687e+00	2.246342e+00	2.305076e+00	2.317729e+00	2.333735e+00	2.388003e+00	2.269095e+00	2.304439e+00	2.260036e+00	2.250820e+00	2.225791e+00	2.272811e+00	2.258626e+00	2.269095e+00	2.332021e+00	2.359266e+00	2.202765e+00	2.202208e+00	2.337231e+00	2.347765e+00	2.335631e+00	2.277804e+00	2.289374e+00	2.256903e+00
2444	2451	chr10	101600000	101639999	40000	*	chr10	101880000	101919999	40000	*	4.248462	4.990822e-03	9.791460e-02	0.022895211	1.884351e+00	1.934201e+00	2.027845e+00	2.000444e+00	1.797207e+00	1.787462e+00	1.848063e+00	1.825950e+00	1.833377e+00	1.985645e+00	1.984966e+00	2.017997e+00	1.761403e+00	1.842256e+00	1.896763e+00	1.890116e+00	1.811561e+00	1.932518e+00	1.882339e+00	1.843583e+00	1.991007e+00	1.991379e+00	1.962020e+00	1.994976e+00	1.974811e+00	1.923717e+00	1.803469e+00	1.871876e+00	1.922276e+00	1.860900e+00
2445	2452	chr10	101640000	101679999	40000	*	chr10	101920000	101959999	40000	*	5.281016	1.700574e-03	6.891860e-02	0.022171844	1.944067e+00	1.976993e+00	2.077220e+00	2.042446e+00	1.854390e+00	1.811230e+00	1.949406e+00	1.937920e+00	1.947458e+00	1.988320e+00	2.015967e+00	2.054889e+00	1.838253e+00	1.861225e+00	1.915486e+00	1.949011e+00	1.864579e+00	1.992765e+00	1.933494e+00	1.930001e+00	2.047754e+00	2.030006e+00	1.949573e+00	2.037661e+00	1.964265e+00	1.968496e+00	1.964265e+00	1.920903e+00	1.994630e+00	1.937094e+00
2480	2487	chr10	103040000	103079999	40000	*	chr10	103320000	103359999	40000	*	5.750540	1.092838e-03	5.826395e-02	0.010044377	2.268761e+00	2.274182e+00	2.221942e+00	2.214873e+00	2.187073e+00	2.197218e+00	2.176735e+00	2.194369e+00	2.254349e+00	2.325344e+00	2.243122e+00	2.225483e+00	2.219828e+00	2.186920e+00	2.197318e+00	2.157505e+00	2.205476e+00	2.230732e+00	2.208468e+00	2.198200e+00	2.236656e+00	2.222286e+00	2.225244e+00	2.256255e+00	2.265890e+00	2.256255e+00	2.146753e+00	2.141968e+00	2.242551e+00	2.190764e+00
2481	2488	chr10	103080000	103119999	40000	*	chr10	103360000	103399999	40000	*	5.208094	1.825938e-03	6.885444e-02	0.008994258	2.276522e+00	2.289141e+00	2.241658e+00	2.231865e+00	2.201209e+00	2.183675e+00	2.197155e+00	2.222296e+00	2.243705e+00	2.280726e+00	2.244483e+00	2.241366e+00	2.187843e+00	2.189048e+00	2.172186e+00	2.141903e+00	2.183184e+00	2.268843e+00	2.212470e+00	2.220080e+00	2.243094e+00	2.231674e+00	2.244180e+00	2.268024e+00	2.287069e+00	2.242491e+00	2.153228e+00	2.171924e+00	2.209821e+00	2.194307e+00
2549	2556	chr10	105800000	105839999	40000	*	chr10	106080000	106119999	40000	*	5.498080	1.381569e-03	6.840435e-02	0.027401016	1.562103e+00	1.573675e+00	1.747046e+00	1.780438e+00	1.703538e+00	1.672230e+00	1.757077e+00	1.743769e+00	1.627764e+00	1.763719e+00	1.664500e+00	1.670439e+00	1.749558e+00	1.694512e+00	1.616850e+00	1.600823e+00	1.636117e+00	1.617976e+00	1.738355e+00	1.770582e+00	1.767047e+00	1.738893e+00	1.780206e+00	1.699785e+00	1.732350e+00	1.721562e+00	1.721370e+00	1.789802e+00	1.619532e+00	1.645078e+00
2581	2588	chr10	107080000	107119999	40000	*	chr10	107360000	107399999	40000	*	4.429520	4.084865e-03	9.330842e-02	0.019858321	1.554638e+00	1.564692e+00	1.485458e+00	1.541963e+00	1.580746e+00	1.571515e+00	1.607855e+00	1.571515e+00	1.598258e+00	1.502407e+00	1.645436e+00	1.650285e+00	1.655400e+00	1.702608e+00	1.628515e+00	1.680090e+00	1.597791e+00	1.642010e+00	1.559198e+00	1.553349e+00	1.465714e+00	1.584759e+00	1.623711e+00	1.594728e+00	1.595427e+00	1.657187e+00	1.603708e+00	1.511597e+00	1.523496e+00	1.528441e+00
2586	2593	chr10	107280000	107319999	40000	*	chr10	107560000	107599999	40000	*	7.267012	3.074329e-04	3.676061e-02	0.022962894	1.477096e+00	1.563930e+00	1.418134e+00	1.432472e+00	1.480238e+00	1.466848e+00	1.451102e+00	1.423599e+00	1.514069e+00	1.462401e+00	1.432454e+00	1.425162e+00	1.470751e+00	1.423456e+00	1.545438e+00	1.506199e+00	1.551123e+00	1.580805e+00	1.420689e+00	1.403563e+00	1.454494e+00	1.407026e+00	1.541118e+00	1.519918e+00	1.426097e+00	1.407565e+00	1.443536e+00	1.440132e+00	1.452129e+00	1.448779e+00
2619	2626	chr10	108600000	108639999	40000	*	chr10	108880000	108919999	40000	*	7.541907	2.497523e-04	3.415270e-02	0.029356712	2.105001e+00	2.163914e+00	1.964000e+00	1.999326e+00	2.116071e+00	2.186421e+00	2.115084e+00	2.133255e+00	2.095363e+00	2.073819e+00	2.245729e+00	2.235356e+00	2.081002e+00	2.012656e+00	2.114456e+00	2.068790e+00	2.183854e+00	2.165260e+00	2.057447e+00	2.144828e+00	2.154619e+00	2.074412e+00	2.155483e+00	2.190876e+00	2.122753e+00	2.106773e+00	2.045774e+00	2.053176e+00	2.108322e+00	2.116226e+00
2621	2628	chr10	108680000	108719999	40000	*	chr10	108960000	108999999	40000	*	4.530608	3.660927e-03	8.747527e-02	0.032129974	1.858868e+00	1.877508e+00	1.666473e+00	1.725104e+00	1.738208e+00	1.814750e+00	1.839556e+00	1.829230e+00	1.757571e+00	1.702186e+00	1.913794e+00	1.919219e+00	1.770451e+00	1.656290e+00	1.814548e+00	1.702186e+00	1.917465e+00	1.907968e+00	1.811642e+00	1.825753e+00	1.827543e+00	1.740974e+00	1.832266e+00	1.810193e+00	1.843094e+00	1.770140e+00	1.737393e+00	1.823110e+00	1.850830e+00	1.845622e+00
2632	2639	chr10	109120000	109159999	40000	*	chr10	109400000	109439999	40000	*	5.396227	1.521916e-03	6.617995e-02	0.028067079	2.029040e+00	2.127962e+00	1.932619e+00	1.845747e+00	1.993059e+00	2.070228e+00	2.060868e+00	2.118304e+00	1.918947e+00	1.968578e+00	2.161672e+00	2.100654e+00	1.915841e+00	1.899847e+00	2.042022e+00	1.985022e+00	2.047437e+00	1.957198e+00	2.135012e+00	2.037582e+00	2.029685e+00	2.003617e+00	2.155496e+00	2.074741e+00	1.922495e+00	1.940741e+00	1.916889e+00	1.937731e+00	2.062467e+00	2.073346e+00
[truncated: 115,047 more rows]
