# Supplementary material for: Common DNA sequence variation influences 3-dimensional conformation of the human genome
Source: Genome Biol. 2019 Nov 28;20:255. doi: 10.1186/s13059-019-1855-4 (PMC6883528; doi:10.1186/s13059-019-1855-4)
Supplement: Supplementary file 7 — Additional file 7: Table S8. Power calculations at standard p < 0.05 and at p-values corresponding to FDR < 0.2 (FIRE-QTLs p < 7e-4, INS-QTL p < 7e-4, DI-QTL p < 7e-4, C-QTL p < 3e-5). [file 13059_2019_1855_MOESM7_ESM.xlsx]

## Sheet: Table S8a - INS_DI_FIRE_power
QTL search	stdev.biol.variability	stdev.tech.variability	geno.effect	MAF	n.subject	significance threshold	power
FIRE	0.1	0.05	0	0.1	11	p < 0.05	0.069869
FIRE	0.1	0.05	0.05	0.1	11	p < 0.05	0.146769
FIRE	0.1	0.05	0.1	0.1	11	p < 0.05	0.358025
FIRE	0.1	0.05	0.15	0.1	11	p < 0.05	0.617582
FIRE	0.1	0.05	0.2	0.1	11	p < 0.05	0.773319
FIRE	0.1	0.1	0	0.1	11	p < 0.05	0.0560538
FIRE	0.1	0.1	0.05	0.1	11	p < 0.05	0.117257
FIRE	0.1	0.1	0.1	0.1	11	p < 0.05	0.239106
FIRE	0.1	0.1	0.15	0.1	11	p < 0.05	0.384615
FIRE	0.1	0.1	0.2	0.1	11	p < 0.05	0.56229
FIRE	0.2	0.05	0	0.1	11	p < 0.05	0.0727674
FIRE	0.2	0.05	0.05	0.1	11	p < 0.05	0.112222
FIRE	0.2	0.05	0.1	0.1	11	p < 0.05	0.146129
FIRE	0.2	0.05	0.15	0.1	11	p < 0.05	0.277348
FIRE	0.2	0.05	0.2	0.1	11	p < 0.05	0.415282
FIRE	0.2	0.1	0	0.1	11	p < 0.05	0.0861298
FIRE	0.2	0.1	0.05	0.1	11	p < 0.05	0.0974244
FIRE	0.2	0.1	0.1	0.1	11	p < 0.05	0.132743
FIRE	0.2	0.1	0.15	0.1	11	p < 0.05	0.217536
FIRE	0.2	0.1	0.2	0.1	11	p < 0.05	0.319244
FIRE	0.1	0.05	0	0.2	11	p < 0.05	0.0685484
FIRE	0.1	0.05	0.05	0.2	11	p < 0.05	0.187689
FIRE	0.1	0.05	0.1	0.2	11	p < 0.05	0.482966
FIRE	0.1	0.05	0.15	0.2	11	p < 0.05	0.774747
FIRE	0.1	0.05	0.2	0.2	11	p < 0.05	0.907723
FIRE	0.1	0.1	0	0.2	11	p < 0.05	0.0678825
FIRE	0.1	0.1	0.05	0.2	11	p < 0.05	0.131313
FIRE	0.1	0.1	0.1	0.2	11	p < 0.05	0.277387
FIRE	0.1	0.1	0.15	0.2	11	p < 0.05	0.533736
FIRE	0.1	0.1	0.2	0.2	11	p < 0.05	0.723964
FIRE	0.2	0.05	0	0.2	11	p < 0.05	0.0686869
FIRE	0.2	0.05	0.05	0.2	11	p < 0.05	0.116583
FIRE	0.2	0.05	0.1	0.2	11	p < 0.05	0.221328
FIRE	0.2	0.05	0.15	0.2	11	p < 0.05	0.398382
FIRE	0.2	0.05	0.2	0.2	11	p < 0.05	0.574724
FIRE	0.2	0.1	0	0.2	11	p < 0.05	0.0796371
FIRE	0.2	0.1	0.05	0.2	11	p < 0.05	0.112112
FIRE	0.2	0.1	0.1	0.2	11	p < 0.05	0.21608
FIRE	0.2	0.1	0.15	0.2	11	p < 0.05	0.348485
FIRE	0.2	0.1	0.2	0.2	11	p < 0.05	0.517553
FIRE	0.1	0.05	0	0.3	11	p < 0.05	0.0790791
FIRE	0.1	0.05	0.05	0.3	11	p < 0.05	0.201
FIRE	0.1	0.05	0.1	0.3	11	p < 0.05	0.604605
FIRE	0.1	0.05	0.15	0.3	11	p < 0.05	0.867
FIRE	0.1	0.05	0.2	0.3	11	p < 0.05	0.976977
FIRE	0.1	0.1	0	0.3	11	p < 0.05	0.065
FIRE	0.1	0.1	0.05	0.3	11	p < 0.05	0.146
FIRE	0.1	0.1	0.1	0.3	11	p < 0.05	0.385385
FIRE	0.1	0.1	0.15	0.3	11	p < 0.05	0.621622
FIRE	0.1	0.1	0.2	0.3	11	p < 0.05	0.822823
FIRE	0.2	0.05	0	0.3	11	p < 0.05	0.071
FIRE	0.2	0.05	0.05	0.3	11	p < 0.05	0.116116
FIRE	0.2	0.05	0.1	0.3	11	p < 0.05	0.259259
FIRE	0.2	0.05	0.15	0.3	11	p < 0.05	0.493
FIRE	0.2	0.05	0.2	0.3	11	p < 0.05	0.697
FIRE	0.2	0.1	0	0.3	11	p < 0.05	0.072
FIRE	0.2	0.1	0.05	0.3	11	p < 0.05	0.097
FIRE	0.2	0.1	0.1	0.3	11	p < 0.05	0.215431
FIRE	0.2	0.1	0.15	0.3	11	p < 0.05	0.413
FIRE	0.2	0.1	0.2	0.3	11	p < 0.05	0.58
FIRE	0.1	0.05	0	0.4	11	p < 0.05	0.07
FIRE	0.1	0.05	0.05	0.4	11	p < 0.05	0.263
FIRE	0.1	0.05	0.1	0.4	11	p < 0.05	0.669
FIRE	0.1	0.05	0.15	0.4	11	p < 0.05	0.915916
FIRE	0.1	0.05	0.2	0.4	11	p < 0.05	0.98
FIRE	0.1	0.1	0	0.4	11	p < 0.05	0.073
FIRE	0.1	0.1	0.05	0.4	11	p < 0.05	0.167
FIRE	0.1	0.1	0.1	0.4	11	p < 0.05	0.412
FIRE	0.1	0.1	0.15	0.4	11	p < 0.05	0.700701
FIRE	0.1	0.1	0.2	0.4	11	p < 0.05	0.876754
FIRE	0.2	0.05	0	0.4	11	p < 0.05	0.063
FIRE	0.2	0.05	0.05	0.4	11	p < 0.05	0.132132
FIRE	0.2	0.05	0.1	0.4	11	p < 0.05	0.303
FIRE	0.2	0.05	0.15	0.4	11	p < 0.05	0.548
FIRE	0.2	0.05	0.2	0.4	11	p < 0.05	0.741
FIRE	0.2	0.1	0	0.4	11	p < 0.05	0.059
FIRE	0.2	0.1	0.05	0.4	11	p < 0.05	0.115115
FIRE	0.2	0.1	0.1	0.4	11	p < 0.05	0.249
FIRE	0.2	0.1	0.15	0.4	11	p < 0.05	0.443888
FIRE	0.2	0.1	0.2	0.4	11	p < 0.05	0.65
FIRE	0.1	0.05	0	0.5	11	p < 0.05	0.08
FIRE	0.1	0.05	0.05	0.5	11	p < 0.05	0.256
FIRE	0.1	0.05	0.1	0.5	11	p < 0.05	0.645646
FIRE	0.1	0.05	0.15	0.5	11	p < 0.05	0.918
FIRE	0.1	0.05	0.2	0.5	11	p < 0.05	0.987
FIRE	0.1	0.1	0	0.5	11	p < 0.05	0.0680681
FIRE	0.1	0.1	0.05	0.5	11	p < 0.05	0.158158
FIRE	0.1	0.1	0.1	0.5	11	p < 0.05	0.414
FIRE	0.1	0.1	0.15	0.5	11	p < 0.05	0.703
FIRE	0.1	0.1	0.2	0.5	11	p < 0.05	0.86987
FIRE	0.2	0.05	0	0.5	11	p < 0.05	0.0660661
FIRE	0.2	0.05	0.05	0.5	11	p < 0.05	0.12
FIRE	0.2	0.05	0.1	0.5	11	p < 0.05	0.307
FIRE	0.2	0.05	0.15	0.5	11	p < 0.05	0.554
FIRE	0.2	0.05	0.2	0.5	11	p < 0.05	0.803607
FIRE	0.2	0.1	0	0.5	11	p < 0.05	0.052
FIRE	0.2	0.1	0.05	0.5	11	p < 0.05	0.123
FIRE	0.2	0.1	0.1	0.5	11	p < 0.05	0.267
FIRE	0.2	0.1	0.15	0.5	11	p < 0.05	0.495
FIRE	0.2	0.1	0.2	0.5	11	p < 0.05	0.676677
DI	1	0.5	0	0.1	11	p < 0.05	0.0567537
DI	1	0.5	0.05	0.1	11	p < 0.05	0.14693
DI	1	0.5	0.1	0.1	11	p < 0.05	0.350389
DI	1	0.5	0.15	0.1	11	p < 0.05	0.573807
DI	1	0.5	0.2	0.1	11	p < 0.05	0.801991
DI	1	1	0	0.1	11	p < 0.05	0.063263
DI	1	1	0.05	0.1	11	p < 0.05	0.0897868
DI	1	1	0.1	0.1	11	p < 0.05	0.196167
DI	1	1	0.15	0.1	11	p < 0.05	0.37095
DI	1	1	0.2	0.1	11	p < 0.05	0.581576
DI	2	0.5	0	0.1	11	p < 0.05	0.0678532
DI	2	0.5	0.05	0.1	11	p < 0.05	0.0957684
DI	2	0.5	0.1	0.1	11	p < 0.05	0.151279
DI	2	0.5	0.15	0.1	11	p < 0.05	0.267193
DI	2	0.5	0.2	0.1	11	p < 0.05	0.400876
DI	2	1	0	0.1	11	p < 0.05	0.0643016
DI	2	1	0.05	0.1	11	p < 0.05	0.0682068
DI	2	1	0.1	0.1	11	p < 0.05	0.142699
DI	2	1	0.15	0.1	11	p < 0.05	0.232063
DI	2	1	0.2	0.1	11	p < 0.05	0.332207
DI	1	0.5	0	0.2	11	p < 0.05	0.0645812
DI	1	0.5	0.05	0.2	11	p < 0.05	0.190141
DI	1	0.5	0.1	0.2	11	p < 0.05	0.488419
DI	1	0.5	0.15	0.2	11	p < 0.05	0.75428
DI	1	0.5	0.2	0.2	11	p < 0.05	0.917339
DI	1	1	0	0.2	11	p < 0.05	0.0684105
DI	1	1	0.05	0.2	11	p < 0.05	0.123494
DI	1	1	0.1	0.2	11	p < 0.05	0.30202
DI	1	1	0.15	0.2	11	p < 0.05	0.499498
DI	1	1	0.2	0.2	11	p < 0.05	0.730769
DI	2	0.5	0	0.2	11	p < 0.05	0.0734406
DI	2	0.5	0.05	0.2	11	p < 0.05	0.106963
DI	2	0.5	0.1	0.2	11	p < 0.05	0.24498
DI	2	0.5	0.15	0.2	11	p < 0.05	0.39799
DI	2	0.5	0.2	0.2	11	p < 0.05	0.60241
DI	2	1	0	0.2	11	p < 0.05	0.0704225
DI	2	1	0.05	0.2	11	p < 0.05	0.0717897
DI	2	1	0.1	0.2	11	p < 0.05	0.179435
DI	2	1	0.15	0.2	11	p < 0.05	0.326305
DI	2	1	0.2	0.2	11	p < 0.05	0.486869
DI	1	0.5	0	0.3	11	p < 0.05	0.0661323
DI	1	0.5	0.05	0.3	11	p < 0.05	0.229
DI	1	0.5	0.1	0.3	11	p < 0.05	0.579
DI	1	0.5	0.15	0.3	11	p < 0.05	0.865866
DI	1	0.5	0.2	0.3	11	p < 0.05	0.956
DI	1	1	0	0.3	11	p < 0.05	0.076
DI	1	1	0.05	0.3	11	p < 0.05	0.145
DI	1	1	0.1	0.3	11	p < 0.05	0.372
DI	1	1	0.15	0.3	11	p < 0.05	0.645646
DI	1	1	0.2	0.3	11	p < 0.05	0.831832
DI	2	0.5	0	0.3	11	p < 0.05	0.0660661
DI	2	0.5	0.05	0.3	11	p < 0.05	0.127127
DI	2	0.5	0.1	0.3	11	p < 0.05	0.26
DI	2	0.5	0.15	0.3	11	p < 0.05	0.503511
DI	2	0.5	0.2	0.3	11	p < 0.05	0.723724
DI	2	1	0	0.3	11	p < 0.05	0.0721443
DI	2	1	0.05	0.3	11	p < 0.05	0.107107
DI	2	1	0.1	0.3	11	p < 0.05	0.243243
DI	2	1	0.15	0.3	11	p < 0.05	0.422
DI	2	1	0.2	0.3	11	p < 0.05	0.579
DI	1	0.5	0	0.4	11	p < 0.05	0.0720721
DI	1	0.5	0.05	0.4	11	p < 0.05	0.232
DI	1	0.5	0.1	0.4	11	p < 0.05	0.657
DI	1	0.5	0.15	0.4	11	p < 0.05	0.919
DI	1	0.5	0.2	0.4	11	p < 0.05	0.98
DI	1	1	0	0.4	11	p < 0.05	0.069
DI	1	1	0.05	0.4	11	p < 0.05	0.163163
DI	1	1	0.1	0.4	11	p < 0.05	0.422422
DI	1	1	0.15	0.4	11	p < 0.05	0.723
DI	1	1	0.2	0.4	11	p < 0.05	0.881
DI	2	0.5	0	0.4	11	p < 0.05	0.06
DI	2	0.5	0.05	0.4	11	p < 0.05	0.124248
DI	2	0.5	0.1	0.4	11	p < 0.05	0.282
DI	2	0.5	0.15	0.4	11	p < 0.05	0.562
DI	2	0.5	0.2	0.4	11	p < 0.05	0.766
DI	2	1	0	0.4	11	p < 0.05	0.0640641
DI	2	1	0.05	0.4	11	p < 0.05	0.104
DI	2	1	0.1	0.4	11	p < 0.05	0.264264
DI	2	1	0.15	0.4	11	p < 0.05	0.421
DI	2	1	0.2	0.4	11	p < 0.05	0.636637
DI	1	0.5	0	0.5	11	p < 0.05	0.0680681
DI	1	0.5	0.05	0.5	11	p < 0.05	0.256
DI	1	0.5	0.1	0.5	11	p < 0.05	0.66
DI	1	0.5	0.15	0.5	11	p < 0.05	0.906
DI	1	0.5	0.2	0.5	11	p < 0.05	0.986
DI	1	1	0	0.5	11	p < 0.05	0.067
DI	1	1	0.05	0.5	11	p < 0.05	0.174174
DI	1	1	0.1	0.5	11	p < 0.05	0.412826
DI	1	1	0.15	0.5	11	p < 0.05	0.722
DI	1	1	0.2	0.5	11	p < 0.05	0.893681
DI	2	0.5	0	0.5	11	p < 0.05	0.0591182
DI	2	0.5	0.05	0.5	11	p < 0.05	0.151
DI	2	0.5	0.1	0.5	11	p < 0.05	0.309
DI	2	0.5	0.15	0.5	11	p < 0.05	0.571
DI	2	0.5	0.2	0.5	11	p < 0.05	0.771
DI	2	1	0	0.5	11	p < 0.05	0.0720721
DI	2	1	0.05	0.5	11	p < 0.05	0.116116
DI	2	1	0.1	0.5	11	p < 0.05	0.27027
DI	2	1	0.15	0.5	11	p < 0.05	0.425
DI	2	1	0.2	0.5	11	p < 0.05	0.695
INS	0.05	0.02	0	0.1	11	p < 0.05	0.0533333
INS	0.05	0.02	0.05	0.1	11	p < 0.05	0.133408
INS	0.05	0.02	0.1	0.1	11	p < 0.05	0.274247
INS	0.05	0.02	0.15	0.1	11	p < 0.05	0.495585
INS	0.05	0.02	0.2	0.1	11	p < 0.05	0.685777
INS	0.05	0.05	0	0.1	11	p < 0.05	0.0581778
INS	0.05	0.05	0.05	0.1	11	p < 0.05	0.0990099
INS	0.05	0.05	0.1	0.1	11	p < 0.05	0.163677
INS	0.05	0.05	0.15	0.1	11	p < 0.05	0.264381
INS	0.05	0.05	0.2	0.1	11	p < 0.05	0.421281
INS	0.1	0.02	0	0.1	11	p < 0.05	0.0734149
INS	0.1	0.02	0.05	0.1	11	p < 0.05	0.0777027
INS	0.1	0.02	0.1	0.1	11	p < 0.05	0.137363
INS	0.1	0.02	0.15	0.1	11	p < 0.05	0.231195
INS	0.1	0.02	0.2	0.1	11	p < 0.05	0.326304
INS	0.1	0.05	0	0.1	11	p < 0.05	0.0666667
INS	0.1	0.05	0.05	0.1	11	p < 0.05	0.0640884
INS	0.1	0.05	0.1	0.1	11	p < 0.05	0.128177
INS	0.1	0.05	0.15	0.1	11	p < 0.05	0.165372
INS	0.1	0.05	0.2	0.1	11	p < 0.05	0.265419
INS	0.05	0.02	0	0.2	11	p < 0.05	0.0742227
INS	0.05	0.02	0.05	0.2	11	p < 0.05	0.149749
INS	0.05	0.02	0.1	0.2	11	p < 0.05	0.391129
INS	0.05	0.02	0.15	0.2	11	p < 0.05	0.665657
INS	0.05	0.02	0.2	0.2	11	p < 0.05	0.832497
INS	0.05	0.05	0	0.2	11	p < 0.05	0.0654582
INS	0.05	0.05	0.05	0.2	11	p < 0.05	0.118952
INS	0.05	0.05	0.1	0.2	11	p < 0.05	0.228831
INS	0.05	0.05	0.15	0.2	11	p < 0.05	0.37249
INS	0.05	0.05	0.2	0.2	11	p < 0.05	0.579899
INS	0.1	0.02	0	0.2	11	p < 0.05	0.0676085
INS	0.1	0.02	0.05	0.2	11	p < 0.05	0.10241
INS	0.1	0.02	0.1	0.2	11	p < 0.05	0.180444
INS	0.1	0.02	0.15	0.2	11	p < 0.05	0.311806
INS	0.1	0.02	0.2	0.2	11	p < 0.05	0.429293
INS	0.1	0.05	0	0.2	11	p < 0.05	0.0633166
INS	0.1	0.05	0.05	0.2	11	p < 0.05	0.0861196
INS	0.1	0.05	0.1	0.2	11	p < 0.05	0.137235
INS	0.1	0.05	0.15	0.2	11	p < 0.05	0.25
INS	0.1	0.05	0.2	0.2	11	p < 0.05	0.361446
INS	0.05	0.02	0	0.3	11	p < 0.05	0.071
INS	0.05	0.02	0.05	0.3	11	p < 0.05	0.203
INS	0.05	0.02	0.1	0.3	11	p < 0.05	0.461
INS	0.05	0.02	0.15	0.3	11	p < 0.05	0.77
INS	0.05	0.02	0.2	0.3	11	p < 0.05	0.926927
INS	0.05	0.05	0	0.3	11	p < 0.05	0.0730731
INS	0.05	0.05	0.05	0.3	11	p < 0.05	0.128
INS	0.05	0.05	0.1	0.3	11	p < 0.05	0.276
INS	0.05	0.05	0.15	0.3	11	p < 0.05	0.482
INS	0.05	0.05	0.2	0.3	11	p < 0.05	0.713
INS	0.1	0.02	0	0.3	11	p < 0.05	0.0730731
INS	0.1	0.02	0.05	0.3	11	p < 0.05	0.103
INS	0.1	0.02	0.1	0.3	11	p < 0.05	0.186
INS	0.1	0.02	0.15	0.3	11	p < 0.05	0.373373
INS	0.1	0.02	0.2	0.3	11	p < 0.05	0.546092
INS	0.1	0.05	0	0.3	11	p < 0.05	0.073
INS	0.1	0.05	0.05	0.3	11	p < 0.05	0.0840841
INS	0.1	0.05	0.1	0.3	11	p < 0.05	0.165
INS	0.1	0.05	0.15	0.3	11	p < 0.05	0.279
INS	0.1	0.05	0.2	0.3	11	p < 0.05	0.448
INS	0.05	0.02	0	0.4	11	p < 0.05	0.0620621
INS	0.05	0.02	0.05	0.4	11	p < 0.05	0.206206
INS	0.05	0.02	0.1	0.4	11	p < 0.05	0.52
INS	0.05	0.02	0.15	0.4	11	p < 0.05	0.797
INS	0.05	0.02	0.2	0.4	11	p < 0.05	0.945
INS	0.05	0.05	0	0.4	11	p < 0.05	0.0640641
INS	0.05	0.05	0.05	0.4	11	p < 0.05	0.12
INS	0.05	0.05	0.1	0.4	11	p < 0.05	0.277277
INS	0.05	0.05	0.15	0.4	11	p < 0.05	0.543
INS	0.05	0.05	0.2	0.4	11	p < 0.05	0.739
INS	0.1	0.02	0	0.4	11	p < 0.05	0.068
INS	0.1	0.02	0.05	0.4	11	p < 0.05	0.0870871
INS	0.1	0.02	0.1	0.4	11	p < 0.05	0.228
INS	0.1	0.02	0.15	0.4	11	p < 0.05	0.433
INS	0.1	0.02	0.2	0.4	11	p < 0.05	0.601
INS	0.1	0.05	0	0.4	11	p < 0.05	0.066
INS	0.1	0.05	0.05	0.4	11	p < 0.05	0.086
INS	0.1	0.05	0.1	0.4	11	p < 0.05	0.184
INS	0.1	0.05	0.15	0.4	11	p < 0.05	0.335
INS	0.1	0.05	0.2	0.4	11	p < 0.05	0.507
INS	0.05	0.02	0	0.5	11	p < 0.05	0.0610611
INS	0.05	0.02	0.05	0.5	11	p < 0.05	0.198198
INS	0.05	0.02	0.1	0.5	11	p < 0.05	0.574575
INS	0.05	0.02	0.15	0.5	11	p < 0.05	0.841
INS	0.05	0.02	0.2	0.5	11	p < 0.05	0.944
INS	0.05	0.05	0	0.5	11	p < 0.05	0.064
INS	0.05	0.05	0.05	0.5	11	p < 0.05	0.123246
INS	0.05	0.05	0.1	0.5	11	p < 0.05	0.303
INS	0.05	0.05	0.15	0.5	11	p < 0.05	0.543544
INS	0.05	0.05	0.2	0.5	11	p < 0.05	0.777
INS	0.1	0.02	0	0.5	11	p < 0.05	0.057
INS	0.1	0.02	0.05	0.5	11	p < 0.05	0.101
INS	0.1	0.02	0.1	0.5	11	p < 0.05	0.232
INS	0.1	0.02	0.15	0.5	11	p < 0.05	0.454
INS	0.1	0.02	0.2	0.5	11	p < 0.05	0.63
INS	0.1	0.05	0	0.5	11	p < 0.05	0.074
INS	0.1	0.05	0.05	0.5	11	p < 0.05	0.089
INS	0.1	0.05	0.1	0.5	11	p < 0.05	0.192192
INS	0.1	0.05	0.15	0.5	11	p < 0.05	0.346346
INS	0.1	0.05	0.2	0.5	11	p < 0.05	0.503
FIRE	0.1	0.05	0	0.1	11	FDR < 0.2	0.00439078
FIRE	0.1	0.05	0.05	0.1	11	FDR < 0.2	0.00775194
FIRE	0.1	0.05	0.1	0.1	11	FDR < 0.2	0.05
FIRE	0.1	0.05	0.15	0.1	11	FDR < 0.2	0.142857
FIRE	0.1	0.05	0.2	0.1	11	FDR < 0.2	0.300112
FIRE	0.1	0.1	0	0.1	11	FDR < 0.2	0.00553097
FIRE	0.1	0.1	0.05	0.1	11	FDR < 0.2	0.00555556
FIRE	0.1	0.1	0.1	0.1	11	FDR < 0.2	0.027115
FIRE	0.1	0.1	0.15	0.1	11	FDR < 0.2	0.0570801
FIRE	0.1	0.1	0.2	0.1	11	FDR < 0.2	0.136925
FIRE	0.2	0.05	0	0.1	11	FDR < 0.2	0
FIRE	0.2	0.05	0.05	0.1	11	FDR < 0.2	0.00216216
FIRE	0.2	0.05	0.1	0.1	11	FDR < 0.2	0.00782998
FIRE	0.2	0.05	0.15	0.1	11	FDR < 0.2	0.037694
FIRE	0.2	0.05	0.2	0.1	11	FDR < 0.2	0.0625
FIRE	0.2	0.1	0	0.1	11	FDR < 0.2	0.00442968
FIRE	0.2	0.1	0.05	0.1	11	FDR < 0.2	0.00342857
FIRE	0.2	0.1	0.1	0.1	11	FDR < 0.2	0.0167973
FIRE	0.2	0.1	0.15	0.1	11	FDR < 0.2	0.0211346
FIRE	0.2	0.1	0.2	0.1	11	FDR < 0.2	0.0454042
FIRE	0.1	0.05	0	0.2	11	FDR < 0.2	0.00403633
FIRE	0.1	0.05	0.05	0.2	11	FDR < 0.2	0.0160966
FIRE	0.1	0.05	0.1	0.2	11	FDR < 0.2	0.0887097
FIRE	0.1	0.05	0.15	0.2	11	FDR < 0.2	0.295591
FIRE	0.1	0.05	0.2	0.2	11	FDR < 0.2	0.551411
FIRE	0.1	0.1	0	0.2	11	FDR < 0.2	0.00502513
FIRE	0.1	0.1	0.05	0.2	11	FDR < 0.2	0.010101
FIRE	0.1	0.1	0.1	0.2	11	FDR < 0.2	0.0393145
FIRE	0.1	0.1	0.15	0.2	11	FDR < 0.2	0.110664
FIRE	0.1	0.1	0.2	0.2	11	FDR < 0.2	0.247485
FIRE	0.2	0.05	0	0.2	11	FDR < 0.2	0.00504032
FIRE	0.2	0.05	0.05	0.2	11	FDR < 0.2	0.0130391
FIRE	0.2	0.05	0.1	0.2	11	FDR < 0.2	0.0170854
FIRE	0.2	0.05	0.15	0.2	11	FDR < 0.2	0.0601805
FIRE	0.2	0.05	0.2	0.2	11	FDR < 0.2	0.141129
FIRE	0.2	0.1	0	0.2	11	FDR < 0.2	0.0030303
FIRE	0.2	0.1	0.05	0.2	11	FDR < 0.2	0.00301811
FIRE	0.2	0.1	0.1	0.2	11	FDR < 0.2	0.0210632
FIRE	0.2	0.1	0.15	0.2	11	FDR < 0.2	0.0363269
FIRE	0.2	0.1	0.2	0.2	11	FDR < 0.2	0.0945674
FIRE	0.1	0.05	0	0.3	11	FDR < 0.2	0.007
FIRE	0.1	0.05	0.05	0.3	11	FDR < 0.2	0.019
FIRE	0.1	0.05	0.1	0.3	11	FDR < 0.2	0.153
FIRE	0.1	0.05	0.15	0.3	11	FDR < 0.2	0.434303
FIRE	0.1	0.05	0.2	0.3	11	FDR < 0.2	0.665
FIRE	0.1	0.1	0	0.3	11	FDR < 0.2	0.004
FIRE	0.1	0.1	0.05	0.3	11	FDR < 0.2	0.018018
FIRE	0.1	0.1	0.1	0.3	11	FDR < 0.2	0.054
FIRE	0.1	0.1	0.15	0.3	11	FDR < 0.2	0.175175
FIRE	0.1	0.1	0.2	0.3	11	FDR < 0.2	0.378
FIRE	0.2	0.05	0	0.3	11	FDR < 0.2	0.004
FIRE	0.2	0.05	0.05	0.3	11	FDR < 0.2	0.01002
FIRE	0.2	0.05	0.1	0.3	11	FDR < 0.2	0.025
FIRE	0.2	0.05	0.15	0.3	11	FDR < 0.2	0.11
FIRE	0.2	0.05	0.2	0.3	11	FDR < 0.2	0.206
FIRE	0.2	0.1	0	0.3	11	FDR < 0.2	0.002002
FIRE	0.2	0.1	0.05	0.3	11	FDR < 0.2	0.00700701
FIRE	0.2	0.1	0.1	0.3	11	FDR < 0.2	0.024024
FIRE	0.2	0.1	0.15	0.3	11	FDR < 0.2	0.059
FIRE	0.2	0.1	0.2	0.3	11	FDR < 0.2	0.13013
FIRE	0.1	0.05	0	0.4	11	FDR < 0.2	0.003
FIRE	0.1	0.05	0.05	0.4	11	FDR < 0.2	0.027027
FIRE	0.1	0.05	0.1	0.4	11	FDR < 0.2	0.179
FIRE	0.1	0.05	0.15	0.4	11	FDR < 0.2	0.453453
FIRE	0.1	0.05	0.2	0.4	11	FDR < 0.2	0.756
FIRE	0.1	0.1	0	0.4	11	FDR < 0.2	0.00500501
FIRE	0.1	0.1	0.05	0.4	11	FDR < 0.2	0.016
FIRE	0.1	0.1	0.1	0.4	11	FDR < 0.2	0.062
FIRE	0.1	0.1	0.15	0.4	11	FDR < 0.2	0.179
FIRE	0.1	0.1	0.2	0.4	11	FDR < 0.2	0.405
FIRE	0.2	0.05	0	0.4	11	FDR < 0.2	0.007
FIRE	0.2	0.05	0.05	0.4	11	FDR < 0.2	0.01
FIRE	0.2	0.05	0.1	0.4	11	FDR < 0.2	0.036
FIRE	0.2	0.05	0.15	0.4	11	FDR < 0.2	0.101
FIRE	0.2	0.05	0.2	0.4	11	FDR < 0.2	0.222222
FIRE	0.2	0.1	0	0.4	11	FDR < 0.2	0.003003
FIRE	0.2	0.1	0.05	0.4	11	FDR < 0.2	0.004
FIRE	0.2	0.1	0.1	0.4	11	FDR < 0.2	0.025
FIRE	0.2	0.1	0.15	0.4	11	FDR < 0.2	0.074
FIRE	0.2	0.1	0.2	0.4	11	FDR < 0.2	0.187
FIRE	0.1	0.05	0	0.5	11	FDR < 0.2	0.004
FIRE	0.1	0.05	0.05	0.5	11	FDR < 0.2	0.022
FIRE	0.1	0.05	0.1	0.5	11	FDR < 0.2	0.167167
FIRE	0.1	0.05	0.15	0.5	11	FDR < 0.2	0.498
FIRE	0.1	0.05	0.2	0.5	11	FDR < 0.2	0.784
FIRE	0.1	0.1	0	0.5	11	FDR < 0.2	0.005
FIRE	0.1	0.1	0.05	0.5	11	FDR < 0.2	0.015
FIRE	0.1	0.1	0.1	0.5	11	FDR < 0.2	0.0781563
FIRE	0.1	0.1	0.15	0.5	11	FDR < 0.2	0.206
FIRE	0.1	0.1	0.2	0.5	11	FDR < 0.2	0.438438
FIRE	0.2	0.05	0	0.5	11	FDR < 0.2	0.002
FIRE	0.2	0.05	0.05	0.5	11	FDR < 0.2	0.007
FIRE	0.2	0.05	0.1	0.5	11	FDR < 0.2	0.034
FIRE	0.2	0.05	0.15	0.5	11	FDR < 0.2	0.114228
FIRE	0.2	0.05	0.2	0.5	11	FDR < 0.2	0.245
FIRE	0.2	0.1	0	0.5	11	FDR < 0.2	0.004004
FIRE	0.2	0.1	0.05	0.5	11	FDR < 0.2	0.00800801
FIRE	0.2	0.1	0.1	0.5	11	FDR < 0.2	0.025
FIRE	0.2	0.1	0.15	0.5	11	FDR < 0.2	0.0731463
FIRE	0.2	0.1	0.2	0.5	11	FDR < 0.2	0.2
DI	1	0.5	0	0	11	FDR < 0.2	0.00552486
DI	1	0.5	0.5	0	11	FDR < 0.2	0.00551268
DI	1	0.5	1	0	11	FDR < 0.2	0.0488346
DI	1	0.5	1.5	0	11	FDR < 0.2	0.154267
DI	1	0.5	2	0	11	FDR < 0.2	0.321788
DI	1	1	0	0	11	FDR < 0.2	0.00326442
DI	1	1	0.5	0	11	FDR < 0.2	0.00656455
DI	1	1	1	0	11	FDR < 0.2	0.0266075
DI	1	1	1.5	0	11	FDR < 0.2	0.0716648
DI	1	1	2	0	11	FDR < 0.2	0.130191
DI	2	0.5	0	0	11	FDR < 0.2	0.00337458
DI	2	0.5	0.5	0	11	FDR < 0.2	0.00332594
DI	2	0.5	1	0	11	FDR < 0.2	0.0143488
DI	2	0.5	1.5	0	11	FDR < 0.2	0.0355161
DI	2	0.5	2	0	11	FDR < 0.2	0.0788609
DI	2	1	0	0	11	FDR < 0.2	0.00111732
DI	2	1	0.5	0	11	FDR < 0.2	0.00221729
DI	2	1	1	0	11	FDR < 0.2	0.0110497
DI	2	1	1.5	0	11	FDR < 0.2	0.00992282
DI	2	1	2	0	11	FDR < 0.2	0.0586932
DI	1	0.5	0	0	11	FDR < 0.2	0.00401204
DI	1	0.5	0.5	0	11	FDR < 0.2	0.0201207
DI	1	0.5	1	0	11	FDR < 0.2	0.0821643
DI	1	0.5	1.5	0	11	FDR < 0.2	0.278953
DI	1	0.5	2	0	11	FDR < 0.2	0.532389
DI	1	1	0	0	11	FDR < 0.2	0.00301508
DI	1	1	0.5	0	11	FDR < 0.2	0.0120846
DI	1	1	1	0	11	FDR < 0.2	0.0353179
DI	1	1	1.5	0	11	FDR < 0.2	0.117588
DI	1	1	2	0	11	FDR < 0.2	0.249497
DI	2	0.5	0	0	11	FDR < 0.2	0.00201613
DI	2	0.5	0.5	0	11	FDR < 0.2	0.00707786
DI	2	0.5	1	0	11	FDR < 0.2	0.0271084
DI	2	0.5	1.5	0	11	FDR < 0.2	0.0552764
DI	2	0.5	2	0	11	FDR < 0.2	0.155779
DI	2	1	0	0	11	FDR < 0.2	0.00601805
DI	2	1	0.5	0	11	FDR < 0.2	0.00704935
DI	2	1	1	0	11	FDR < 0.2	0.0180542
DI	2	1	1.5	0	11	FDR < 0.2	0.0382679
DI	2	1	2	0	11	FDR < 0.2	0.109879
DI	1	0.5	0	0	11	FDR < 0.2	0.003
DI	1	0.5	0.5	0	11	FDR < 0.2	0.0190381
DI	1	0.5	1	0	11	FDR < 0.2	0.155155
DI	1	0.5	1.5	0	11	FDR < 0.2	0.393
DI	1	0.5	2	0	11	FDR < 0.2	0.683
DI	1	1	0	0	11	FDR < 0.2	0.001
DI	1	1	0.5	0	11	FDR < 0.2	0.012012
DI	1	1	1	0	11	FDR < 0.2	0.049
DI	1	1	1.5	0	11	FDR < 0.2	0.163
DI	1	1	2	0	11	FDR < 0.2	0.358
DI	2	0.5	0	0	11	FDR < 0.2	0.003003
DI	2	0.5	0.5	0	11	FDR < 0.2	0.007
DI	2	0.5	1	0	11	FDR < 0.2	0.032
DI	2	0.5	1.5	0	11	FDR < 0.2	0.078
DI	2	0.5	2	0	11	FDR < 0.2	0.206
DI	2	1	0	0	11	FDR < 0.2	0.001001
DI	2	1	0.5	0	11	FDR < 0.2	0.002
DI	2	1	1	0	11	FDR < 0.2	0.017017
DI	2	1	1.5	0	11	FDR < 0.2	0.0590591
DI	2	1	2	0	11	FDR < 0.2	0.133
DI	1	0.5	0	0	11	FDR < 0.2	0.004004
DI	1	0.5	0.5	0	11	FDR < 0.2	0.02
DI	1	0.5	1	0	11	FDR < 0.2	0.18018
DI	1	0.5	1.5	0	11	FDR < 0.2	0.446446
DI	1	0.5	2	0	11	FDR < 0.2	0.745
DI	1	1	0	0	11	FDR < 0.2	0.003003
DI	1	1	0.5	0	11	FDR < 0.2	0.014
DI	1	1	1	0	11	FDR < 0.2	0.0560561
DI	1	1	1.5	0	11	FDR < 0.2	0.207
DI	1	1	2	0	11	FDR < 0.2	0.424
DI	2	0.5	0	0	11	FDR < 0.2	0.003003
DI	2	0.5	0.5	0	11	FDR < 0.2	0.009
DI	2	0.5	1	0	11	FDR < 0.2	0.027
DI	2	0.5	1.5	0	11	FDR < 0.2	0.117
DI	2	0.5	2	0	11	FDR < 0.2	0.241
DI	2	1	0	0	11	FDR < 0.2	0.005
DI	2	1	0.5	0	11	FDR < 0.2	0.008
DI	2	1	1	0	11	FDR < 0.2	0.031
DI	2	1	1.5	0	11	FDR < 0.2	0.0750751
DI	2	1	2	0	11	FDR < 0.2	0.154
DI	1	0.5	0	1	11	FDR < 0.2	0.003
DI	1	0.5	0.5	1	11	FDR < 0.2	0.023
DI	1	0.5	1	1	11	FDR < 0.2	0.156156
DI	1	0.5	1.5	1	11	FDR < 0.2	0.487
DI	1	0.5	2	1	11	FDR < 0.2	0.754
DI	1	1	0	1	11	FDR < 0.2	0.00300601
DI	1	1	0.5	1	11	FDR < 0.2	0.016
DI	1	1	1	1	11	FDR < 0.2	0.0580581
DI	1	1	1.5	1	11	FDR < 0.2	0.218218
DI	1	1	2	1	11	FDR < 0.2	0.416834
DI	2	0.5	0	1	11	FDR < 0.2	0.001
DI	2	0.5	0.5	1	11	FDR < 0.2	0.00900901
DI	2	0.5	1	1	11	FDR < 0.2	0.04004
DI	2	0.5	1.5	1	11	FDR < 0.2	0.117117
DI	2	0.5	2	1	11	FDR < 0.2	0.269
DI	2	1	0	1	11	FDR < 0.2	0.001
DI	2	1	0.5	1	11	FDR < 0.2	0.005
DI	2	1	1	1	11	FDR < 0.2	0.021021
DI	2	1	1.5	1	11	FDR < 0.2	0.0700701
DI	2	1	2	1	11	FDR < 0.2	0.172
INS	0.05	0.02	0	0.1	11	FDR < 0.2	0.00553097
INS	0.05	0.02	0.02	0.1	11	FDR < 0.2	0.0108696
INS	0.05	0.02	0.04	0.1	11	FDR < 0.2	0.0322581
INS	0.05	0.02	0.06	0.1	11	FDR < 0.2	0.0927602
INS	0.05	0.02	0.08	0.1	11	FDR < 0.2	0.214994
INS	0.05	0.05	0	0.1	11	FDR < 0.2	0.0032967
INS	0.05	0.05	0.02	0.1	11	FDR < 0.2	0.00219539
INS	0.05	0.05	0.04	0.1	11	FDR < 0.2	0.0163755
INS	0.05	0.05	0.06	0.1	11	FDR < 0.2	0.0340659
INS	0.05	0.05	0.08	0.1	11	FDR < 0.2	0.0660694
INS	0.1	0.02	0	0.1	11	FDR < 0.2	0.00542888
INS	0.1	0.02	0.02	0.1	11	FDR < 0.2	0.00441989
INS	0.1	0.02	0.04	0.1	11	FDR < 0.2	0.00786517
INS	0.1	0.02	0.06	0.1	11	FDR < 0.2	0.0212291
INS	0.1	0.02	0.08	0.1	11	FDR < 0.2	0.0435268
INS	0.1	0.05	0	0.1	11	FDR < 0.2	0.00331858
INS	0.1	0.05	0.02	0.1	11	FDR < 0.2	0.00327511
INS	0.1	0.05	0.04	0.1	11	FDR < 0.2	0.00331492
INS	0.1	0.05	0.06	0.1	11	FDR < 0.2	0.0167598
INS	0.1	0.05	0.08	0.1	11	FDR < 0.2	0.0333704
INS	0.05	0.02	0	0.2	11	FDR < 0.2	0.00201613
INS	0.05	0.02	0.02	0.2	11	FDR < 0.2	0.00201816
INS	0.05	0.02	0.04	0.2	11	FDR < 0.2	0.0525253
INS	0.05	0.02	0.06	0.2	11	FDR < 0.2	0.19254
INS	0.05	0.02	0.08	0.2	11	FDR < 0.2	0.388271
INS	0.05	0.05	0	0.2	11	FDR < 0.2	0.00100402
INS	0.05	0.05	0.02	0.2	11	FDR < 0.2	0.00704935
INS	0.05	0.05	0.04	0.2	11	FDR < 0.2	0.0120482
INS	0.05	0.05	0.06	0.2	11	FDR < 0.2	0.0533199
INS	0.05	0.05	0.08	0.2	11	FDR < 0.2	0.12751
INS	0.1	0.02	0	0.2	11	FDR < 0.2	0.00507099
INS	0.1	0.02	0.02	0.2	11	FDR < 0.2	0.00601805
INS	0.1	0.02	0.04	0.2	11	FDR < 0.2	0.0170683
INS	0.1	0.02	0.06	0.2	11	FDR < 0.2	0.040568
INS	0.1	0.02	0.08	0.2	11	FDR < 0.2	0.0704225
INS	0.1	0.05	0	0.2	11	FDR < 0.2	0.0020141
INS	0.1	0.05	0.02	0.2	11	FDR < 0.2	0.00200602
INS	0.1	0.05	0.04	0.2	11	FDR < 0.2	0.00906344
INS	0.1	0.05	0.06	0.2	11	FDR < 0.2	0.0221998
INS	0.1	0.05	0.08	0.2	11	FDR < 0.2	0.0451807
INS	0.05	0.02	0	0.3	11	FDR < 0.2	0.003003
INS	0.05	0.02	0.02	0.3	11	FDR < 0.2	0.016
INS	0.05	0.02	0.04	0.3	11	FDR < 0.2	0.081
INS	0.05	0.02	0.06	0.3	11	FDR < 0.2	0.28028
INS	0.05	0.02	0.08	0.3	11	FDR < 0.2	0.542
INS	0.05	0.05	0	0.3	11	FDR < 0.2	0.00300601
INS	0.05	0.05	0.02	0.3	11	FDR < 0.2	0.01
INS	0.05	0.05	0.04	0.3	11	FDR < 0.2	0.026026
INS	0.05	0.05	0.06	0.3	11	FDR < 0.2	0.077
INS	0.05	0.05	0.08	0.3	11	FDR < 0.2	0.186
INS	0.1	0.02	0	0.3	11	FDR < 0.2	0.002002
INS	0.1	0.02	0.02	0.3	11	FDR < 0.2	0.00601202
INS	0.1	0.02	0.04	0.3	11	FDR < 0.2	0.022
INS	0.1	0.02	0.06	0.3	11	FDR < 0.2	0.052
INS	0.1	0.02	0.08	0.3	11	FDR < 0.2	0.094
INS	0.1	0.05	0	0.3	11	FDR < 0.2	0.004
INS	0.1	0.05	0.02	0.3	11	FDR < 0.2	0.004004
INS	0.1	0.05	0.04	0.3	11	FDR < 0.2	0.014
INS	0.1	0.05	0.06	0.3	11	FDR < 0.2	0.035
INS	0.1	0.05	0.08	0.3	11	FDR < 0.2	0.077
INS	0.05	0.02	0	0.4	11	FDR < 0.2	0.004
INS	0.05	0.02	0.02	0.4	11	FDR < 0.2	0.019
INS	0.05	0.02	0.04	0.4	11	FDR < 0.2	0.101
INS	0.05	0.02	0.06	0.4	11	FDR < 0.2	0.312
INS	0.05	0.02	0.08	0.4	11	FDR < 0.2	0.608609
INS	0.05	0.05	0	0.4	11	FDR < 0.2	0.004004
INS	0.05	0.05	0.02	0.4	11	FDR < 0.2	0.011011
INS	0.05	0.05	0.04	0.4	11	FDR < 0.2	0.029029
INS	0.05	0.05	0.06	0.4	11	FDR < 0.2	0.11
INS	0.05	0.05	0.08	0.4	11	FDR < 0.2	0.243243
INS	0.1	0.02	0	0.4	11	FDR < 0.2	0.008
INS	0.1	0.02	0.02	0.4	11	FDR < 0.2	0.011
INS	0.1	0.02	0.04	0.4	11	FDR < 0.2	0.024
INS	0.1	0.02	0.06	0.4	11	FDR < 0.2	0.055
INS	0.1	0.02	0.08	0.4	11	FDR < 0.2	0.125
INS	0.1	0.05	0	0.4	11	FDR < 0.2	0.00300601
INS	0.1	0.05	0.02	0.4	11	FDR < 0.2	0.00800801
INS	0.1	0.05	0.04	0.4	11	FDR < 0.2	0.014
INS	0.1	0.05	0.06	0.4	11	FDR < 0.2	0.038
INS	0.1	0.05	0.08	0.4	11	FDR < 0.2	0.0770771
INS	0.05	0.02	0	0.5	11	FDR < 0.2	0.006
INS	0.05	0.02	0.02	0.5	11	FDR < 0.2	0.013013
INS	0.05	0.02	0.04	0.5	11	FDR < 0.2	0.108
INS	0.05	0.02	0.06	0.5	11	FDR < 0.2	0.321643
INS	0.05	0.02	0.08	0.5	11	FDR < 0.2	0.605606
INS	0.05	0.05	0	0.5	11	FDR < 0.2	0.003
INS	0.05	0.05	0.02	0.5	11	FDR < 0.2	0.00700701
INS	0.05	0.05	0.04	0.5	11	FDR < 0.2	0.034
INS	0.05	0.05	0.06	0.5	11	FDR < 0.2	0.113113
INS	0.05	0.05	0.08	0.5	11	FDR < 0.2	0.26
INS	0.1	0.02	0	0.5	11	FDR < 0.2	0.004
INS	0.1	0.02	0.02	0.5	11	FDR < 0.2	0.006
INS	0.1	0.02	0.04	0.5	11	FDR < 0.2	0.02
INS	0.1	0.02	0.06	0.5	11	FDR < 0.2	0.064
INS	0.1	0.02	0.08	0.5	11	FDR < 0.2	0.138277
INS	0.1	0.05	0	0.5	11	FDR < 0.2	0.00601202
INS	0.1	0.05	0.02	0.5	11	FDR < 0.2	0.00501002
INS	0.1	0.05	0.04	0.5	11	FDR < 0.2	0.0180361
INS	0.1	0.05	0.06	0.5	11	FDR < 0.2	0.042042
INS	0.1	0.05	0.08	0.5	11	FDR < 0.2	0.0730731

## Sheet: Table S8b - contact-QTL_power
hic.mean	stdev.biol.variability	stdev.tech.variability	geno.effect	MAF	n.subject	power	significance threshold
-0.5	0.0316228	0.0316228	-0.25	0.1	10	1	p < 0.05
-0.5	0.0316228	0.0316228	-0.25	0.15	10	1	p < 0.05
-0.5	0.0316228	0.0316228	-0.25	0.25	10	1	p < 0.05
-0.5	0.0316228	0.0316228	-0.25	0.3	10	1	p < 0.05
-0.5	0.0316228	0.0316228	-0.25	0.5	10	1	p < 0.05
-0.5	0.0316228	0.0316228	-0.1	0.1	10	0.824834	p < 0.05
-0.5	0.0316228	0.0316228	-0.1	0.15	10	0.880081	p < 0.05
-0.5	0.0316228	0.0316228	-0.1	0.25	10	0.95	p < 0.05
-0.5	0.0316228	0.0316228	-0.1	0.3	10	0.978	p < 0.05
-0.5	0.0316228	0.0316228	-0.1	0.5	10	0.987	p < 0.05
-0.5	0.0316228	0.0316228	-0.01	0.1	10	0.0652655	p < 0.05
-0.5	0.0316228	0.0316228	-0.01	0.15	10	0.0663265	p < 0.05
-0.5	0.0316228	0.0316228	-0.01	0.25	10	0.056	p < 0.05
-0.5	0.0316228	0.0316228	-0.01	0.3	10	0.078	p < 0.05
-0.5	0.0316228	0.0316228	-0.01	0.5	10	0.09	p < 0.05
-0.5	0.0316228	0.0316228	-0.001	0.1	10	0.0526316	p < 0.05
-0.5	0.0316228	0.0316228	-0.001	0.15	10	0.0429009	p < 0.05
-0.5	0.0316228	0.0316228	-0.001	0.25	10	0.042042	p < 0.05
-0.5	0.0316228	0.0316228	-0.001	0.3	10	0.054	p < 0.05
-0.5	0.0316228	0.0316228	-0.001	0.5	10	0.047047	p < 0.05
-0.5	0.0316228	0.0316228	0	0.1	10	0.0420354	p < 0.05
-0.5	0.0316228	0.0316228	0	0.15	10	0.0452675	p < 0.05
-0.5	0.0316228	0.0316228	0	0.25	10	0.05	p < 0.05
-0.5	0.0316228	0.0316228	0	0.3	10	0.054	p < 0.05
-0.5	0.0316228	0.0316228	0	0.5	10	0.0580581	p < 0.05
-0.5	0.0316228	0.0316228	0.001	0.1	10	0.0459016	p < 0.05
-0.5	0.0316228	0.0316228	0.001	0.15	10	0.0598985	p < 0.05
-0.5	0.0316228	0.0316228	0.001	0.25	10	0.057	p < 0.05
-0.5	0.0316228	0.0316228	0.001	0.3	10	0.041041	p < 0.05
-0.5	0.0316228	0.0316228	0.001	0.5	10	0.0510511	p < 0.05
-0.5	0.0316228	0.0316228	0.01	0.1	10	0.0642303	p < 0.05
-0.5	0.0316228	0.0316228	0.01	0.15	10	0.077551	p < 0.05
-0.5	0.0316228	0.0316228	0.01	0.25	10	0.0650651	p < 0.05
-0.5	0.0316228	0.0316228	0.01	0.3	10	0.0690691	p < 0.05
-0.5	0.0316228	0.0316228	0.01	0.5	10	0.0670671	p < 0.05
-0.5	0.0316228	0.0316228	0.1	0.1	10	0.83151	p < 0.05
-0.5	0.0316228	0.0316228	0.1	0.15	10	0.890144	p < 0.05
-0.5	0.0316228	0.0316228	0.1	0.25	10	0.944945	p < 0.05
-0.5	0.0316228	0.0316228	0.1	0.3	10	0.973974	p < 0.05
-0.5	0.0316228	0.0316228	0.1	0.5	10	0.978	p < 0.05
-0.5	0.0316228	0.0316228	0.25	0.1	10	1	p < 0.05
-0.5	0.0316228	0.0316228	0.25	0.15	10	1	p < 0.05
-0.5	0.0316228	0.0316228	0.25	0.25	10	1	p < 0.05
-0.5	0.0316228	0.0316228	0.25	0.3	10	1	p < 0.05
-0.5	0.0316228	0.0316228	0.25	0.5	10	1	p < 0.05
-0.5	0.0316228	0.1	-0.25	0.1	10	0.929282	p < 0.05
-0.5	0.0316228	0.1	-0.25	0.15	10	0.974464	p < 0.05
-0.5	0.0316228	0.1	-0.25	0.25	10	0.993	p < 0.05
-0.5	0.0316228	0.1	-0.25	0.3	10	0.996	p < 0.05
-0.5	0.0316228	0.1	-0.25	0.5	10	0.999	p < 0.05
-0.5	0.0316228	0.1	-0.1	0.1	10	0.317318	p < 0.05
-0.5	0.0316228	0.1	-0.1	0.15	10	0.448276	p < 0.05
-0.5	0.0316228	0.1	-0.1	0.25	10	0.502503	p < 0.05
-0.5	0.0316228	0.1	-0.1	0.3	10	0.57	p < 0.05
-0.5	0.0316228	0.1	-0.1	0.5	10	0.668669	p < 0.05
-0.5	0.0316228	0.1	-0.01	0.1	10	0.040349	p < 0.05
-0.5	0.0316228	0.1	-0.01	0.15	10	0.0503597	p < 0.05
-0.5	0.0316228	0.1	-0.01	0.25	10	0.038038	p < 0.05
-0.5	0.0316228	0.1	-0.01	0.3	10	0.051	p < 0.05
-0.5	0.0316228	0.1	-0.01	0.5	10	0.04004	p < 0.05
-0.5	0.0316228	0.1	-0.001	0.1	10	0.0338059	p < 0.05
-0.5	0.0316228	0.1	-0.001	0.15	10	0.0425101	p < 0.05
-0.5	0.0316228	0.1	-0.001	0.25	10	0.04	p < 0.05
-0.5	0.0316228	0.1	-0.001	0.3	10	0.043043	p < 0.05
-0.5	0.0316228	0.1	-0.001	0.5	10	0.031	p < 0.05
-0.5	0.0316228	0.1	0	0.1	10	0.0474649	p < 0.05
-0.5	0.0316228	0.1	0	0.15	10	0.0386965	p < 0.05
-0.5	0.0316228	0.1	0	0.25	10	0.034	p < 0.05
-0.5	0.0316228	0.1	0	0.3	10	0.044044	p < 0.05
-0.5	0.0316228	0.1	0	0.5	10	0.047	p < 0.05
-0.5	0.0316228	0.1	0.001	0.1	10	0.0434311	p < 0.05
-0.5	0.0316228	0.1	0.001	0.15	10	0.0305188	p < 0.05
-0.5	0.0316228	0.1	0.001	0.25	10	0.0420842	p < 0.05
-0.5	0.0316228	0.1	0.001	0.3	10	0.047047	p < 0.05
-0.5	0.0316228	0.1	0.001	0.5	10	0.039	p < 0.05
-0.5	0.0316228	0.1	0.01	0.1	10	0.0405702	p < 0.05
-0.5	0.0316228	0.1	0.01	0.15	10	0.0395538	p < 0.05
-0.5	0.0316228	0.1	0.01	0.25	10	0.045	p < 0.05
-0.5	0.0316228	0.1	0.01	0.3	10	0.046	p < 0.05
-0.5	0.0316228	0.1	0.01	0.5	10	0.05	p < 0.05
-0.5	0.0316228	0.1	0.1	0.1	10	0.347778	p < 0.05
-0.5	0.0316228	0.1	0.1	0.15	10	0.398374	p < 0.05
-0.5	0.0316228	0.1	0.1	0.25	10	0.499	p < 0.05
-0.5	0.0316228	0.1	0.1	0.3	10	0.551	p < 0.05
-0.5	0.0316228	0.1	0.1	0.5	10	0.652	p < 0.05
-0.5	0.0316228	0.1	0.25	0.1	10	0.906459	p < 0.05
-0.5	0.0316228	0.1	0.25	0.15	10	0.970256	p < 0.05
-0.5	0.0316228	0.1	0.25	0.25	10	0.991	p < 0.05
-0.5	0.0316228	0.1	0.25	0.3	10	0.993	p < 0.05
-0.5	0.0316228	0.1	0.25	0.5	10	0.998	p < 0.05
-0.5	0.0316228	0.316228	-0.25	0.1	10	0.260532	p < 0.05
-0.5	0.0316228	0.316228	-0.25	0.15	10	0.322416	p < 0.05
-0.5	0.0316228	0.316228	-0.25	0.25	10	0.38	p < 0.05
-0.5	0.0316228	0.316228	-0.25	0.3	10	0.416	p < 0.05
-0.5	0.0316228	0.316228	-0.25	0.5	10	0.522	p < 0.05
-0.5	0.0316228	0.316228	-0.1	0.1	10	0.0724324	p < 0.05
-0.5	0.0316228	0.316228	-0.1	0.15	10	0.0846075	p < 0.05
-0.5	0.0316228	0.316228	-0.1	0.25	10	0.0851703	p < 0.05
-0.5	0.0316228	0.316228	-0.1	0.3	10	0.085	p < 0.05
-0.5	0.0316228	0.316228	-0.1	0.5	10	0.134	p < 0.05
-0.5	0.0316228	0.316228	-0.01	0.1	10	0.0376523	p < 0.05
-0.5	0.0316228	0.316228	-0.01	0.15	10	0.0273279	p < 0.05
-0.5	0.0316228	0.316228	-0.01	0.25	10	0.035	p < 0.05
-0.5	0.0316228	0.316228	-0.01	0.3	10	0.038038	p < 0.05
-0.5	0.0316228	0.316228	-0.01	0.5	10	0.036036	p < 0.05
-0.5	0.0316228	0.316228	-0.001	0.1	10	0.0373216	p < 0.05
-0.5	0.0316228	0.316228	-0.001	0.15	10	0.0355691	p < 0.05
-0.5	0.0316228	0.316228	-0.001	0.25	10	0.038	p < 0.05
-0.5	0.0316228	0.316228	-0.001	0.3	10	0.038	p < 0.05
-0.5	0.0316228	0.316228	-0.001	0.5	10	0.04004	p < 0.05
-0.5	0.0316228	0.316228	0	0.1	10	0.0354767	p < 0.05
-0.5	0.0316228	0.316228	0	0.15	10	0.0285132	p < 0.05
-0.5	0.0316228	0.316228	0	0.25	10	0.033	p < 0.05
-0.5	0.0316228	0.316228	0	0.3	10	0.038	p < 0.05
-0.5	0.0316228	0.316228	0	0.5	10	0.04004	p < 0.05
-0.5	0.0316228	0.316228	0.001	0.1	10	0.039517	p < 0.05
-0.5	0.0316228	0.316228	0.001	0.15	10	0.0441026	p < 0.05
-0.5	0.0316228	0.316228	0.001	0.25	10	0.028	p < 0.05
-0.5	0.0316228	0.316228	0.001	0.3	10	0.029	p < 0.05
-0.5	0.0316228	0.316228	0.001	0.5	10	0.035	p < 0.05
-0.5	0.0316228	0.316228	0.01	0.1	10	0.0301399	p < 0.05
-0.5	0.0316228	0.316228	0.01	0.15	10	0.0334686	p < 0.05
-0.5	0.0316228	0.316228	0.01	0.25	10	0.042042	p < 0.05
-0.5	0.0316228	0.316228	0.01	0.3	10	0.031	p < 0.05
-0.5	0.0316228	0.316228	0.01	0.5	10	0.032032	p < 0.05
-0.5	0.0316228	0.316228	0.1	0.1	10	0.0722101	p < 0.05
-0.5	0.0316228	0.316228	0.1	0.15	10	0.0737705	p < 0.05
-0.5	0.0316228	0.316228	0.1	0.25	10	0.0890891	p < 0.05
-0.5	0.0316228	0.316228	0.1	0.3	10	0.092	p < 0.05
-0.5	0.0316228	0.316228	0.1	0.5	10	0.111111	p < 0.05
-0.5	0.0316228	0.316228	0.25	0.1	10	0.229923	p < 0.05
-0.5	0.0316228	0.316228	0.25	0.15	10	0.312309	p < 0.05
-0.5	0.0316228	0.316228	0.25	0.25	10	0.368737	p < 0.05
-0.5	0.0316228	0.316228	0.25	0.3	10	0.411	p < 0.05
-0.5	0.0316228	0.316228	0.25	0.5	10	0.521	p < 0.05
-0.5	0.1	0.0316228	-0.25	0.1	10	0.773319	p < 0.05
-0.5	0.1	0.0316228	-0.25	0.15	10	0.887424	p < 0.05
-0.5	0.1	0.0316228	-0.25	0.25	10	0.929	p < 0.05
-0.5	0.1	0.0316228	-0.25	0.3	10	0.953	p < 0.05
-0.5	0.1	0.0316228	-0.25	0.5	10	0.982	p < 0.05
-0.5	0.1	0.0316228	-0.1	0.1	10	0.204218	p < 0.05
-0.5	0.1	0.0316228	-0.1	0.15	10	0.282209	p < 0.05
-0.5	0.1	0.0316228	-0.1	0.25	10	0.318	p < 0.05
-0.5	0.1	0.0316228	-0.1	0.3	10	0.37037	p < 0.05
-0.5	0.1	0.0316228	-0.1	0.5	10	0.464464	p < 0.05
-0.5	0.1	0.0316228	-0.01	0.1	10	0.0550661	p < 0.05
-0.5	0.1	0.0316228	-0.01	0.15	10	0.0437882	p < 0.05
-0.5	0.1	0.0316228	-0.01	0.25	10	0.0480962	p < 0.05
-0.5	0.1	0.0316228	-0.01	0.3	10	0.058	p < 0.05
-0.5	0.1	0.0316228	-0.01	0.5	10	0.058	p < 0.05
-0.5	0.1	0.0316228	-0.001	0.1	10	0.0618221	p < 0.05
-0.5	0.1	0.0316228	-0.001	0.15	10	0.057732	p < 0.05
-0.5	0.1	0.0316228	-0.001	0.25	10	0.045	p < 0.05
-0.5	0.1	0.0316228	-0.001	0.3	10	0.044	p < 0.05
-0.5	0.1	0.0316228	-0.001	0.5	10	0.066	p < 0.05
-0.5	0.1	0.0316228	0	0.1	10	0.0568306	p < 0.05
-0.5	0.1	0.0316228	0	0.15	10	0.0597166	p < 0.05
-0.5	0.1	0.0316228	0	0.25	10	0.044	p < 0.05
-0.5	0.1	0.0316228	0	0.3	10	0.048	p < 0.05
-0.5	0.1	0.0316228	0	0.5	10	0.053	p < 0.05
-0.5	0.1	0.0316228	0.001	0.1	10	0.060307	p < 0.05
-0.5	0.1	0.0316228	0.001	0.15	10	0.052094	p < 0.05
-0.5	0.1	0.0316228	0.001	0.25	10	0.043043	p < 0.05
-0.5	0.1	0.0316228	0.001	0.3	10	0.049	p < 0.05
-0.5	0.1	0.0316228	0.001	0.5	10	0.043	p < 0.05
-0.5	0.1	0.0316228	0.01	0.1	10	0.0497788	p < 0.05
-0.5	0.1	0.0316228	0.01	0.15	10	0.0470348	p < 0.05
-0.5	0.1	0.0316228	0.01	0.25	10	0.048	p < 0.05
-0.5	0.1	0.0316228	0.01	0.3	10	0.05	p < 0.05
-0.5	0.1	0.0316228	0.01	0.5	10	0.054	p < 0.05
-0.5	0.1	0.0316228	0.1	0.1	10	0.243716	p < 0.05
-0.5	0.1	0.0316228	0.1	0.15	10	0.311224	p < 0.05
-0.5	0.1	0.0316228	0.1	0.25	10	0.322645	p < 0.05
-0.5	0.1	0.0316228	0.1	0.3	10	0.394394	p < 0.05
-0.5	0.1	0.0316228	0.1	0.5	10	0.456	p < 0.05
-0.5	0.1	0.0316228	0.25	0.1	10	0.806416	p < 0.05
-0.5	0.1	0.0316228	0.25	0.15	10	0.868769	p < 0.05
-0.5	0.1	0.0316228	0.25	0.25	10	0.935936	p < 0.05
-0.5	0.1	0.0316228	0.25	0.3	10	0.955	p < 0.05
-0.5	0.1	0.0316228	0.25	0.5	10	0.984	p < 0.05
-0.5	0.1	0.1	-0.25	0.1	10	0.680617	p < 0.05
-0.5	0.1	0.1	-0.25	0.15	10	0.7737	p < 0.05
-0.5	0.1	0.1	-0.25	0.25	10	0.863	p < 0.05
-0.5	0.1	0.1	-0.25	0.3	10	0.887	p < 0.05
-0.5	0.1	0.1	-0.25	0.5	10	0.96	p < 0.05
-0.5	0.1	0.1	-0.1	0.1	10	0.178174	p < 0.05
-0.5	0.1	0.1	-0.1	0.15	10	0.214868	p < 0.05
-0.5	0.1	0.1	-0.1	0.25	10	0.255255	p < 0.05
-0.5	0.1	0.1	-0.1	0.3	10	0.3	p < 0.05
-0.5	0.1	0.1	-0.1	0.5	10	0.346	p < 0.05
-0.5	0.1	0.1	-0.01	0.1	10	0.0528634	p < 0.05
-0.5	0.1	0.1	-0.01	0.15	10	0.0458248	p < 0.05
-0.5	0.1	0.1	-0.01	0.25	10	0.056	p < 0.05
-0.5	0.1	0.1	-0.01	0.3	10	0.042	p < 0.05
-0.5	0.1	0.1	-0.01	0.5	10	0.045	p < 0.05
-0.5	0.1	0.1	-0.001	0.1	10	0.0654308	p < 0.05
-0.5	0.1	0.1	-0.001	0.15	10	0.0431655	p < 0.05
-0.5	0.1	0.1	-0.001	0.25	10	0.0470942	p < 0.05
-0.5	0.1	0.1	-0.001	0.3	10	0.0580581	p < 0.05
-0.5	0.1	0.1	-0.001	0.5	10	0.045045	p < 0.05
-0.5	0.1	0.1	0	0.1	10	0.0428571	p < 0.05
-0.5	0.1	0.1	0	0.15	10	0.0590631	p < 0.05
-0.5	0.1	0.1	0	0.25	10	0.056	p < 0.05
-0.5	0.1	0.1	0	0.3	10	0.045	p < 0.05
-0.5	0.1	0.1	0	0.5	10	0.061	p < 0.05
-0.5	0.1	0.1	0.001	0.1	10	0.0443951	p < 0.05
-0.5	0.1	0.1	0.001	0.15	10	0.0551583	p < 0.05
-0.5	0.1	0.1	0.001	0.25	10	0.041041	p < 0.05
-0.5	0.1	0.1	0.001	0.3	10	0.045	p < 0.05
-0.5	0.1	0.1	0.001	0.5	10	0.05	p < 0.05
-0.5	0.1	0.1	0.01	0.1	10	0.0541436	p < 0.05
-0.5	0.1	0.1	0.01	0.15	10	0.0509165	p < 0.05
-0.5	0.1	0.1	0.01	0.25	10	0.05	p < 0.05
-0.5	0.1	0.1	0.01	0.3	10	0.045	p < 0.05
-0.5	0.1	0.1	0.01	0.5	10	0.043043	p < 0.05
-0.5	0.1	0.1	0.1	0.1	10	0.168478	p < 0.05
-0.5	0.1	0.1	0.1	0.15	10	0.218814	p < 0.05
-0.5	0.1	0.1	0.1	0.25	10	0.249	p < 0.05
-0.5	0.1	0.1	0.1	0.3	10	0.29	p < 0.05
-0.5	0.1	0.1	0.1	0.5	10	0.387	p < 0.05
-0.5	0.1	0.1	0.25	0.1	10	0.667028	p < 0.05
-0.5	0.1	0.1	0.25	0.15	10	0.763747	p < 0.05
-0.5	0.1	0.1	0.25	0.25	10	0.858	p < 0.05
-0.5	0.1	0.1	0.25	0.3	10	0.892	p < 0.05
-0.5	0.1	0.1	0.25	0.5	10	0.941	p < 0.05
-0.5	0.1	0.316228	-0.25	0.1	10	0.239734	p < 0.05
-0.5	0.1	0.316228	-0.25	0.15	10	0.259714	p < 0.05
-0.5	0.1	0.316228	-0.25	0.25	10	0.364729	p < 0.05
-0.5	0.1	0.316228	-0.25	0.3	10	0.417	p < 0.05
-0.5	0.1	0.316228	-0.25	0.5	10	0.487	p < 0.05
-0.5	0.1	0.316228	-0.1	0.1	10	0.0623608	p < 0.05
-0.5	0.1	0.316228	-0.1	0.15	10	0.0682281	p < 0.05
-0.5	0.1	0.316228	-0.1	0.25	10	0.0930931	p < 0.05
-0.5	0.1	0.316228	-0.1	0.3	10	0.097	p < 0.05
-0.5	0.1	0.316228	-0.1	0.5	10	0.0990991	p < 0.05
-0.5	0.1	0.316228	-0.01	0.1	10	0.0431894	p < 0.05
-0.5	0.1	0.316228	-0.01	0.15	10	0.0316004	p < 0.05
-0.5	0.1	0.316228	-0.01	0.25	10	0.041041	p < 0.05
-0.5	0.1	0.316228	-0.01	0.3	10	0.031	p < 0.05
-0.5	0.1	0.316228	-0.01	0.5	10	0.045	p < 0.05
-0.5	0.1	0.316228	-0.001	0.1	10	0.036626	p < 0.05
-0.5	0.1	0.316228	-0.001	0.15	10	0.0438328	p < 0.05
-0.5	0.1	0.316228	-0.001	0.25	10	0.034034	p < 0.05
-0.5	0.1	0.316228	-0.001	0.3	10	0.041041	p < 0.05
-0.5	0.1	0.316228	-0.001	0.5	10	0.037037	p < 0.05
-0.5	0.1	0.316228	0	0.1	10	0.034141	p < 0.05
-0.5	0.1	0.316228	0	0.15	10	0.0539166	p < 0.05
-0.5	0.1	0.316228	0	0.25	10	0.029029	p < 0.05
-0.5	0.1	0.316228	0	0.3	10	0.039	p < 0.05
-0.5	0.1	0.316228	0	0.5	10	0.041041	p < 0.05
-0.5	0.1	0.316228	0.001	0.1	10	0.0402174	p < 0.05
-0.5	0.1	0.316228	0.001	0.15	10	0.0549898	p < 0.05
-0.5	0.1	0.316228	0.001	0.25	10	0.0531595	p < 0.05
-0.5	0.1	0.316228	0.001	0.3	10	0.045	p < 0.05
-0.5	0.1	0.316228	0.001	0.5	10	0.033	p < 0.05
-0.5	0.1	0.316228	0.01	0.1	10	0.0397351	p < 0.05
-0.5	0.1	0.316228	0.01	0.15	10	0.0377166	p < 0.05
-0.5	0.1	0.316228	0.01	0.25	10	0.0370741	p < 0.05
-0.5	0.1	0.316228	0.01	0.3	10	0.031031	p < 0.05
-0.5	0.1	0.316228	0.01	0.5	10	0.047	p < 0.05
-0.5	0.1	0.316228	0.1	0.1	10	0.069869	p < 0.05
-0.5	0.1	0.316228	0.1	0.15	10	0.0762101	p < 0.05
-0.5	0.1	0.316228	0.1	0.25	10	0.088	p < 0.05
-0.5	0.1	0.316228	0.1	0.3	10	0.107	p < 0.05
-0.5	0.1	0.316228	0.1	0.5	10	0.104104	p < 0.05
-0.5	0.1	0.316228	0.25	0.1	10	0.222469	p < 0.05
-0.5	0.1	0.316228	0.25	0.15	10	0.275407	p < 0.05
-0.5	0.1	0.316228	0.25	0.25	10	0.357071	p < 0.05
-0.5	0.1	0.316228	0.25	0.3	10	0.405	p < 0.05
-0.5	0.1	0.316228	0.25	0.5	10	0.461	p < 0.05
-0.5	0.316228	0.0316228	-0.25	0.1	10	0.181015	p < 0.05
-0.5	0.316228	0.0316228	-0.25	0.15	10	0.179775	p < 0.05
-0.5	0.316228	0.0316228	-0.25	0.25	10	0.234	p < 0.05
-0.5	0.316228	0.0316228	-0.25	0.3	10	0.249	p < 0.05
-0.5	0.316228	0.0316228	-0.25	0.5	10	0.329	p < 0.05
-0.5	0.316228	0.0316228	-0.1	0.1	10	0.0735931	p < 0.05
-0.5	0.316228	0.0316228	-0.1	0.15	10	0.0805301	p < 0.05
-0.5	0.316228	0.0316228	-0.1	0.25	10	0.096	p < 0.05
-0.5	0.316228	0.0316228	-0.1	0.3	10	0.093	p < 0.05
-0.5	0.316228	0.0316228	-0.1	0.5	10	0.0930931	p < 0.05
-0.5	0.316228	0.0316228	-0.01	0.1	10	0.0511425	p < 0.05
-0.5	0.316228	0.0316228	-0.01	0.15	10	0.0621814	p < 0.05
-0.5	0.316228	0.0316228	-0.01	0.25	10	0.045	p < 0.05
-0.5	0.316228	0.0316228	-0.01	0.3	10	0.045	p < 0.05
-0.5	0.316228	0.0316228	-0.01	0.5	10	0.039	p < 0.05
-0.5	0.316228	0.0316228	-0.001	0.1	10	0.0527473	p < 0.05
-0.5	0.316228	0.0316228	-0.001	0.15	10	0.0356053	p < 0.05
-0.5	0.316228	0.0316228	-0.001	0.25	10	0.047	p < 0.05
-0.5	0.316228	0.0316228	-0.001	0.3	10	0.052	p < 0.05
-0.5	0.316228	0.0316228	-0.001	0.5	10	0.056	p < 0.05
-0.5	0.316228	0.0316228	0	0.1	10	0.0539054	p < 0.05
-0.5	0.316228	0.0316228	0	0.15	10	0.0400411	p < 0.05
-0.5	0.316228	0.0316228	0	0.25	10	0.053	p < 0.05
-0.5	0.316228	0.0316228	0	0.3	10	0.056	p < 0.05
-0.5	0.316228	0.0316228	0	0.5	10	0.049	p < 0.05
-0.5	0.316228	0.0316228	0.001	0.1	10	0.0509209	p < 0.05
-0.5	0.316228	0.0316228	0.001	0.15	10	0.0408998	p < 0.05
-0.5	0.316228	0.0316228	0.001	0.25	10	0.0511535	p < 0.05
-0.5	0.316228	0.0316228	0.001	0.3	10	0.052	p < 0.05
-0.5	0.316228	0.0316228	0.001	0.5	10	0.054	p < 0.05
-0.5	0.316228	0.0316228	0.01	0.1	10	0.0625686	p < 0.05
-0.5	0.316228	0.0316228	0.01	0.15	10	0.0417091	p < 0.05
-0.5	0.316228	0.0316228	0.01	0.25	10	0.05	p < 0.05
-0.5	0.316228	0.0316228	0.01	0.3	10	0.055	p < 0.05
-0.5	0.316228	0.0316228	0.01	0.5	10	0.046	p < 0.05
-0.5	0.316228	0.0316228	0.1	0.1	10	0.062975	p < 0.05
-0.5	0.316228	0.0316228	0.1	0.15	10	0.0770791	p < 0.05
-0.5	0.316228	0.0316228	0.1	0.25	10	0.0781563	p < 0.05
-0.5	0.316228	0.0316228	0.1	0.3	10	0.0840841	p < 0.05
-0.5	0.316228	0.0316228	0.1	0.5	10	0.0960961	p < 0.05
-0.5	0.316228	0.0316228	0.25	0.1	10	0.160173	p < 0.05
-0.5	0.316228	0.0316228	0.25	0.15	10	0.191837	p < 0.05
-0.5	0.316228	0.0316228	0.25	0.25	10	0.241725	p < 0.05
-0.5	0.316228	0.0316228	0.25	0.3	10	0.281	p < 0.05
-0.5	0.316228	0.0316228	0.25	0.5	10	0.357	p < 0.05
-0.5	0.316228	0.1	-0.25	0.1	10	0.147059	p < 0.05
-0.5	0.316228	0.1	-0.25	0.15	10	0.22528	p < 0.05
-0.5	0.316228	0.1	-0.25	0.25	10	0.243	p < 0.05
-0.5	0.316228	0.1	-0.25	0.3	10	0.255	p < 0.05
-0.5	0.316228	0.1	-0.25	0.5	10	0.323	p < 0.05
-0.5	0.316228	0.1	-0.1	0.1	10	0.0687361	p < 0.05
-0.5	0.316228	0.1	-0.1	0.15	10	0.0732714	p < 0.05
-0.5	0.316228	0.1	-0.1	0.25	10	0.083	p < 0.05
-0.5	0.316228	0.1	-0.1	0.3	10	0.09	p < 0.05
-0.5	0.316228	0.1	-0.1	0.5	10	0.085	p < 0.05
-0.5	0.316228	0.1	-0.01	0.1	10	0.0435754	p < 0.05
-0.5	0.316228	0.1	-0.01	0.15	10	0.0560652	p < 0.05
-0.5	0.316228	0.1	-0.01	0.25	10	0.049	p < 0.05
-0.5	0.316228	0.1	-0.01	0.3	10	0.0530531	p < 0.05
-0.5	0.316228	0.1	-0.01	0.5	10	0.034	p < 0.05
-0.5	0.316228	0.1	-0.001	0.1	10	0.0465368	p < 0.05
-0.5	0.316228	0.1	-0.001	0.15	10	0.0556701	p < 0.05
-0.5	0.316228	0.1	-0.001	0.25	10	0.0500501	p < 0.05
-0.5	0.316228	0.1	-0.001	0.3	10	0.056	p < 0.05
-0.5	0.316228	0.1	-0.001	0.5	10	0.054	p < 0.05
-0.5	0.316228	0.1	0	0.1	10	0.0526316	p < 0.05
-0.5	0.316228	0.1	0	0.15	10	0.0490296	p < 0.05
-0.5	0.316228	0.1	0	0.25	10	0.04	p < 0.05
-0.5	0.316228	0.1	0	0.3	10	0.052	p < 0.05
-0.5	0.316228	0.1	0	0.5	10	0.055	p < 0.05
-0.5	0.316228	0.1	0.001	0.1	10	0.0432852	p < 0.05
-0.5	0.316228	0.1	0.001	0.15	10	0.0481557	p < 0.05
-0.5	0.316228	0.1	0.001	0.25	10	0.052	p < 0.05
-0.5	0.316228	0.1	0.001	0.3	10	0.062	p < 0.05
-0.5	0.316228	0.1	0.001	0.5	10	0.043	p < 0.05
-0.5	0.316228	0.1	0.01	0.1	10	0.0519337	p < 0.05
-0.5	0.316228	0.1	0.01	0.15	10	0.0601427	p < 0.05
-0.5	0.316228	0.1	0.01	0.25	10	0.0570571	p < 0.05
-0.5	0.316228	0.1	0.01	0.3	10	0.052	p < 0.05
-0.5	0.316228	0.1	0.01	0.5	10	0.046	p < 0.05
-0.5	0.316228	0.1	0.1	0.1	10	0.071116	p < 0.05
-0.5	0.316228	0.1	0.1	0.15	10	0.0740741	p < 0.05
-0.5	0.316228	0.1	0.1	0.25	10	0.0560561	p < 0.05
-0.5	0.316228	0.1	0.1	0.3	10	0.078	p < 0.05
-0.5	0.316228	0.1	0.1	0.5	10	0.0820821	p < 0.05
-0.5	0.316228	0.1	0.25	0.1	10	0.167396	p < 0.05
-0.5	0.316228	0.1	0.25	0.15	10	0.197169	p < 0.05
-0.5	0.316228	0.1	0.25	0.25	10	0.249499	p < 0.05
-0.5	0.316228	0.1	0.25	0.3	10	0.267267	p < 0.05
-0.5	0.316228	0.1	0.25	0.5	10	0.329	p < 0.05
-0.5	0.316228	0.316228	-0.25	0.1	10	0.128371	p < 0.05
-0.5	0.316228	0.316228	-0.25	0.15	10	0.144025	p < 0.05
-0.5	0.316228	0.316228	-0.25	0.25	10	0.196	p < 0.05
-0.5	0.316228	0.316228	-0.25	0.3	10	0.179	p < 0.05
-0.5	0.316228	0.316228	-0.25	0.5	10	0.257	p < 0.05
-0.5	0.316228	0.316228	-0.1	0.1	10	0.0628507	p < 0.05
-0.5	0.316228	0.316228	-0.1	0.15	10	0.0670051	p < 0.05
-0.5	0.316228	0.316228	-0.1	0.25	10	0.074	p < 0.05
-0.5	0.316228	0.316228	-0.1	0.3	10	0.078	p < 0.05
-0.5	0.316228	0.316228	-0.1	0.5	10	0.072	p < 0.05
-0.5	0.316228	0.316228	-0.01	0.1	10	0.0609358	p < 0.05
-0.5	0.316228	0.316228	-0.01	0.15	10	0.0451282	p < 0.05
-0.5	0.316228	0.316228	-0.01	0.25	10	0.0540541	p < 0.05
-0.5	0.316228	0.316228	-0.01	0.3	10	0.048	p < 0.05
-0.5	0.316228	0.316228	-0.01	0.5	10	0.039	p < 0.05
-0.5	0.316228	0.316228	-0.001	0.1	10	0.0395604	p < 0.05
-0.5	0.316228	0.316228	-0.001	0.15	10	0.0578093	p < 0.05
-0.5	0.316228	0.316228	-0.001	0.25	10	0.0590591	p < 0.05
-0.5	0.316228	0.316228	-0.001	0.3	10	0.04	p < 0.05
-0.5	0.316228	0.316228	-0.001	0.5	10	0.051	p < 0.05
-0.5	0.316228	0.316228	0	0.1	10	0.05131	p < 0.05
-0.5	0.316228	0.316228	0	0.15	10	0.057377	p < 0.05
-0.5	0.316228	0.316228	0	0.25	10	0.0490982	p < 0.05
-0.5	0.316228	0.316228	0	0.3	10	0.045045	p < 0.05
-0.5	0.316228	0.316228	0	0.5	10	0.049	p < 0.05
-0.5	0.316228	0.316228	0.001	0.1	10	0.053203	p < 0.05
-0.5	0.316228	0.316228	0.001	0.15	10	0.0519348	p < 0.05
-0.5	0.316228	0.316228	0.001	0.25	10	0.0550551	p < 0.05
-0.5	0.316228	0.316228	0.001	0.3	10	0.054	p < 0.05
-0.5	0.316228	0.316228	0.001	0.5	10	0.051	p < 0.05
-0.5	0.316228	0.316228	0.01	0.1	10	0.0432852	p < 0.05
-0.5	0.316228	0.316228	0.01	0.15	10	0.0577508	p < 0.05
-0.5	0.316228	0.316228	0.01	0.25	10	0.0570571	p < 0.05
-0.5	0.316228	0.316228	0.01	0.3	10	0.044	p < 0.05
-0.5	0.316228	0.316228	0.01	0.5	10	0.035	p < 0.05
-0.5	0.316228	0.316228	0.1	0.1	10	0.0718232	p < 0.05
-0.5	0.316228	0.316228	0.1	0.15	10	0.0721545	p < 0.05
-0.5	0.316228	0.316228	0.1	0.25	10	0.067	p < 0.05
-0.5	0.316228	0.316228	0.1	0.3	10	0.091	p < 0.05
-0.5	0.316228	0.316228	0.1	0.5	10	0.0770771	p < 0.05
-0.5	0.316228	0.316228	0.25	0.1	10	0.118834	p < 0.05
-0.5	0.316228	0.316228	0.25	0.15	10	0.133603	p < 0.05
-0.5	0.316228	0.316228	0.25	0.25	10	0.161323	p < 0.05
-0.5	0.316228	0.316228	0.25	0.3	10	0.194	p < 0.05
-0.5	0.316228	0.316228	0.25	0.5	10	0.235	p < 0.05
0	0.0316228	0.0316228	-0.25	0.1	10	1	p < 0.05
0	0.0316228	0.0316228	-0.25	0.15	10	1	p < 0.05
0	0.0316228	0.0316228	-0.25	0.25	10	1	p < 0.05
0	0.0316228	0.0316228	-0.25	0.3	10	1	p < 0.05
0	0.0316228	0.0316228	-0.25	0.5	10	1	p < 0.05
0	0.0316228	0.0316228	-0.1	0.1	10	0.815789	p < 0.05
0	0.0316228	0.0316228	-0.1	0.15	10	0.902141	p < 0.05
0	0.0316228	0.0316228	-0.1	0.25	10	0.961	p < 0.05
0	0.0316228	0.0316228	-0.1	0.3	10	0.975	p < 0.05
0	0.0316228	0.0316228	-0.1	0.5	10	0.984	p < 0.05
0	0.0316228	0.0316228	-0.01	0.1	10	0.064978	p < 0.05
0	0.0316228	0.0316228	-0.01	0.15	10	0.0734694	p < 0.05
0	0.0316228	0.0316228	-0.01	0.25	10	0.0790791	p < 0.05
0	0.0316228	0.0316228	-0.01	0.3	10	0.078	p < 0.05
0	0.0316228	0.0316228	-0.01	0.5	10	0.0750751	p < 0.05
0	0.0316228	0.0316228	-0.001	0.1	10	0.0392585	p < 0.05
0	0.0316228	0.0316228	-0.001	0.15	10	0.0531697	p < 0.05
0	0.0316228	0.0316228	-0.001	0.25	10	0.042	p < 0.05
0	0.0316228	0.0316228	-0.001	0.3	10	0.05	p < 0.05
0	0.0316228	0.0316228	-0.001	0.5	10	0.055	p < 0.05
0	0.0316228	0.0316228	0	0.1	10	0.0394304	p < 0.05
0	0.0316228	0.0316228	0	0.15	10	0.0417941	p < 0.05
0	0.0316228	0.0316228	0	0.25	10	0.064	p < 0.05
0	0.0316228	0.0316228	0	0.3	10	0.0480962	p < 0.05
0	0.0316228	0.0316228	0	0.5	10	0.044044	p < 0.05
0	0.0316228	0.0316228	0.001	0.1	10	0.0641593	p < 0.05
0	0.0316228	0.0316228	0.001	0.15	10	0.038736	p < 0.05
0	0.0316228	0.0316228	0.001	0.25	10	0.048	p < 0.05
0	0.0316228	0.0316228	0.001	0.3	10	0.06	p < 0.05
0	0.0316228	0.0316228	0.001	0.5	10	0.044	p < 0.05
0	0.0316228	0.0316228	0.01	0.1	10	0.0653378	p < 0.05
0	0.0316228	0.0316228	0.01	0.15	10	0.0590031	p < 0.05
0	0.0316228	0.0316228	0.01	0.25	10	0.0521565	p < 0.05
0	0.0316228	0.0316228	0.01	0.3	10	0.069	p < 0.05
0	0.0316228	0.0316228	0.01	0.5	10	0.073	p < 0.05
0	0.0316228	0.0316228	0.1	0.1	10	0.818872	p < 0.05
0	0.0316228	0.0316228	0.1	0.15	10	0.912155	p < 0.05
0	0.0316228	0.0316228	0.1	0.25	10	0.952906	p < 0.05
0	0.0316228	0.0316228	0.1	0.3	10	0.974	p < 0.05
0	0.0316228	0.0316228	0.1	0.5	10	0.983	p < 0.05
0	0.0316228	0.0316228	0.25	0.1	10	0.998914	p < 0.05
0	0.0316228	0.0316228	0.25	0.15	10	1	p < 0.05
0	0.0316228	0.0316228	0.25	0.25	10	1	p < 0.05
0	0.0316228	0.0316228	0.25	0.3	10	1	p < 0.05
0	0.0316228	0.0316228	0.25	0.5	10	1	p < 0.05
0	0.0316228	0.1	-0.25	0.1	10	0.9163	p < 0.05
0	0.0316228	0.1	-0.25	0.15	10	0.965377	p < 0.05
0	0.0316228	0.1	-0.25	0.25	10	0.986974	p < 0.05
0	0.0316228	0.1	-0.25	0.3	10	0.996	p < 0.05
0	0.0316228	0.1	-0.25	0.5	10	0.998	p < 0.05
0	0.0316228	0.1	-0.1	0.1	10	0.324176	p < 0.05
0	0.0316228	0.1	-0.1	0.15	10	0.401631	p < 0.05
0	0.0316228	0.1	-0.1	0.25	10	0.522044	p < 0.05
0	0.0316228	0.1	-0.1	0.3	10	0.567	p < 0.05
0	0.0316228	0.1	-0.1	0.5	10	0.657	p < 0.05
0	0.0316228	0.1	-0.01	0.1	10	0.039604	p < 0.05
0	0.0316228	0.1	-0.01	0.15	10	0.0437882	p < 0.05
0	0.0316228	0.1	-0.01	0.25	10	0.046046	p < 0.05
0	0.0316228	0.1	-0.01	0.3	10	0.0510511	p < 0.05
0	0.0316228	0.1	-0.01	0.5	10	0.0511022	p < 0.05
0	0.0316228	0.1	-0.001	0.1	10	0.0348584	p < 0.05
0	0.0316228	0.1	-0.001	0.15	10	0.0483042	p < 0.05
0	0.0316228	0.1	-0.001	0.25	10	0.038	p < 0.05
0	0.0316228	0.1	-0.001	0.3	10	0.042	p < 0.05
0	0.0316228	0.1	-0.001	0.5	10	0.034	p < 0.05
0	0.0316228	0.1	0	0.1	10	0.0296378	p < 0.05
0	0.0316228	0.1	0	0.15	10	0.0359712	p < 0.05
0	0.0316228	0.1	0	0.25	10	0.042	p < 0.05
0	0.0316228	0.1	0	0.3	10	0.042	p < 0.05
0	0.0316228	0.1	0	0.5	10	0.049049	p < 0.05
0	0.0316228	0.1	0.001	0.1	10	0.0442968	p < 0.05
0	0.0316228	0.1	0.001	0.15	10	0.0335707	p < 0.05
0	0.0316228	0.1	0.001	0.25	10	0.0410822	p < 0.05
0	0.0316228	0.1	0.001	0.3	10	0.039	p < 0.05
0	0.0316228	0.1	0.001	0.5	10	0.029029	p < 0.05
0	0.0316228	0.1	0.01	0.1	10	0.0462555	p < 0.05
0	0.0316228	0.1	0.01	0.15	10	0.0507614	p < 0.05
0	0.0316228	0.1	0.01	0.25	10	0.0380762	p < 0.05
0	0.0316228	0.1	0.01	0.3	10	0.045	p < 0.05
0	0.0316228	0.1	0.01	0.5	10	0.044	p < 0.05
0	0.0316228	0.1	0.1	0.1	10	0.294444	p < 0.05
0	0.0316228	0.1	0.1	0.15	10	0.427403	p < 0.05
0	0.0316228	0.1	0.1	0.25	10	0.525526	p < 0.05
0	0.0316228	0.1	0.1	0.3	10	0.561	p < 0.05
0	0.0316228	0.1	0.1	0.5	10	0.672	p < 0.05
0	0.0316228	0.1	0.25	0.1	10	0.931298	p < 0.05
0	0.0316228	0.1	0.25	0.15	10	0.975535	p < 0.05
0	0.0316228	0.1	0.25	0.25	10	0.996	p < 0.05
0	0.0316228	0.1	0.25	0.3	10	0.994	p < 0.05
0	0.0316228	0.1	0.25	0.5	10	1	p < 0.05
0	0.0316228	0.316228	-0.25	0.1	10	0.238303	p < 0.05
0	0.0316228	0.316228	-0.25	0.15	10	0.308629	p < 0.05
0	0.0316228	0.316228	-0.25	0.25	10	0.398398	p < 0.05
0	0.0316228	0.316228	-0.25	0.3	10	0.423	p < 0.05
0	0.0316228	0.316228	-0.25	0.5	10	0.547	p < 0.05
0	0.0316228	0.316228	-0.1	0.1	10	0.0616062	p < 0.05
0	0.0316228	0.316228	-0.1	0.15	10	0.0846939	p < 0.05
0	0.0316228	0.316228	-0.1	0.25	10	0.101	p < 0.05
0	0.0316228	0.316228	-0.1	0.3	10	0.089	p < 0.05
0	0.0316228	0.316228	-0.1	0.5	10	0.11011	p < 0.05
0	0.0316228	0.316228	-0.01	0.1	10	0.0448578	p < 0.05
0	0.0316228	0.316228	-0.01	0.15	10	0.0317949	p < 0.05
0	0.0316228	0.316228	-0.01	0.25	10	0.044	p < 0.05
0	0.0316228	0.316228	-0.01	0.3	10	0.037	p < 0.05
0	0.0316228	0.316228	-0.01	0.5	10	0.0341023	p < 0.05
0	0.0316228	0.316228	-0.001	0.1	10	0.0319735	p < 0.05
0	0.0316228	0.316228	-0.001	0.15	10	0.0385396	p < 0.05
0	0.0316228	0.316228	-0.001	0.25	10	0.032032	p < 0.05
0	0.0316228	0.316228	-0.001	0.3	10	0.036	p < 0.05
0	0.0316228	0.316228	-0.001	0.5	10	0.032	p < 0.05
0	0.0316228	0.316228	0	0.1	10	0.0255556	p < 0.05
0	0.0316228	0.316228	0	0.15	10	0.0316327	p < 0.05
0	0.0316228	0.316228	0	0.25	10	0.03	p < 0.05
0	0.0316228	0.316228	0	0.3	10	0.048	p < 0.05
0	0.0316228	0.316228	0	0.5	10	0.042	p < 0.05
0	0.0316228	0.316228	0.001	0.1	10	0.0310078	p < 0.05
0	0.0316228	0.316228	0.001	0.15	10	0.025641	p < 0.05
0	0.0316228	0.316228	0.001	0.25	10	0.0300601	p < 0.05
0	0.0316228	0.316228	0.001	0.3	10	0.038	p < 0.05
0	0.0316228	0.316228	0.001	0.5	10	0.036	p < 0.05
0	0.0316228	0.316228	0.01	0.1	10	0.0428571	p < 0.05
0	0.0316228	0.316228	0.01	0.15	10	0.0288066	p < 0.05
0	0.0316228	0.316228	0.01	0.25	10	0.0380762	p < 0.05
0	0.0316228	0.316228	0.01	0.3	10	0.034	p < 0.05
0	0.0316228	0.316228	0.01	0.5	10	0.044	p < 0.05
0	0.0316228	0.316228	0.1	0.1	10	0.0591457	p < 0.05
0	0.0316228	0.316228	0.1	0.15	10	0.0689655	p < 0.05
0	0.0316228	0.316228	0.1	0.25	10	0.079	p < 0.05
0	0.0316228	0.316228	0.1	0.3	10	0.09	p < 0.05
0	0.0316228	0.316228	0.1	0.5	10	0.118118	p < 0.05
0	0.0316228	0.316228	0.25	0.1	10	0.24366	p < 0.05
0	0.0316228	0.316228	0.25	0.15	10	0.297546	p < 0.05
0	0.0316228	0.316228	0.25	0.25	10	0.373	p < 0.05
0	0.0316228	0.316228	0.25	0.3	10	0.451	p < 0.05
0	0.0316228	0.316228	0.25	0.5	10	0.535	p < 0.05
0	0.1	0.0316228	-0.25	0.1	10	0.806346	p < 0.05
0	0.1	0.0316228	-0.25	0.15	10	0.873598	p < 0.05
0	0.1	0.0316228	-0.25	0.25	10	0.940941	p < 0.05
0	0.1	0.0316228	-0.25	0.3	10	0.95	p < 0.05
0	0.1	0.0316228	-0.25	0.5	10	0.983	p < 0.05
0	0.1	0.0316228	-0.1	0.1	10	0.227322	p < 0.05
0	0.1	0.0316228	-0.1	0.15	10	0.281314	p < 0.05
0	0.1	0.0316228	-0.1	0.25	10	0.35035	p < 0.05
0	0.1	0.0316228	-0.1	0.3	10	0.383	p < 0.05
0	0.1	0.0316228	-0.1	0.5	10	0.469	p < 0.05
0	0.1	0.0316228	-0.01	0.1	10	0.0429515	p < 0.05
0	0.1	0.0316228	-0.01	0.15	10	0.0696008	p < 0.05
0	0.1	0.0316228	-0.01	0.25	10	0.0571142	p < 0.05
0	0.1	0.0316228	-0.01	0.3	10	0.056	p < 0.05
0	0.1	0.0316228	-0.01	0.5	10	0.048	p < 0.05
0	0.1	0.0316228	-0.001	0.1	10	0.0599782	p < 0.05
0	0.1	0.0316228	-0.001	0.15	10	0.0548223	p < 0.05
0	0.1	0.0316228	-0.001	0.25	10	0.0610611	p < 0.05
0	0.1	0.0316228	-0.001	0.3	10	0.049	p < 0.05
0	0.1	0.0316228	-0.001	0.5	10	0.054	p < 0.05
0	0.1	0.0316228	0	0.1	10	0.0507166	p < 0.05
0	0.1	0.0316228	0	0.15	10	0.0610376	p < 0.05
0	0.1	0.0316228	0	0.25	10	0.047047	p < 0.05
0	0.1	0.0316228	0	0.3	10	0.042	p < 0.05
0	0.1	0.0316228	0	0.5	10	0.046	p < 0.05
0	0.1	0.0316228	0.001	0.1	10	0.0533769	p < 0.05
0	0.1	0.0316228	0.001	0.15	10	0.0479592	p < 0.05
0	0.1	0.0316228	0.001	0.25	10	0.0570571	p < 0.05
0	0.1	0.0316228	0.001	0.3	10	0.045	p < 0.05
0	0.1	0.0316228	0.001	0.5	10	0.05	p < 0.05
0	0.1	0.0316228	0.01	0.1	10	0.0363837	p < 0.05
0	0.1	0.0316228	0.01	0.15	10	0.0632653	p < 0.05
0	0.1	0.0316228	0.01	0.25	10	0.0600601	p < 0.05
0	0.1	0.0316228	0.01	0.3	10	0.048	p < 0.05
0	0.1	0.0316228	0.01	0.5	10	0.043	p < 0.05
0	0.1	0.0316228	0.1	0.1	10	0.225914	p < 0.05
0	0.1	0.0316228	0.1	0.15	10	0.279022	p < 0.05
0	0.1	0.0316228	0.1	0.25	10	0.345345	p < 0.05
0	0.1	0.0316228	0.1	0.3	10	0.365	p < 0.05
0	0.1	0.0316228	0.1	0.5	10	0.451	p < 0.05
0	0.1	0.0316228	0.25	0.1	10	0.796518	p < 0.05
0	0.1	0.0316228	0.25	0.15	10	0.891947	p < 0.05
0	0.1	0.0316228	0.25	0.25	10	0.947	p < 0.05
0	0.1	0.0316228	0.25	0.3	10	0.95	p < 0.05
0	0.1	0.0316228	0.25	0.5	10	0.982	p < 0.05
0	0.1	0.1	-0.25	0.1	10	0.647189	p < 0.05
0	0.1	0.1	-0.25	0.15	10	0.772308	p < 0.05
0	0.1	0.1	-0.25	0.25	10	0.859719	p < 0.05
0	0.1	0.1	-0.25	0.3	10	0.89	p < 0.05
0	0.1	0.1	-0.25	0.5	10	0.946	p < 0.05
0	0.1	0.1	-0.1	0.1	10	0.172949	p < 0.05
0	0.1	0.1	-0.1	0.15	10	0.217701	p < 0.05
0	0.1	0.1	-0.1	0.25	10	0.226226	p < 0.05
0	0.1	0.1	-0.1	0.3	10	0.279	p < 0.05
0	0.1	0.1	-0.1	0.5	10	0.348	p < 0.05
0	0.1	0.1	-0.01	0.1	10	0.0462046	p < 0.05
0	0.1	0.1	-0.01	0.15	10	0.0475709	p < 0.05
0	0.1	0.1	-0.01	0.25	10	0.0610611	p < 0.05
0	0.1	0.1	-0.01	0.3	10	0.061	p < 0.05
0	0.1	0.1	-0.01	0.5	10	0.04004	p < 0.05
0	0.1	0.1	-0.001	0.1	10	0.0547046	p < 0.05
0	0.1	0.1	-0.001	0.15	10	0.044898	p < 0.05
0	0.1	0.1	-0.001	0.25	10	0.047047	p < 0.05
0	0.1	0.1	-0.001	0.3	10	0.047	p < 0.05
0	0.1	0.1	-0.001	0.5	10	0.044	p < 0.05
0	0.1	0.1	0	0.1	10	0.0422993	p < 0.05
0	0.1	0.1	0	0.15	10	0.0492813	p < 0.05
0	0.1	0.1	0	0.25	10	0.063	p < 0.05
0	0.1	0.1	0	0.3	10	0.062	p < 0.05
0	0.1	0.1	0	0.5	10	0.046	p < 0.05
0	0.1	0.1	0.001	0.1	10	0.0472527	p < 0.05
0	0.1	0.1	0.001	0.15	10	0.0460594	p < 0.05
0	0.1	0.1	0.001	0.25	10	0.0510511	p < 0.05
0	0.1	0.1	0.001	0.3	10	0.041	p < 0.05
0	0.1	0.1	0.001	0.5	10	0.047	p < 0.05
0	0.1	0.1	0.01	0.1	10	0.0604396	p < 0.05
0	0.1	0.1	0.01	0.15	10	0.0490296	p < 0.05
0	0.1	0.1	0.01	0.25	10	0.048	p < 0.05
0	0.1	0.1	0.01	0.3	10	0.052	p < 0.05
0	0.1	0.1	0.01	0.5	10	0.054	p < 0.05
0	0.1	0.1	0.1	0.1	10	0.177243	p < 0.05
0	0.1	0.1	0.1	0.15	10	0.23172	p < 0.05
0	0.1	0.1	0.1	0.25	10	0.234	p < 0.05
0	0.1	0.1	0.1	0.3	10	0.28	p < 0.05
0	0.1	0.1	0.1	0.5	10	0.38	p < 0.05
0	0.1	0.1	0.25	0.1	10	0.678261	p < 0.05
0	0.1	0.1	0.25	0.15	10	0.760981	p < 0.05
0	0.1	0.1	0.25	0.25	10	0.855	p < 0.05
0	0.1	0.1	0.25	0.3	10	0.9	p < 0.05
0	0.1	0.1	0.25	0.5	10	0.941	p < 0.05
0	0.1	0.316228	-0.25	0.1	10	0.196057	p < 0.05
0	0.1	0.316228	-0.25	0.15	10	0.262677	p < 0.05
0	0.1	0.316228	-0.25	0.25	10	0.356356	p < 0.05
0	0.1	0.316228	-0.25	0.3	10	0.39	p < 0.05
0	0.1	0.316228	-0.25	0.5	10	0.481481	p < 0.05
0	0.1	0.316228	-0.1	0.1	10	0.0793478	p < 0.05
0	0.1	0.316228	-0.1	0.15	10	0.0826531	p < 0.05
0	0.1	0.316228	-0.1	0.25	10	0.087	p < 0.05
0	0.1	0.316228	-0.1	0.3	10	0.1	p < 0.05
0	0.1	0.316228	-0.1	0.5	10	0.092	p < 0.05
0	0.1	0.316228	-0.01	0.1	10	0.0469945	p < 0.05
0	0.1	0.316228	-0.01	0.15	10	0.0346585	p < 0.05
0	0.1	0.316228	-0.01	0.25	10	0.038	p < 0.05
0	0.1	0.316228	-0.01	0.3	10	0.042	p < 0.05
0	0.1	0.316228	-0.01	0.5	10	0.036	p < 0.05
0	0.1	0.316228	-0.001	0.1	10	0.0380435	p < 0.05
0	0.1	0.316228	-0.001	0.15	10	0.0315682	p < 0.05
0	0.1	0.316228	-0.001	0.25	10	0.048	p < 0.05
0	0.1	0.316228	-0.001	0.3	10	0.04	p < 0.05
0	0.1	0.316228	-0.001	0.5	10	0.044	p < 0.05
0	0.1	0.316228	0	0.1	10	0.0196292	p < 0.05
0	0.1	0.316228	0	0.15	10	0.0356779	p < 0.05
0	0.1	0.316228	0	0.25	10	0.041	p < 0.05
0	0.1	0.316228	0	0.3	10	0.037	p < 0.05
0	0.1	0.316228	0	0.5	10	0.043	p < 0.05
0	0.1	0.316228	0.001	0.1	10	0.0330033	p < 0.05
0	0.1	0.316228	0.001	0.15	10	0.0515672	p < 0.05
0	0.1	0.316228	0.001	0.25	10	0.037	p < 0.05
0	0.1	0.316228	0.001	0.3	10	0.036	p < 0.05
0	0.1	0.316228	0.001	0.5	10	0.032	p < 0.05
0	0.1	0.316228	0.01	0.1	10	0.0379198	p < 0.05
0	0.1	0.316228	0.01	0.15	10	0.0468432	p < 0.05
0	0.1	0.316228	0.01	0.25	10	0.028	p < 0.05
0	0.1	0.316228	0.01	0.3	10	0.05	p < 0.05
0	0.1	0.316228	0.01	0.5	10	0.029	p < 0.05
0	0.1	0.316228	0.1	0.1	10	0.0626374	p < 0.05
0	0.1	0.316228	0.1	0.15	10	0.0602656	p < 0.05
0	0.1	0.316228	0.1	0.25	10	0.0880881	p < 0.05
0	0.1	0.316228	0.1	0.3	10	0.082	p < 0.05
0	0.1	0.316228	0.1	0.5	10	0.111	p < 0.05
0	0.1	0.316228	0.25	0.1	10	0.235424	p < 0.05
0	0.1	0.316228	0.25	0.15	10	0.271341	p < 0.05
0	0.1	0.316228	0.25	0.25	10	0.338	p < 0.05
0	0.1	0.316228	0.25	0.3	10	0.379	p < 0.05
0	0.1	0.316228	0.25	0.5	10	0.491	p < 0.05
0	0.316228	0.0316228	-0.25	0.1	10	0.139227	p < 0.05
0	0.316228	0.0316228	-0.25	0.15	10	0.195272	p < 0.05
0	0.316228	0.0316228	-0.25	0.25	10	0.262	p < 0.05
0	0.316228	0.0316228	-0.25	0.3	10	0.278	p < 0.05
0	0.316228	0.0316228	-0.25	0.5	10	0.322322	p < 0.05
0	0.316228	0.0316228	-0.1	0.1	10	0.060307	p < 0.05
0	0.316228	0.0316228	-0.1	0.15	10	0.0767656	p < 0.05
0	0.316228	0.0316228	-0.1	0.25	10	0.0650651	p < 0.05
0	0.316228	0.0316228	-0.1	0.3	10	0.093	p < 0.05
0	0.316228	0.0316228	-0.1	0.5	10	0.084	p < 0.05
0	0.316228	0.0316228	-0.01	0.1	10	0.0485651	p < 0.05
0	0.316228	0.0316228	-0.01	0.15	10	0.0591837	p < 0.05
0	0.316228	0.0316228	-0.01	0.25	10	0.055	p < 0.05
0	0.316228	0.0316228	-0.01	0.3	10	0.045	p < 0.05
0	0.316228	0.0316228	-0.01	0.5	10	0.041041	p < 0.05
0	0.316228	0.0316228	-0.001	0.1	10	0.0433839	p < 0.05
0	0.316228	0.0316228	-0.001	0.15	10	0.0467955	p < 0.05
0	0.316228	0.0316228	-0.001	0.25	10	0.049049	p < 0.05
0	0.316228	0.0316228	-0.001	0.3	10	0.042	p < 0.05
0	0.316228	0.0316228	-0.001	0.5	10	0.057	p < 0.05
0	0.316228	0.0316228	0	0.1	10	0.0394304	p < 0.05
0	0.316228	0.0316228	0	0.15	10	0.0540265	p < 0.05
0	0.316228	0.0316228	0	0.25	10	0.0570571	p < 0.05
0	0.316228	0.0316228	0	0.3	10	0.039	p < 0.05
0	0.316228	0.0316228	0	0.5	10	0.049	p < 0.05
0	0.316228	0.0316228	0.001	0.1	10	0.0560345	p < 0.05
0	0.316228	0.0316228	0.001	0.15	10	0.0426396	p < 0.05
0	0.316228	0.0316228	0.001	0.25	10	0.051	p < 0.05
0	0.316228	0.0316228	0.001	0.3	10	0.059	p < 0.05
0	0.316228	0.0316228	0.001	0.5	10	0.0510511	p < 0.05
0	0.316228	0.0316228	0.01	0.1	10	0.0462555	p < 0.05
0	0.316228	0.0316228	0.01	0.15	10	0.0470348	p < 0.05
0	0.316228	0.0316228	0.01	0.25	10	0.0541082	p < 0.05
0	0.316228	0.0316228	0.01	0.3	10	0.05	p < 0.05
0	0.316228	0.0316228	0.01	0.5	10	0.058	p < 0.05
0	0.316228	0.0316228	0.1	0.1	10	0.0586932	p < 0.05
0	0.316228	0.0316228	0.1	0.15	10	0.0802469	p < 0.05
0	0.316228	0.0316228	0.1	0.25	10	0.096	p < 0.05
0	0.316228	0.0316228	0.1	0.3	10	0.0890891	p < 0.05
0	0.316228	0.0316228	0.1	0.5	10	0.104	p < 0.05
0	0.316228	0.0316228	0.25	0.1	10	0.148867	p < 0.05
0	0.316228	0.0316228	0.25	0.15	10	0.202648	p < 0.05
0	0.316228	0.0316228	0.25	0.25	10	0.256256	p < 0.05
0	0.316228	0.0316228	0.25	0.3	10	0.253	p < 0.05
0	0.316228	0.0316228	0.25	0.5	10	0.316	p < 0.05
0	0.316228	0.1	-0.25	0.1	10	0.166667	p < 0.05
0	0.316228	0.1	-0.25	0.15	10	0.183299	p < 0.05
0	0.316228	0.1	-0.25	0.25	10	0.238477	p < 0.05
0	0.316228	0.1	-0.25	0.3	10	0.277	p < 0.05
0	0.316228	0.1	-0.25	0.5	10	0.308	p < 0.05
0	0.316228	0.1	-0.1	0.1	10	0.0617551	p < 0.05
0	0.316228	0.1	-0.1	0.15	10	0.072449	p < 0.05
0	0.316228	0.1	-0.1	0.25	10	0.08	p < 0.05
0	0.316228	0.1	-0.1	0.3	10	0.076	p < 0.05
0	0.316228	0.1	-0.1	0.5	10	0.0910911	p < 0.05
0	0.316228	0.1	-0.01	0.1	10	0.0469432	p < 0.05
0	0.316228	0.1	-0.01	0.15	10	0.0458248	p < 0.05
0	0.316228	0.1	-0.01	0.25	10	0.048048	p < 0.05
0	0.316228	0.1	-0.01	0.3	10	0.049	p < 0.05
0	0.316228	0.1	-0.01	0.5	10	0.0500501	p < 0.05
0	0.316228	0.1	-0.001	0.1	10	0.0439078	p < 0.05
0	0.316228	0.1	-0.001	0.15	10	0.0513875	p < 0.05
0	0.316228	0.1	-0.001	0.25	10	0.0480962	p < 0.05
0	0.316228	0.1	-0.001	0.3	10	0.048	p < 0.05
0	0.316228	0.1	-0.001	0.5	10	0.052	p < 0.05
0	0.316228	0.1	0	0.1	10	0.0578603	p < 0.05
0	0.316228	0.1	0	0.15	10	0.0385396	p < 0.05
0	0.316228	0.1	0	0.25	10	0.048	p < 0.05
0	0.316228	0.1	0	0.3	10	0.056	p < 0.05
0	0.316228	0.1	0	0.5	10	0.036	p < 0.05
0	0.316228	0.1	0.001	0.1	10	0.0422993	p < 0.05
0	0.316228	0.1	0.001	0.15	10	0.0346585	p < 0.05
0	0.316228	0.1	0.001	0.25	10	0.048	p < 0.05
0	0.316228	0.1	0.001	0.3	10	0.051	p < 0.05
0	0.316228	0.1	0.001	0.5	10	0.06	p < 0.05
0	0.316228	0.1	0.01	0.1	10	0.0381264	p < 0.05
0	0.316228	0.1	0.01	0.15	10	0.0538071	p < 0.05
0	0.316228	0.1	0.01	0.25	10	0.0550551	p < 0.05
0	0.316228	0.1	0.01	0.3	10	0.042	p < 0.05
0	0.316228	0.1	0.01	0.5	10	0.0510511	p < 0.05
0	0.316228	0.1	0.1	0.1	10	0.0640177	p < 0.05
0	0.316228	0.1	0.1	0.15	10	0.0698381	p < 0.05
0	0.316228	0.1	0.1	0.25	10	0.08	p < 0.05
0	0.316228	0.1	0.1	0.3	10	0.081	p < 0.05
0	0.316228	0.1	0.1	0.5	10	0.109	p < 0.05
0	0.316228	0.1	0.25	0.1	10	0.150442	p < 0.05
0	0.316228	0.1	0.25	0.15	10	0.194529	p < 0.05
0	0.316228	0.1	0.25	0.25	10	0.263	p < 0.05
0	0.316228	0.1	0.25	0.3	10	0.252	p < 0.05
0	0.316228	0.1	0.25	0.5	10	0.324	p < 0.05
0	0.316228	0.316228	-0.25	0.1	10	0.121475	p < 0.05
0	0.316228	0.316228	-0.25	0.15	10	0.159021	p < 0.05
0	0.316228	0.316228	-0.25	0.25	10	0.177	p < 0.05
0	0.316228	0.316228	-0.25	0.3	10	0.2002	p < 0.05
0	0.316228	0.316228	-0.25	0.5	10	0.222	p < 0.05
0	0.316228	0.316228	-0.1	0.1	10	0.080786	p < 0.05
0	0.316228	0.316228	-0.1	0.15	10	0.0622449	p < 0.05
0	0.316228	0.316228	-0.1	0.25	10	0.0600601	p < 0.05
0	0.316228	0.316228	-0.1	0.3	10	0.077	p < 0.05
0	0.316228	0.316228	-0.1	0.5	10	0.092	p < 0.05
0	0.316228	0.316228	-0.01	0.1	10	0.0474614	p < 0.05
0	0.316228	0.316228	-0.01	0.15	10	0.0562372	p < 0.05
0	0.316228	0.316228	-0.01	0.25	10	0.038038	p < 0.05
0	0.316228	0.316228	-0.01	0.3	10	0.057	p < 0.05
0	0.316228	0.316228	-0.01	0.5	10	0.054	p < 0.05
0	0.316228	0.316228	-0.001	0.1	10	0.0574586	p < 0.05
0	0.316228	0.316228	-0.001	0.15	10	0.0409836	p < 0.05
0	0.316228	0.316228	-0.001	0.25	10	0.054	p < 0.05
0	0.316228	0.316228	-0.001	0.3	10	0.059	p < 0.05
0	0.316228	0.316228	-0.001	0.5	10	0.044	p < 0.05
0	0.316228	0.316228	0	0.1	10	0.0513661	p < 0.05
0	0.316228	0.316228	0	0.15	10	0.0492308	p < 0.05
0	0.316228	0.316228	0	0.25	10	0.051	p < 0.05
0	0.316228	0.316228	0	0.3	10	0.047047	p < 0.05
0	0.316228	0.316228	0	0.5	10	0.048	p < 0.05
0	0.316228	0.316228	0.001	0.1	10	0.040884	p < 0.05
0	0.316228	0.316228	0.001	0.15	10	0.0644831	p < 0.05
0	0.316228	0.316228	0.001	0.25	10	0.045	p < 0.05
0	0.316228	0.316228	0.001	0.3	10	0.058	p < 0.05
0	0.316228	0.316228	0.001	0.5	10	0.05	p < 0.05
0	0.316228	0.316228	0.01	0.1	10	0.0465116	p < 0.05
0	0.316228	0.316228	0.01	0.15	10	0.0661241	p < 0.05
0	0.316228	0.316228	0.01	0.25	10	0.0490982	p < 0.05
0	0.316228	0.316228	0.01	0.3	10	0.051	p < 0.05
0	0.316228	0.316228	0.01	0.5	10	0.059	p < 0.05
0	0.316228	0.316228	0.1	0.1	10	0.059081	p < 0.05
0	0.316228	0.316228	0.1	0.15	10	0.0604508	p < 0.05
0	0.316228	0.316228	0.1	0.25	10	0.069	p < 0.05
0	0.316228	0.316228	0.1	0.3	10	0.059	p < 0.05
0	0.316228	0.316228	0.1	0.5	10	0.0710711	p < 0.05
0	0.316228	0.316228	0.25	0.1	10	0.122924	p < 0.05
0	0.316228	0.316228	0.25	0.15	10	0.132037	p < 0.05
0	0.316228	0.316228	0.25	0.25	10	0.187	p < 0.05
0	0.316228	0.316228	0.25	0.3	10	0.193	p < 0.05
0	0.316228	0.316228	0.25	0.5	10	0.248	p < 0.05
0.5	0.0316228	0.0316228	-0.25	0.1	10	1	p < 0.05
0.5	0.0316228	0.0316228	-0.25	0.15	10	1	p < 0.05
0.5	0.0316228	0.0316228	-0.25	0.25	10	1	p < 0.05
0.5	0.0316228	0.0316228	-0.25	0.3	10	1	p < 0.05
0.5	0.0316228	0.0316228	-0.25	0.5	10	1	p < 0.05
0.5	0.0316228	0.0316228	-0.1	0.1	10	0.837691	p < 0.05
0.5	0.0316228	0.0316228	-0.1	0.15	10	0.897436	p < 0.05
0.5	0.0316228	0.0316228	-0.1	0.25	10	0.956	p < 0.05
0.5	0.0316228	0.0316228	-0.1	0.3	10	0.977	p < 0.05
0.5	0.0316228	0.0316228	-0.1	0.5	10	0.987	p < 0.05
0.5	0.0316228	0.0316228	-0.01	0.1	10	0.0666667	p < 0.05
0.5	0.0316228	0.0316228	-0.01	0.15	10	0.0600203	p < 0.05
0.5	0.0316228	0.0316228	-0.01	0.25	10	0.0601805	p < 0.05
0.5	0.0316228	0.0316228	-0.01	0.3	10	0.069	p < 0.05
0.5	0.0316228	0.0316228	-0.01	0.5	10	0.084	p < 0.05
0.5	0.0316228	0.0316228	-0.001	0.1	10	0.0464602	p < 0.05
0.5	0.0316228	0.0316228	-0.001	0.15	10	0.0477157	p < 0.05
0.5	0.0316228	0.0316228	-0.001	0.25	10	0.0490982	p < 0.05
0.5	0.0316228	0.0316228	-0.001	0.3	10	0.051	p < 0.05
0.5	0.0316228	0.0316228	-0.001	0.5	10	0.052	p < 0.05
0.5	0.0316228	0.0316228	0	0.1	10	0.0496141	p < 0.05
0.5	0.0316228	0.0316228	0	0.15	10	0.054359	p < 0.05
0.5	0.0316228	0.0316228	0	0.25	10	0.047047	p < 0.05
0.5	0.0316228	0.0316228	0	0.3	10	0.046	p < 0.05
0.5	0.0316228	0.0316228	0	0.5	10	0.0500501	p < 0.05
0.5	0.0316228	0.0316228	0.001	0.1	10	0.0585106	p < 0.05
0.5	0.0316228	0.0316228	0.001	0.15	10	0.0610998	p < 0.05
0.5	0.0316228	0.0316228	0.001	0.25	10	0.039	p < 0.05
0.5	0.0316228	0.0316228	0.001	0.3	10	0.046	p < 0.05
0.5	0.0316228	0.0316228	0.001	0.5	10	0.048	p < 0.05
0.5	0.0316228	0.0316228	0.01	0.1	10	0.0587583	p < 0.05
0.5	0.0316228	0.0316228	0.01	0.15	10	0.0632653	p < 0.05
0.5	0.0316228	0.0316228	0.01	0.25	10	0.0731463	p < 0.05
0.5	0.0316228	0.0316228	0.01	0.3	10	0.0730731	p < 0.05
0.5	0.0316228	0.0316228	0.01	0.5	10	0.09	p < 0.05
0.5	0.0316228	0.0316228	0.1	0.1	10	0.820796	p < 0.05
0.5	0.0316228	0.0316228	0.1	0.15	10	0.890705	p < 0.05
0.5	0.0316228	0.0316228	0.1	0.25	10	0.944945	p < 0.05
0.5	0.0316228	0.0316228	0.1	0.3	10	0.965	p < 0.05
0.5	0.0316228	0.0316228	0.1	0.5	10	0.986	p < 0.05
0.5	0.0316228	0.0316228	0.25	0.1	10	1	p < 0.05
0.5	0.0316228	0.0316228	0.25	0.15	10	1	p < 0.05
0.5	0.0316228	0.0316228	0.25	0.25	10	1	p < 0.05
0.5	0.0316228	0.0316228	0.25	0.3	10	1	p < 0.05
0.5	0.0316228	0.0316228	0.25	0.5	10	1	p < 0.05
0.5	0.0316228	0.1	-0.25	0.1	10	0.926374	p < 0.05
0.5	0.0316228	0.1	-0.25	0.15	10	0.968107	p < 0.05
0.5	0.0316228	0.1	-0.25	0.25	10	0.988978	p < 0.05
0.5	0.0316228	0.1	-0.25	0.3	10	0.997	p < 0.05
0.5	0.0316228	0.1	-0.25	0.5	10	0.999	p < 0.05
0.5	0.0316228	0.1	-0.1	0.1	10	0.346491	p < 0.05
0.5	0.0316228	0.1	-0.1	0.15	10	0.404082	p < 0.05
0.5	0.0316228	0.1	-0.1	0.25	10	0.514	p < 0.05
0.5	0.0316228	0.1	-0.1	0.3	10	0.54955	p < 0.05
0.5	0.0316228	0.1	-0.1	0.5	10	0.667	p < 0.05
0.5	0.0316228	0.1	-0.01	0.1	10	0.0464865	p < 0.05
0.5	0.0316228	0.1	-0.01	0.15	10	0.0415822	p < 0.05
0.5	0.0316228	0.1	-0.01	0.25	10	0.041041	p < 0.05
0.5	0.0316228	0.1	-0.01	0.3	10	0.039	p < 0.05
0.5	0.0316228	0.1	-0.01	0.5	10	0.052	p < 0.05
0.5	0.0316228	0.1	-0.001	0.1	10	0.0380435	p < 0.05
0.5	0.0316228	0.1	-0.001	0.15	10	0.0285714	p < 0.05
0.5	0.0316228	0.1	-0.001	0.25	10	0.042	p < 0.05
0.5	0.0316228	0.1	-0.001	0.3	10	0.039	p < 0.05
0.5	0.0316228	0.1	-0.001	0.5	10	0.042042	p < 0.05
0.5	0.0316228	0.1	0	0.1	10	0.0286659	p < 0.05
0.5	0.0316228	0.1	0	0.15	10	0.0356415	p < 0.05
0.5	0.0316228	0.1	0	0.25	10	0.0370741	p < 0.05
0.5	0.0316228	0.1	0	0.3	10	0.041	p < 0.05
0.5	0.0316228	0.1	0	0.5	10	0.029	p < 0.05
0.5	0.0316228	0.1	0.001	0.1	10	0.0348205	p < 0.05
0.5	0.0316228	0.1	0.001	0.15	10	0.0377166	p < 0.05
0.5	0.0316228	0.1	0.001	0.25	10	0.045045	p < 0.05
0.5	0.0316228	0.1	0.001	0.3	10	0.046	p < 0.05
0.5	0.0316228	0.1	0.001	0.5	10	0.035	p < 0.05
0.5	0.0316228	0.1	0.01	0.1	10	0.0336226	p < 0.05
0.5	0.0316228	0.1	0.01	0.15	10	0.0346585	p < 0.05
0.5	0.0316228	0.1	0.01	0.25	10	0.048	p < 0.05
0.5	0.0316228	0.1	0.01	0.3	10	0.05	p < 0.05
0.5	0.0316228	0.1	0.01	0.5	10	0.043	p < 0.05
0.5	0.0316228	0.1	0.1	0.1	10	0.332966	p < 0.05
0.5	0.0316228	0.1	0.1	0.15	10	0.400204	p < 0.05
0.5	0.0316228	0.1	0.1	0.25	10	0.508509	p < 0.05
0.5	0.0316228	0.1	0.1	0.3	10	0.557	p < 0.05
0.5	0.0316228	0.1	0.1	0.5	10	0.677678	p < 0.05
0.5	0.0316228	0.1	0.25	0.1	10	0.911572	p < 0.05
0.5	0.0316228	0.1	0.25	0.15	10	0.968432	p < 0.05
0.5	0.0316228	0.1	0.25	0.25	10	0.992	p < 0.05
0.5	0.0316228	0.1	0.25	0.3	10	0.995	p < 0.05
0.5	0.0316228	0.1	0.25	0.5	10	0.999	p < 0.05
0.5	0.0316228	0.316228	-0.25	0.1	10	0.206402	p < 0.05
0.5	0.0316228	0.316228	-0.25	0.15	10	0.273931	p < 0.05
0.5	0.0316228	0.316228	-0.25	0.25	10	0.383	p < 0.05
0.5	0.0316228	0.316228	-0.25	0.3	10	0.422422	p < 0.05
0.5	0.0316228	0.316228	-0.25	0.5	10	0.493	p < 0.05
0.5	0.0316228	0.316228	-0.1	0.1	10	0.0568928	p < 0.05
0.5	0.0316228	0.316228	-0.1	0.15	10	0.0693878	p < 0.05
0.5	0.0316228	0.316228	-0.1	0.25	10	0.101101	p < 0.05
0.5	0.0316228	0.316228	-0.1	0.3	10	0.094	p < 0.05
0.5	0.0316228	0.316228	-0.1	0.5	10	0.118	p < 0.05
0.5	0.0316228	0.316228	-0.01	0.1	10	0.039517	p < 0.05
0.5	0.0316228	0.316228	-0.01	0.15	10	0.0307692	p < 0.05
0.5	0.0316228	0.316228	-0.01	0.25	10	0.026026	p < 0.05
0.5	0.0316228	0.316228	-0.01	0.3	10	0.037	p < 0.05
0.5	0.0316228	0.316228	-0.01	0.5	10	0.031	p < 0.05
0.5	0.0316228	0.316228	-0.001	0.1	10	0.033954	p < 0.05
0.5	0.0316228	0.316228	-0.001	0.15	10	0.0307062	p < 0.05
0.5	0.0316228	0.316228	-0.001	0.25	10	0.036036	p < 0.05
0.5	0.0316228	0.316228	-0.001	0.3	10	0.053	p < 0.05
0.5	0.0316228	0.316228	-0.001	0.5	10	0.036	p < 0.05
0.5	0.0316228	0.316228	0	0.1	10	0.0393013	p < 0.05
0.5	0.0316228	0.316228	0	0.15	10	0.0395939	p < 0.05
0.5	0.0316228	0.316228	0	0.25	10	0.036036	p < 0.05
0.5	0.0316228	0.316228	0	0.3	10	0.036	p < 0.05
0.5	0.0316228	0.316228	0	0.5	10	0.036	p < 0.05
0.5	0.0316228	0.316228	0.001	0.1	10	0.0317634	p < 0.05
0.5	0.0316228	0.316228	0.001	0.15	10	0.0234455	p < 0.05
0.5	0.0316228	0.316228	0.001	0.25	10	0.03003	p < 0.05
0.5	0.0316228	0.316228	0.001	0.3	10	0.029029	p < 0.05
0.5	0.0316228	0.316228	0.001	0.5	10	0.0520521	p < 0.05
0.5	0.0316228	0.316228	0.01	0.1	10	0.0418964	p < 0.05
0.5	0.0316228	0.316228	0.01	0.15	10	0.0410678	p < 0.05
0.5	0.0316228	0.316228	0.01	0.25	10	0.0311245	p < 0.05
0.5	0.0316228	0.316228	0.01	0.3	10	0.025	p < 0.05
0.5	0.0316228	0.316228	0.01	0.5	10	0.038	p < 0.05
0.5	0.0316228	0.316228	0.1	0.1	10	0.0676275	p < 0.05
0.5	0.0316228	0.316228	0.1	0.15	10	0.0804481	p < 0.05
0.5	0.0316228	0.316228	0.1	0.25	10	0.0900901	p < 0.05
0.5	0.0316228	0.316228	0.1	0.3	10	0.0910911	p < 0.05
0.5	0.0316228	0.316228	0.1	0.5	10	0.096	p < 0.05
0.5	0.0316228	0.316228	0.25	0.1	10	0.281596	p < 0.05
0.5	0.0316228	0.316228	0.25	0.15	10	0.292181	p < 0.05
0.5	0.0316228	0.316228	0.25	0.25	10	0.373373	p < 0.05
0.5	0.0316228	0.316228	0.25	0.3	10	0.444	p < 0.05
0.5	0.0316228	0.316228	0.25	0.5	10	0.528	p < 0.05
0.5	0.1	0.0316228	-0.25	0.1	10	0.819369	p < 0.05
0.5	0.1	0.0316228	-0.25	0.15	10	0.87001	p < 0.05
0.5	0.1	0.0316228	-0.25	0.25	10	0.944945	p < 0.05
0.5	0.1	0.0316228	-0.25	0.3	10	0.947	p < 0.05
0.5	0.1	0.0316228	-0.25	0.5	10	0.985	p < 0.05
0.5	0.1	0.0316228	-0.1	0.1	10	0.225841	p < 0.05
0.5	0.1	0.0316228	-0.1	0.15	10	0.276423	p < 0.05
0.5	0.1	0.0316228	-0.1	0.25	10	0.331331	p < 0.05
0.5	0.1	0.0316228	-0.1	0.3	10	0.38	p < 0.05
0.5	0.1	0.0316228	-0.1	0.5	10	0.475	p < 0.05
0.5	0.1	0.0316228	-0.01	0.1	10	0.0469799	p < 0.05
0.5	0.1	0.0316228	-0.01	0.15	10	0.0581633	p < 0.05
0.5	0.1	0.0316228	-0.01	0.25	10	0.047	p < 0.05
0.5	0.1	0.0316228	-0.01	0.3	10	0.043	p < 0.05
0.5	0.1	0.0316228	-0.01	0.5	10	0.0620621	p < 0.05
0.5	0.1	0.0316228	-0.001	0.1	10	0.0592755	p < 0.05
0.5	0.1	0.0316228	-0.001	0.15	10	0.0542477	p < 0.05
0.5	0.1	0.0316228	-0.001	0.25	10	0.052	p < 0.05
0.5	0.1	0.0316228	-0.001	0.3	10	0.051	p < 0.05
0.5	0.1	0.0316228	-0.001	0.5	10	0.047	p < 0.05
0.5	0.1	0.0316228	0	0.1	10	0.0463576	p < 0.05
0.5	0.1	0.0316228	0	0.15	10	0.0460123	p < 0.05
0.5	0.1	0.0316228	0	0.25	10	0.043	p < 0.05
0.5	0.1	0.0316228	0	0.3	10	0.0350701	p < 0.05
0.5	0.1	0.0316228	0	0.5	10	0.049	p < 0.05
0.5	0.1	0.0316228	0.001	0.1	10	0.062975	p < 0.05
0.5	0.1	0.0316228	0.001	0.15	10	0.0497967	p < 0.05
0.5	0.1	0.0316228	0.001	0.25	10	0.049	p < 0.05
0.5	0.1	0.0316228	0.001	0.3	10	0.0530531	p < 0.05
0.5	0.1	0.0316228	0.001	0.5	10	0.057	p < 0.05
0.5	0.1	0.0316228	0.01	0.1	10	0.050885	p < 0.05
0.5	0.1	0.0316228	0.01	0.15	10	0.0476673	p < 0.05
0.5	0.1	0.0316228	0.01	0.25	10	0.049	p < 0.05
0.5	0.1	0.0316228	0.01	0.3	10	0.049	p < 0.05
0.5	0.1	0.0316228	0.01	0.5	10	0.0630631	p < 0.05
0.5	0.1	0.0316228	0.1	0.1	10	0.238773	p < 0.05
0.5	0.1	0.0316228	0.1	0.15	10	0.265306	p < 0.05
0.5	0.1	0.0316228	0.1	0.25	10	0.357357	p < 0.05
0.5	0.1	0.0316228	0.1	0.3	10	0.399	p < 0.05
0.5	0.1	0.0316228	0.1	0.5	10	0.432	p < 0.05
0.5	0.1	0.0316228	0.25	0.1	10	0.778626	p < 0.05
0.5	0.1	0.0316228	0.25	0.15	10	0.868635	p < 0.05
0.5	0.1	0.0316228	0.25	0.25	10	0.938939	p < 0.05
0.5	0.1	0.0316228	0.25	0.3	10	0.96	p < 0.05
0.5	0.1	0.0316228	0.25	0.5	10	0.979	p < 0.05
0.5	0.1	0.1	-0.25	0.1	10	0.670705	p < 0.05
0.5	0.1	0.1	-0.25	0.15	10	0.752556	p < 0.05
0.5	0.1	0.1	-0.25	0.25	10	0.856857	p < 0.05
0.5	0.1	0.1	-0.25	0.3	10	0.889	p < 0.05
0.5	0.1	0.1	-0.25	0.5	10	0.95	p < 0.05
0.5	0.1	0.1	-0.1	0.1	10	0.173348	p < 0.05
0.5	0.1	0.1	-0.1	0.15	10	0.202854	p < 0.05
0.5	0.1	0.1	-0.1	0.25	10	0.288867	p < 0.05
0.5	0.1	0.1	-0.1	0.3	10	0.28	p < 0.05
0.5	0.1	0.1	-0.1	0.5	10	0.328	p < 0.05
0.5	0.1	0.1	-0.01	0.1	10	0.0521643	p < 0.05
0.5	0.1	0.1	-0.01	0.15	10	0.0569106	p < 0.05
0.5	0.1	0.1	-0.01	0.25	10	0.049049	p < 0.05
0.5	0.1	0.1	-0.01	0.3	10	0.045	p < 0.05
0.5	0.1	0.1	-0.01	0.5	10	0.052	p < 0.05
0.5	0.1	0.1	-0.001	0.1	10	0.0434298	p < 0.05
0.5	0.1	0.1	-0.001	0.15	10	0.0531697	p < 0.05
0.5	0.1	0.1	-0.001	0.25	10	0.037	p < 0.05
0.5	0.1	0.1	-0.001	0.3	10	0.059	p < 0.05
0.5	0.1	0.1	-0.001	0.5	10	0.052	p < 0.05
0.5	0.1	0.1	0	0.1	10	0.0427632	p < 0.05
0.5	0.1	0.1	0	0.15	10	0.0448065	p < 0.05
0.5	0.1	0.1	0	0.25	10	0.0510511	p < 0.05
0.5	0.1	0.1	0	0.3	10	0.062	p < 0.05
0.5	0.1	0.1	0	0.5	10	0.043	p < 0.05
0.5	0.1	0.1	0.001	0.1	10	0.0583784	p < 0.05
0.5	0.1	0.1	0.001	0.15	10	0.0530612	p < 0.05
0.5	0.1	0.1	0.001	0.25	10	0.0500501	p < 0.05
0.5	0.1	0.1	0.001	0.3	10	0.058	p < 0.05
0.5	0.1	0.1	0.001	0.5	10	0.047047	p < 0.05
0.5	0.1	0.1	0.01	0.1	10	0.0538462	p < 0.05
0.5	0.1	0.1	0.01	0.15	10	0.0600203	p < 0.05
0.5	0.1	0.1	0.01	0.25	10	0.046	p < 0.05
0.5	0.1	0.1	0.01	0.3	10	0.062	p < 0.05
0.5	0.1	0.1	0.01	0.5	10	0.066	p < 0.05
0.5	0.1	0.1	0.1	0.1	10	0.170865	p < 0.05
0.5	0.1	0.1	0.1	0.15	10	0.199183	p < 0.05
0.5	0.1	0.1	0.1	0.25	10	0.254254	p < 0.05
0.5	0.1	0.1	0.1	0.3	10	0.301	p < 0.05
0.5	0.1	0.1	0.1	0.5	10	0.363	p < 0.05
0.5	0.1	0.1	0.25	0.1	10	0.623773	p < 0.05
0.5	0.1	0.1	0.25	0.15	10	0.743902	p < 0.05
0.5	0.1	0.1	0.25	0.25	10	0.866867	p < 0.05
0.5	0.1	0.1	0.25	0.3	10	0.89	p < 0.05
0.5	0.1	0.1	0.25	0.5	10	0.937	p < 0.05
0.5	0.1	0.316228	-0.25	0.1	10	0.232026	p < 0.05
0.5	0.1	0.316228	-0.25	0.15	10	0.264438	p < 0.05
0.5	0.1	0.316228	-0.25	0.25	10	0.351	p < 0.05
0.5	0.1	0.316228	-0.25	0.3	10	0.38	p < 0.05
0.5	0.1	0.316228	-0.25	0.5	10	0.488978	p < 0.05
0.5	0.1	0.316228	-0.1	0.1	10	0.064693	p < 0.05
0.5	0.1	0.316228	-0.1	0.15	10	0.0825688	p < 0.05
0.5	0.1	0.316228	-0.1	0.25	10	0.089	p < 0.05
0.5	0.1	0.316228	-0.1	0.3	10	0.0970971	p < 0.05
0.5	0.1	0.316228	-0.1	0.5	10	0.129	p < 0.05
0.5	0.1	0.316228	-0.01	0.1	10	0.0446429	p < 0.05
0.5	0.1	0.316228	-0.01	0.15	10	0.0299587	p < 0.05
0.5	0.1	0.316228	-0.01	0.25	10	0.0420842	p < 0.05
0.5	0.1	0.316228	-0.01	0.3	10	0.038038	p < 0.05
0.5	0.1	0.316228	-0.01	0.5	10	0.038	p < 0.05
0.5	0.1	0.316228	-0.001	0.1	10	0.0457516	p < 0.05
0.5	0.1	0.316228	-0.001	0.15	10	0.040568	p < 0.05
0.5	0.1	0.316228	-0.001	0.25	10	0.0391174	p < 0.05
0.5	0.1	0.316228	-0.001	0.3	10	0.031	p < 0.05
0.5	0.1	0.316228	-0.001	0.5	10	0.033	p < 0.05
0.5	0.1	0.316228	0	0.1	10	0.039779	p < 0.05
0.5	0.1	0.316228	0	0.15	10	0.0384226	p < 0.05
0.5	0.1	0.316228	0	0.25	10	0.04004	p < 0.05
0.5	0.1	0.316228	0	0.3	10	0.041	p < 0.05
0.5	0.1	0.316228	0	0.5	10	0.033	p < 0.05
0.5	0.1	0.316228	0.001	0.1	10	0.0509413	p < 0.05
0.5	0.1	0.316228	0.001	0.15	10	0.0510204	p < 0.05
0.5	0.1	0.316228	0.001	0.25	10	0.034	p < 0.05
0.5	0.1	0.316228	0.001	0.3	10	0.045	p < 0.05
0.5	0.1	0.316228	0.001	0.5	10	0.046	p < 0.05
0.5	0.1	0.316228	0.01	0.1	10	0.0344062	p < 0.05
0.5	0.1	0.316228	0.01	0.15	10	0.04	p < 0.05
0.5	0.1	0.316228	0.01	0.25	10	0.0420842	p < 0.05
0.5	0.1	0.316228	0.01	0.3	10	0.04	p < 0.05
0.5	0.1	0.316228	0.01	0.5	10	0.045	p < 0.05
0.5	0.1	0.316228	0.1	0.1	10	0.0742358	p < 0.05
0.5	0.1	0.316228	0.1	0.15	10	0.0700508	p < 0.05
0.5	0.1	0.316228	0.1	0.25	10	0.091	p < 0.05
0.5	0.1	0.316228	0.1	0.3	10	0.083	p < 0.05
0.5	0.1	0.316228	0.1	0.5	10	0.093	p < 0.05
0.5	0.1	0.316228	0.25	0.1	10	0.200436	p < 0.05
0.5	0.1	0.316228	0.25	0.15	10	0.281474	p < 0.05
0.5	0.1	0.316228	0.25	0.25	10	0.363	p < 0.05
0.5	0.1	0.316228	0.25	0.3	10	0.381	p < 0.05
0.5	0.1	0.316228	0.25	0.5	10	0.474	p < 0.05
0.5	0.316228	0.0316228	-0.25	0.1	10	0.178801	p < 0.05
0.5	0.316228	0.0316228	-0.25	0.15	10	0.209446	p < 0.05
0.5	0.316228	0.0316228	-0.25	0.25	10	0.263263	p < 0.05
0.5	0.316228	0.0316228	-0.25	0.3	10	0.268	p < 0.05
0.5	0.316228	0.0316228	-0.25	0.5	10	0.322	p < 0.05
0.5	0.316228	0.0316228	-0.1	0.1	10	0.069869	p < 0.05
0.5	0.316228	0.0316228	-0.1	0.15	10	0.0693878	p < 0.05
0.5	0.316228	0.0316228	-0.1	0.25	10	0.089	p < 0.05
0.5	0.316228	0.0316228	-0.1	0.3	10	0.089	p < 0.05
0.5	0.316228	0.0316228	-0.1	0.5	10	0.108108	p < 0.05
0.5	0.316228	0.0316228	-0.01	0.1	10	0.0438596	p < 0.05
0.5	0.316228	0.0316228	-0.01	0.15	10	0.0532242	p < 0.05
0.5	0.316228	0.0316228	-0.01	0.25	10	0.0551102	p < 0.05
0.5	0.316228	0.0316228	-0.01	0.3	10	0.059	p < 0.05
0.5	0.316228	0.0316228	-0.01	0.5	10	0.045045	p < 0.05
0.5	0.316228	0.0316228	-0.001	0.1	10	0.0593407	p < 0.05
0.5	0.316228	0.0316228	-0.001	0.15	10	0.0407332	p < 0.05
0.5	0.316228	0.0316228	-0.001	0.25	10	0.0561122	p < 0.05
0.5	0.316228	0.0316228	-0.001	0.3	10	0.058	p < 0.05
0.5	0.316228	0.0316228	-0.001	0.5	10	0.05	p < 0.05
0.5	0.316228	0.0316228	0	0.1	10	0.0548246	p < 0.05
0.5	0.316228	0.0316228	0	0.15	10	0.0513875	p < 0.05
0.5	0.316228	0.0316228	0	0.25	10	0.05	p < 0.05
0.5	0.316228	0.0316228	0	0.3	10	0.056	p < 0.05
0.5	0.316228	0.0316228	0	0.5	10	0.047	p < 0.05
0.5	0.316228	0.0316228	0.001	0.1	10	0.0475664	p < 0.05
0.5	0.316228	0.0316228	0.001	0.15	10	0.0448522	p < 0.05
0.5	0.316228	0.0316228	0.001	0.25	10	0.039	p < 0.05
0.5	0.316228	0.0316228	0.001	0.3	10	0.044	p < 0.05
0.5	0.316228	0.0316228	0.001	0.5	10	0.043	p < 0.05
0.5	0.316228	0.0316228	0.01	0.1	10	0.0438596	p < 0.05
0.5	0.316228	0.0316228	0.01	0.15	10	0.0546006	p < 0.05
0.5	0.316228	0.0316228	0.01	0.25	10	0.04004	p < 0.05
0.5	0.316228	0.0316228	0.01	0.3	10	0.058	p < 0.05
0.5	0.316228	0.0316228	0.01	0.5	10	0.064	p < 0.05
0.5	0.316228	0.0316228	0.1	0.1	10	0.084153	p < 0.05
0.5	0.316228	0.0316228	0.1	0.15	10	0.0787321	p < 0.05
0.5	0.316228	0.0316228	0.1	0.25	10	0.069	p < 0.05
0.5	0.316228	0.0316228	0.1	0.3	10	0.079	p < 0.05
0.5	0.316228	0.0316228	0.1	0.5	10	0.092	p < 0.05
0.5	0.316228	0.0316228	0.25	0.1	10	0.163557	p < 0.05
0.5	0.316228	0.0316228	0.25	0.15	10	0.202675	p < 0.05
0.5	0.316228	0.0316228	0.25	0.25	10	0.266	p < 0.05
0.5	0.316228	0.0316228	0.25	0.3	10	0.292	p < 0.05
0.5	0.316228	0.0316228	0.25	0.5	10	0.318	p < 0.05
0.5	0.316228	0.1	-0.25	0.1	10	0.18313	p < 0.05
0.5	0.316228	0.1	-0.25	0.15	10	0.20284	p < 0.05
0.5	0.316228	0.1	-0.25	0.25	10	0.259	p < 0.05
0.5	0.316228	0.1	-0.25	0.3	10	0.257	p < 0.05
0.5	0.316228	0.1	-0.25	0.5	10	0.303	p < 0.05
0.5	0.316228	0.1	-0.1	0.1	10	0.0566038	p < 0.05
0.5	0.316228	0.1	-0.1	0.15	10	0.0778689	p < 0.05
0.5	0.316228	0.1	-0.1	0.25	10	0.0771543	p < 0.05
0.5	0.316228	0.1	-0.1	0.3	10	0.087	p < 0.05
0.5	0.316228	0.1	-0.1	0.5	10	0.08	p < 0.05
0.5	0.316228	0.1	-0.01	0.1	10	0.0548098	p < 0.05
0.5	0.316228	0.1	-0.01	0.15	10	0.0507614	p < 0.05
0.5	0.316228	0.1	-0.01	0.25	10	0.0520521	p < 0.05
0.5	0.316228	0.1	-0.01	0.3	10	0.041	p < 0.05
0.5	0.316228	0.1	-0.01	0.5	10	0.054	p < 0.05
0.5	0.316228	0.1	-0.001	0.1	10	0.0533769	p < 0.05
0.5	0.316228	0.1	-0.001	0.15	10	0.047619	p < 0.05
0.5	0.316228	0.1	-0.001	0.25	10	0.049	p < 0.05
0.5	0.316228	0.1	-0.001	0.3	10	0.045	p < 0.05
0.5	0.316228	0.1	-0.001	0.5	10	0.041	p < 0.05
0.5	0.316228	0.1	0	0.1	10	0.0573319	p < 0.05
0.5	0.316228	0.1	0	0.15	10	0.046748	p < 0.05
0.5	0.316228	0.1	0	0.25	10	0.041	p < 0.05
0.5	0.316228	0.1	0	0.3	10	0.044	p < 0.05
0.5	0.316228	0.1	0	0.5	10	0.056	p < 0.05
0.5	0.316228	0.1	0.001	0.1	10	0.0520487	p < 0.05
0.5	0.316228	0.1	0.001	0.15	10	0.054359	p < 0.05
0.5	0.316228	0.1	0.001	0.25	10	0.0550551	p < 0.05
0.5	0.316228	0.1	0.001	0.3	10	0.0530531	p < 0.05
0.5	0.316228	0.1	0.001	0.5	10	0.058	p < 0.05
0.5	0.316228	0.1	0.01	0.1	10	0.0566449	p < 0.05
0.5	0.316228	0.1	0.01	0.15	10	0.0528993	p < 0.05
0.5	0.316228	0.1	0.01	0.25	10	0.0491474	p < 0.05
0.5	0.316228	0.1	0.01	0.3	10	0.05	p < 0.05
0.5	0.316228	0.1	0.01	0.5	10	0.042	p < 0.05
0.5	0.316228	0.1	0.1	0.1	10	0.0836084	p < 0.05
0.5	0.316228	0.1	0.1	0.15	10	0.0694586	p < 0.05
0.5	0.316228	0.1	0.1	0.25	10	0.074	p < 0.05
0.5	0.316228	0.1	0.1	0.3	10	0.08	p < 0.05
0.5	0.316228	0.1	0.1	0.5	10	0.103103	p < 0.05
0.5	0.316228	0.1	0.25	0.1	10	0.142222	p < 0.05
0.5	0.316228	0.1	0.25	0.15	10	0.189409	p < 0.05
0.5	0.316228	0.1	0.25	0.25	10	0.221665	p < 0.05
0.5	0.316228	0.1	0.25	0.3	10	0.273	p < 0.05
0.5	0.316228	0.1	0.25	0.5	10	0.323323	p < 0.05
0.5	0.316228	0.316228	-0.25	0.1	10	0.124183	p < 0.05
0.5	0.316228	0.316228	-0.25	0.15	10	0.147541	p < 0.05
0.5	0.316228	0.316228	-0.25	0.25	10	0.202	p < 0.05
0.5	0.316228	0.316228	-0.25	0.3	10	0.231	p < 0.05
0.5	0.316228	0.316228	-0.25	0.5	10	0.211423	p < 0.05
0.5	0.316228	0.316228	-0.1	0.1	10	0.0590858	p < 0.05
0.5	0.316228	0.316228	-0.1	0.15	10	0.0538618	p < 0.05
0.5	0.316228	0.316228	-0.1	0.25	10	0.0801603	p < 0.05
0.5	0.316228	0.316228	-0.1	0.3	10	0.081	p < 0.05
0.5	0.316228	0.316228	-0.1	0.5	10	0.07	p < 0.05
0.5	0.316228	0.316228	-0.01	0.1	10	0.0641304	p < 0.05
0.5	0.316228	0.316228	-0.01	0.15	10	0.0529532	p < 0.05
0.5	0.316228	0.316228	-0.01	0.25	10	0.054	p < 0.05
0.5	0.316228	0.316228	-0.01	0.3	10	0.041	p < 0.05
0.5	0.316228	0.316228	-0.01	0.5	10	0.044	p < 0.05
0.5	0.316228	0.316228	-0.001	0.1	10	0.0548847	p < 0.05
0.5	0.316228	0.316228	-0.001	0.15	10	0.0423814	p < 0.05
0.5	0.316228	0.316228	-0.001	0.25	10	0.053	p < 0.05
0.5	0.316228	0.316228	-0.001	0.3	10	0.055	p < 0.05
0.5	0.316228	0.316228	-0.001	0.5	10	0.046	p < 0.05
0.5	0.316228	0.316228	0	0.1	10	0.0480349	p < 0.05
0.5	0.316228	0.316228	0	0.15	10	0.0529532	p < 0.05
0.5	0.316228	0.316228	0	0.25	10	0.043	p < 0.05
0.5	0.316228	0.316228	0	0.3	10	0.053	p < 0.05
0.5	0.316228	0.316228	0	0.5	10	0.053	p < 0.05
0.5	0.316228	0.316228	0.001	0.1	10	0.0463065	p < 0.05
0.5	0.316228	0.316228	0.001	0.15	10	0.0560652	p < 0.05
0.5	0.316228	0.316228	0.001	0.25	10	0.049049	p < 0.05
0.5	0.316228	0.316228	0.001	0.3	10	0.049	p < 0.05
0.5	0.316228	0.316228	0.001	0.5	10	0.061	p < 0.05
0.5	0.316228	0.316228	0.01	0.1	10	0.0685083	p < 0.05
0.5	0.316228	0.316228	0.01	0.15	10	0.051882	p < 0.05
0.5	0.316228	0.316228	0.01	0.25	10	0.043043	p < 0.05
0.5	0.316228	0.316228	0.01	0.3	10	0.044	p < 0.05
0.5	0.316228	0.316228	0.01	0.5	10	0.056	p < 0.05
0.5	0.316228	0.316228	0.1	0.1	10	0.0650496	p < 0.05
0.5	0.316228	0.316228	0.1	0.15	10	0.0627572	p < 0.05
0.5	0.316228	0.316228	0.1	0.25	10	0.0820821	p < 0.05
0.5	0.316228	0.316228	0.1	0.3	10	0.076	p < 0.05
0.5	0.316228	0.316228	0.1	0.5	10	0.075	p < 0.05
0.5	0.316228	0.316228	0.25	0.1	10	0.116101	p < 0.05
0.5	0.316228	0.316228	0.25	0.15	10	0.1417	p < 0.05
0.5	0.316228	0.316228	0.25	0.25	10	0.168	p < 0.05
0.5	0.316228	0.316228	0.25	0.3	10	0.192192	p < 0.05
0.5	0.316228	0.316228	0.25	0.5	10	0.236	p < 0.05
-0.5	0.0316228	0.0316228	-0.25	0.1	11	1	p < 0.05
-0.5	0.0316228	0.0316228	-0.25	0.15	11	1	p < 0.05
-0.5	0.0316228	0.0316228	-0.25	0.25	11	1	p < 0.05
-0.5	0.0316228	0.0316228	-0.25	0.3	11	1	p < 0.05
-0.5	0.0316228	0.0316228	-0.25	0.5	11	1	p < 0.05
-0.5	0.0316228	0.0316228	-0.1	0.1	11	0.862179	p < 0.05
-0.5	0.0316228	0.0316228	-0.1	0.15	11	0.915907	p < 0.05
-0.5	0.0316228	0.0316228	-0.1	0.25	11	0.974	p < 0.05
-0.5	0.0316228	0.0316228	-0.1	0.3	11	0.986	p < 0.05
-0.5	0.0316228	0.0316228	-0.1	0.5	11	0.991	p < 0.05
-0.5	0.0316228	0.0316228	-0.01	0.1	11	0.054721	p < 0.05
-0.5	0.0316228	0.0316228	-0.01	0.15	11	0.0677452	p < 0.05
-0.5	0.0316228	0.0316228	-0.01	0.25	11	0.075	p < 0.05
-0.5	0.0316228	0.0316228	-0.01	0.3	11	0.068	p < 0.05
-0.5	0.0316228	0.0316228	-0.01	0.5	11	0.073	p < 0.05
-0.5	0.0316228	0.0316228	-0.001	0.1	11	0.0478261	p < 0.05
-0.5	0.0316228	0.0316228	-0.001	0.15	11	0.0445795	p < 0.05
-0.5	0.0316228	0.0316228	-0.001	0.25	11	0.048	p < 0.05
-0.5	0.0316228	0.0316228	-0.001	0.3	11	0.065	p < 0.05
-0.5	0.0316228	0.0316228	-0.001	0.5	11	0.04	p < 0.05
-0.5	0.0316228	0.0316228	0	0.1	11	0.0447761	p < 0.05
-0.5	0.0316228	0.0316228	0	0.15	11	0.0586451	p < 0.05
-0.5	0.0316228	0.0316228	0	0.25	11	0.045	p < 0.05
-0.5	0.0316228	0.0316228	0	0.3	11	0.0520521	p < 0.05
-0.5	0.0316228	0.0316228	0	0.5	11	0.042	p < 0.05
-0.5	0.0316228	0.0316228	0.001	0.1	11	0.0525751	p < 0.05
-0.5	0.0316228	0.0316228	0.001	0.15	11	0.0496957	p < 0.05
-0.5	0.0316228	0.0316228	0.001	0.25	11	0.049049	p < 0.05
-0.5	0.0316228	0.0316228	0.001	0.3	11	0.05	p < 0.05
-0.5	0.0316228	0.0316228	0.001	0.5	11	0.0510511	p < 0.05
-0.5	0.0316228	0.0316228	0.01	0.1	11	0.0571737	p < 0.05
-0.5	0.0316228	0.0316228	0.01	0.15	11	0.0655903	p < 0.05
-0.5	0.0316228	0.0316228	0.01	0.25	11	0.077	p < 0.05
-0.5	0.0316228	0.0316228	0.01	0.3	11	0.08	p < 0.05
-0.5	0.0316228	0.0316228	0.01	0.5	11	0.079	p < 0.05
-0.5	0.0316228	0.0316228	0.1	0.1	11	0.876344	p < 0.05
-0.5	0.0316228	0.0316228	0.1	0.15	11	0.914487	p < 0.05
-0.5	0.0316228	0.0316228	0.1	0.25	11	0.976	p < 0.05
-0.5	0.0316228	0.0316228	0.1	0.3	11	0.984	p < 0.05
-0.5	0.0316228	0.0316228	0.1	0.5	11	0.993	p < 0.05
-0.5	0.0316228	0.0316228	0.25	0.1	11	1	p < 0.05
-0.5	0.0316228	0.0316228	0.25	0.15	11	1	p < 0.05
-0.5	0.0316228	0.0316228	0.25	0.25	11	1	p < 0.05
-0.5	0.0316228	0.0316228	0.25	0.3	11	1	p < 0.05
-0.5	0.0316228	0.0316228	0.25	0.5	11	1	p < 0.05
-0.5	0.0316228	0.1	-0.25	0.1	11	0.941799	p < 0.05
-0.5	0.0316228	0.1	-0.25	0.15	11	0.979633	p < 0.05
-0.5	0.0316228	0.1	-0.25	0.25	11	0.998	p < 0.05
-0.5	0.0316228	0.1	-0.25	0.3	11	1	p < 0.05
-0.5	0.0316228	0.1	-0.25	0.5	11	1	p < 0.05
-0.5	0.0316228	0.1	-0.1	0.1	11	0.385684	p < 0.05
-0.5	0.0316228	0.1	-0.1	0.15	11	0.426694	p < 0.05
-0.5	0.0316228	0.1	-0.1	0.25	11	0.572	p < 0.05
-0.5	0.0316228	0.1	-0.1	0.3	11	0.64	p < 0.05
-0.5	0.0316228	0.1	-0.1	0.5	11	0.716717	p < 0.05
-0.5	0.0316228	0.1	-0.01	0.1	11	0.0381356	p < 0.05
-0.5	0.0316228	0.1	-0.01	0.15	11	0.0394338	p < 0.05
-0.5	0.0316228	0.1	-0.01	0.25	11	0.051	p < 0.05
-0.5	0.0316228	0.1	-0.01	0.3	11	0.053	p < 0.05
-0.5	0.0316228	0.1	-0.01	0.5	11	0.059	p < 0.05
-0.5	0.0316228	0.1	-0.001	0.1	11	0.0431034	p < 0.05
-0.5	0.0316228	0.1	-0.001	0.15	11	0.0352823	p < 0.05
-0.5	0.0316228	0.1	-0.001	0.25	11	0.045	p < 0.05
-0.5	0.0316228	0.1	-0.001	0.3	11	0.057	p < 0.05
-0.5	0.0316228	0.1	-0.001	0.5	11	0.041	p < 0.05
-0.5	0.0316228	0.1	0	0.1	11	0.0330843	p < 0.05
-0.5	0.0316228	0.1	0	0.15	11	0.0253807	p < 0.05
-0.5	0.0316228	0.1	0	0.25	11	0.039039	p < 0.05
-0.5	0.0316228	0.1	0	0.3	11	0.044	p < 0.05
-0.5	0.0316228	0.1	0	0.5	11	0.028	p < 0.05
-0.5	0.0316228	0.1	0.001	0.1	11	0.0547798	p < 0.05
-0.5	0.0316228	0.1	0.001	0.15	11	0.0405268	p < 0.05
-0.5	0.0316228	0.1	0.001	0.25	11	0.034034	p < 0.05
-0.5	0.0316228	0.1	0.001	0.3	11	0.031	p < 0.05
-0.5	0.0316228	0.1	0.001	0.5	11	0.032	p < 0.05
-0.5	0.0316228	0.1	0.01	0.1	11	0.0416667	p < 0.05
-0.5	0.0316228	0.1	0.01	0.15	11	0.0424671	p < 0.05
-0.5	0.0316228	0.1	0.01	0.25	11	0.038	p < 0.05
-0.5	0.0316228	0.1	0.01	0.3	11	0.04	p < 0.05
-0.5	0.0316228	0.1	0.01	0.5	11	0.05	p < 0.05
-0.5	0.0316228	0.1	0.1	0.1	11	0.39759	p < 0.05
-0.5	0.0316228	0.1	0.1	0.15	11	0.443996	p < 0.05
-0.5	0.0316228	0.1	0.1	0.25	11	0.57	p < 0.05
-0.5	0.0316228	0.1	0.1	0.3	11	0.599	p < 0.05
-0.5	0.0316228	0.1	0.1	0.5	11	0.732	p < 0.05
-0.5	0.0316228	0.1	0.25	0.1	11	0.93576	p < 0.05
-0.5	0.0316228	0.1	0.25	0.15	11	0.981651	p < 0.05
-0.5	0.0316228	0.1	0.25	0.25	11	0.993988	p < 0.05
-0.5	0.0316228	0.1	0.25	0.3	11	0.999	p < 0.05
-0.5	0.0316228	0.1	0.25	0.5	11	0.999	p < 0.05
-0.5	0.0316228	0.316228	-0.25	0.1	11	0.257266	p < 0.05
-0.5	0.0316228	0.316228	-0.25	0.15	11	0.373737	p < 0.05
-0.5	0.0316228	0.316228	-0.25	0.25	11	0.447	p < 0.05
-0.5	0.0316228	0.316228	-0.25	0.3	11	0.488	p < 0.05
-0.5	0.0316228	0.316228	-0.25	0.5	11	0.573	p < 0.05
-0.5	0.0316228	0.316228	-0.1	0.1	11	0.0556745	p < 0.05
-0.5	0.0316228	0.316228	-0.1	0.15	11	0.0952381	p < 0.05
-0.5	0.0316228	0.316228	-0.1	0.25	11	0.081	p < 0.05
-0.5	0.0316228	0.316228	-0.1	0.3	11	0.096	p < 0.05
-0.5	0.0316228	0.316228	-0.1	0.5	11	0.136	p < 0.05
-0.5	0.0316228	0.316228	-0.01	0.1	11	0.0386266	p < 0.05
-0.5	0.0316228	0.316228	-0.01	0.15	11	0.0417091	p < 0.05
-0.5	0.0316228	0.316228	-0.01	0.25	11	0.04	p < 0.05
-0.5	0.0316228	0.316228	-0.01	0.3	11	0.036	p < 0.05
-0.5	0.0316228	0.316228	-0.01	0.5	11	0.039	p < 0.05
-0.5	0.0316228	0.316228	-0.001	0.1	11	0.0299786	p < 0.05
-0.5	0.0316228	0.316228	-0.001	0.15	11	0.0325203	p < 0.05
-0.5	0.0316228	0.316228	-0.001	0.25	11	0.036	p < 0.05
-0.5	0.0316228	0.316228	-0.001	0.3	11	0.034	p < 0.05
-0.5	0.0316228	0.316228	-0.001	0.5	11	0.042	p < 0.05
-0.5	0.0316228	0.316228	0	0.1	11	0.0355987	p < 0.05
-0.5	0.0316228	0.316228	0	0.15	11	0.0335025	p < 0.05
-0.5	0.0316228	0.316228	0	0.25	11	0.033033	p < 0.05
-0.5	0.0316228	0.316228	0	0.3	11	0.041041	p < 0.05
-0.5	0.0316228	0.316228	0	0.5	11	0.035	p < 0.05
-0.5	0.0316228	0.316228	0.001	0.1	11	0.0414894	p < 0.05
-0.5	0.0316228	0.316228	0.001	0.15	11	0.0251762	p < 0.05
-0.5	0.0316228	0.316228	0.001	0.25	11	0.044	p < 0.05
-0.5	0.0316228	0.316228	0.001	0.3	11	0.037	p < 0.05
-0.5	0.0316228	0.316228	0.001	0.5	11	0.037	p < 0.05
-0.5	0.0316228	0.316228	0.01	0.1	11	0.0337323	p < 0.05
-0.5	0.0316228	0.316228	0.01	0.15	11	0.0383838	p < 0.05
-0.5	0.0316228	0.316228	0.01	0.25	11	0.035035	p < 0.05
-0.5	0.0316228	0.316228	0.01	0.3	11	0.034	p < 0.05
-0.5	0.0316228	0.316228	0.01	0.5	11	0.036	p < 0.05
-0.5	0.0316228	0.316228	0.1	0.1	11	0.0721103	p < 0.05
-0.5	0.0316228	0.316228	0.1	0.15	11	0.093401	p < 0.05
-0.5	0.0316228	0.316228	0.1	0.25	11	0.0870871	p < 0.05
-0.5	0.0316228	0.316228	0.1	0.3	11	0.117	p < 0.05
-0.5	0.0316228	0.316228	0.1	0.5	11	0.134	p < 0.05
-0.5	0.0316228	0.316228	0.25	0.1	11	0.286938	p < 0.05
-0.5	0.0316228	0.316228	0.25	0.15	11	0.347475	p < 0.05
-0.5	0.0316228	0.316228	0.25	0.25	11	0.44	p < 0.05
-0.5	0.0316228	0.316228	0.25	0.3	11	0.469	p < 0.05
-0.5	0.0316228	0.316228	0.25	0.5	11	0.605	p < 0.05
-0.5	0.1	0.0316228	-0.25	0.1	11	0.840345	p < 0.05
-0.5	0.1	0.0316228	-0.25	0.15	11	0.900101	p < 0.05
-0.5	0.1	0.0316228	-0.25	0.25	11	0.952953	p < 0.05
-0.5	0.1	0.0316228	-0.25	0.3	11	0.974	p < 0.05
-0.5	0.1	0.0316228	-0.25	0.5	11	0.986	p < 0.05
-0.5	0.1	0.0316228	-0.1	0.1	11	0.24492	p < 0.05
-0.5	0.1	0.0316228	-0.1	0.15	11	0.281662	p < 0.05
-0.5	0.1	0.0316228	-0.1	0.25	11	0.389	p < 0.05
-0.5	0.1	0.0316228	-0.1	0.3	11	0.414	p < 0.05
-0.5	0.1	0.0316228	-0.1	0.5	11	0.526	p < 0.05
-0.5	0.1	0.0316228	-0.01	0.1	11	0.0498938	p < 0.05
-0.5	0.1	0.0316228	-0.01	0.15	11	0.057868	p < 0.05
-0.5	0.1	0.0316228	-0.01	0.25	11	0.0560561	p < 0.05
-0.5	0.1	0.0316228	-0.01	0.3	11	0.049	p < 0.05
-0.5	0.1	0.0316228	-0.01	0.5	11	0.054	p < 0.05
-0.5	0.1	0.0316228	-0.001	0.1	11	0.0408163	p < 0.05
-0.5	0.1	0.0316228	-0.001	0.15	11	0.0536981	p < 0.05
-0.5	0.1	0.0316228	-0.001	0.25	11	0.051	p < 0.05
-0.5	0.1	0.0316228	-0.001	0.3	11	0.048	p < 0.05
-0.5	0.1	0.0316228	-0.001	0.5	11	0.052	p < 0.05
-0.5	0.1	0.0316228	0	0.1	11	0.0575693	p < 0.05
-0.5	0.1	0.0316228	0	0.15	11	0.0418795	p < 0.05
-0.5	0.1	0.0316228	0	0.25	11	0.056	p < 0.05
-0.5	0.1	0.0316228	0	0.3	11	0.049049	p < 0.05
-0.5	0.1	0.0316228	0	0.5	11	0.048	p < 0.05
-0.5	0.1	0.0316228	0.001	0.1	11	0.0497835	p < 0.05
-0.5	0.1	0.0316228	0.001	0.15	11	0.0557809	p < 0.05
-0.5	0.1	0.0316228	0.001	0.25	11	0.054	p < 0.05
-0.5	0.1	0.0316228	0.001	0.3	11	0.043	p < 0.05
-0.5	0.1	0.0316228	0.001	0.5	11	0.048	p < 0.05
-0.5	0.1	0.0316228	0.01	0.1	11	0.0587607	p < 0.05
-0.5	0.1	0.0316228	0.01	0.15	11	0.0646465	p < 0.05
-0.5	0.1	0.0316228	0.01	0.25	11	0.059	p < 0.05
-0.5	0.1	0.0316228	0.01	0.3	11	0.061	p < 0.05
-0.5	0.1	0.0316228	0.01	0.5	11	0.053	p < 0.05
-0.5	0.1	0.0316228	0.1	0.1	11	0.265756	p < 0.05
-0.5	0.1	0.0316228	0.1	0.15	11	0.305274	p < 0.05
-0.5	0.1	0.0316228	0.1	0.25	11	0.41041	p < 0.05
-0.5	0.1	0.0316228	0.1	0.3	11	0.419	p < 0.05
-0.5	0.1	0.0316228	0.1	0.5	11	0.535	p < 0.05
-0.5	0.1	0.0316228	0.25	0.1	11	0.821164	p < 0.05
-0.5	0.1	0.0316228	0.25	0.15	11	0.90433	p < 0.05
-0.5	0.1	0.0316228	0.25	0.25	11	0.959	p < 0.05
-0.5	0.1	0.0316228	0.25	0.3	11	0.971	p < 0.05
-0.5	0.1	0.0316228	0.25	0.5	11	0.99	p < 0.05
-0.5	0.1	0.1	-0.25	0.1	11	0.69863	p < 0.05
-0.5	0.1	0.1	-0.25	0.15	11	0.807967	p < 0.05
-0.5	0.1	0.1	-0.25	0.25	11	0.894	p < 0.05
-0.5	0.1	0.1	-0.25	0.3	11	0.909	p < 0.05
-0.5	0.1	0.1	-0.25	0.5	11	0.966	p < 0.05
-0.5	0.1	0.1	-0.1	0.1	11	0.17735	p < 0.05
-0.5	0.1	0.1	-0.1	0.15	11	0.238337	p < 0.05
-0.5	0.1	0.1	-0.1	0.25	11	0.305	p < 0.05
-0.5	0.1	0.1	-0.1	0.3	11	0.33	p < 0.05
-0.5	0.1	0.1	-0.1	0.5	11	0.377	p < 0.05
-0.5	0.1	0.1	-0.01	0.1	11	0.0484392	p < 0.05
-0.5	0.1	0.1	-0.01	0.15	11	0.0504541	p < 0.05
-0.5	0.1	0.1	-0.01	0.25	11	0.042	p < 0.05
-0.5	0.1	0.1	-0.01	0.3	11	0.047	p < 0.05
-0.5	0.1	0.1	-0.01	0.5	11	0.059	p < 0.05
-0.5	0.1	0.1	-0.001	0.1	11	0.0544872	p < 0.05
-0.5	0.1	0.1	-0.001	0.15	11	0.0467005	p < 0.05
-0.5	0.1	0.1	-0.001	0.25	11	0.044	p < 0.05
-0.5	0.1	0.1	-0.001	0.3	11	0.054	p < 0.05
-0.5	0.1	0.1	-0.001	0.5	11	0.058	p < 0.05
-0.5	0.1	0.1	0	0.1	11	0.0424178	p < 0.05
-0.5	0.1	0.1	0	0.15	11	0.0434343	p < 0.05
-0.5	0.1	0.1	0	0.25	11	0.042042	p < 0.05
-0.5	0.1	0.1	0	0.3	11	0.046	p < 0.05
-0.5	0.1	0.1	0	0.5	11	0.05	p < 0.05
-0.5	0.1	0.1	0.001	0.1	11	0.0406147	p < 0.05
-0.5	0.1	0.1	0.001	0.15	11	0.0498474	p < 0.05
-0.5	0.1	0.1	0.001	0.25	11	0.052	p < 0.05
-0.5	0.1	0.1	0.001	0.3	11	0.052	p < 0.05
-0.5	0.1	0.1	0.001	0.5	11	0.05	p < 0.05
-0.5	0.1	0.1	0.01	0.1	11	0.0497881	p < 0.05
-0.5	0.1	0.1	0.01	0.15	11	0.0538618	p < 0.05
-0.5	0.1	0.1	0.01	0.25	11	0.048	p < 0.05
-0.5	0.1	0.1	0.01	0.3	11	0.048	p < 0.05
-0.5	0.1	0.1	0.01	0.5	11	0.06	p < 0.05
-0.5	0.1	0.1	0.1	0.1	11	0.183696	p < 0.05
-0.5	0.1	0.1	0.1	0.15	11	0.206237	p < 0.05
-0.5	0.1	0.1	0.1	0.25	11	0.292292	p < 0.05
-0.5	0.1	0.1	0.1	0.3	11	0.309	p < 0.05
-0.5	0.1	0.1	0.1	0.5	11	0.373	p < 0.05
-0.5	0.1	0.1	0.25	0.1	11	0.702938	p < 0.05
-0.5	0.1	0.1	0.25	0.15	11	0.800203	p < 0.05
-0.5	0.1	0.1	0.25	0.25	11	0.911	p < 0.05
-0.5	0.1	0.1	0.25	0.3	11	0.929	p < 0.05
-0.5	0.1	0.1	0.25	0.5	11	0.963	p < 0.05
-0.5	0.1	0.316228	-0.25	0.1	11	0.249467	p < 0.05
-0.5	0.1	0.316228	-0.25	0.15	11	0.309403	p < 0.05
-0.5	0.1	0.316228	-0.25	0.25	11	0.408408	p < 0.05
-0.5	0.1	0.316228	-0.25	0.3	11	0.446	p < 0.05
-0.5	0.1	0.316228	-0.25	0.5	11	0.551	p < 0.05
-0.5	0.1	0.316228	-0.1	0.1	11	0.0652406	p < 0.05
-0.5	0.1	0.316228	-0.1	0.15	11	0.0861196	p < 0.05
-0.5	0.1	0.316228	-0.1	0.25	11	0.0850851	p < 0.05
-0.5	0.1	0.316228	-0.1	0.3	11	0.114	p < 0.05
-0.5	0.1	0.316228	-0.1	0.5	11	0.125	p < 0.05
-0.5	0.1	0.316228	-0.01	0.1	11	0.0402174	p < 0.05
-0.5	0.1	0.316228	-0.01	0.15	11	0.0505561	p < 0.05
-0.5	0.1	0.316228	-0.01	0.25	11	0.029	p < 0.05
-0.5	0.1	0.316228	-0.01	0.3	11	0.036	p < 0.05
-0.5	0.1	0.316228	-0.01	0.5	11	0.039	p < 0.05
-0.5	0.1	0.316228	-0.001	0.1	11	0.0413943	p < 0.05
-0.5	0.1	0.316228	-0.001	0.15	11	0.0357143	p < 0.05
-0.5	0.1	0.316228	-0.001	0.25	11	0.043	p < 0.05
-0.5	0.1	0.316228	-0.001	0.3	11	0.044	p < 0.05
-0.5	0.1	0.316228	-0.001	0.5	11	0.029	p < 0.05
-0.5	0.1	0.316228	0	0.1	11	0.0364026	p < 0.05
-0.5	0.1	0.316228	0	0.15	11	0.0412475	p < 0.05
-0.5	0.1	0.316228	0	0.25	11	0.025	p < 0.05
-0.5	0.1	0.316228	0	0.3	11	0.035035	p < 0.05
-0.5	0.1	0.316228	0	0.5	11	0.043	p < 0.05
-0.5	0.1	0.316228	0.001	0.1	11	0.0335498	p < 0.05
-0.5	0.1	0.316228	0.001	0.15	11	0.035461	p < 0.05
-0.5	0.1	0.316228	0.001	0.25	11	0.0400802	p < 0.05
-0.5	0.1	0.316228	0.001	0.3	11	0.052	p < 0.05
-0.5	0.1	0.316228	0.001	0.5	11	0.03	p < 0.05
-0.5	0.1	0.316228	0.01	0.1	11	0.0335135	p < 0.05
-0.5	0.1	0.316228	0.01	0.15	11	0.0384615	p < 0.05
-0.5	0.1	0.316228	0.01	0.25	11	0.042	p < 0.05
-0.5	0.1	0.316228	0.01	0.3	11	0.042	p < 0.05
-0.5	0.1	0.316228	0.01	0.5	11	0.038	p < 0.05
-0.5	0.1	0.316228	0.1	0.1	11	0.0711974	p < 0.05
-0.5	0.1	0.316228	0.1	0.15	11	0.0908174	p < 0.05
-0.5	0.1	0.316228	0.1	0.25	11	0.101101	p < 0.05
-0.5	0.1	0.316228	0.1	0.3	11	0.102	p < 0.05
-0.5	0.1	0.316228	0.1	0.5	11	0.114	p < 0.05
-0.5	0.1	0.316228	0.25	0.1	11	0.262821	p < 0.05
-0.5	0.1	0.316228	0.25	0.15	11	0.301925	p < 0.05
-0.5	0.1	0.316228	0.25	0.25	11	0.382	p < 0.05
-0.5	0.1	0.316228	0.25	0.3	11	0.42	p < 0.05
-0.5	0.1	0.316228	0.25	0.5	11	0.518	p < 0.05
-0.5	0.316228	0.0316228	-0.25	0.1	11	0.18328	p < 0.05
-0.5	0.316228	0.0316228	-0.25	0.15	11	0.205102	p < 0.05
-0.5	0.316228	0.0316228	-0.25	0.25	11	0.285285	p < 0.05
-0.5	0.316228	0.0316228	-0.25	0.3	11	0.338	p < 0.05
-0.5	0.316228	0.0316228	-0.25	0.5	11	0.389	p < 0.05
-0.5	0.316228	0.0316228	-0.1	0.1	11	0.0636943	p < 0.05
-0.5	0.316228	0.0316228	-0.1	0.15	11	0.0847804	p < 0.05
-0.5	0.316228	0.0316228	-0.1	0.25	11	0.074	p < 0.05
-0.5	0.316228	0.0316228	-0.1	0.3	11	0.083	p < 0.05
-0.5	0.316228	0.0316228	-0.1	0.5	11	0.086	p < 0.05
-0.5	0.316228	0.0316228	-0.01	0.1	11	0.0611588	p < 0.05
-0.5	0.316228	0.0316228	-0.01	0.15	11	0.0525253	p < 0.05
-0.5	0.316228	0.0316228	-0.01	0.25	11	0.039	p < 0.05
-0.5	0.316228	0.0316228	-0.01	0.3	11	0.032	p < 0.05
-0.5	0.316228	0.0316228	-0.01	0.5	11	0.045	p < 0.05
-0.5	0.316228	0.0316228	-0.001	0.1	11	0.0534759	p < 0.05
-0.5	0.316228	0.0316228	-0.001	0.15	11	0.0508647	p < 0.05
-0.5	0.316228	0.0316228	-0.001	0.25	11	0.049	p < 0.05
-0.5	0.316228	0.0316228	-0.001	0.3	11	0.052	p < 0.05
-0.5	0.316228	0.0316228	-0.001	0.5	11	0.05	p < 0.05
-0.5	0.316228	0.0316228	0	0.1	11	0.0596379	p < 0.05
-0.5	0.316228	0.0316228	0	0.15	11	0.0413306	p < 0.05
-0.5	0.316228	0.0316228	0	0.25	11	0.044	p < 0.05
-0.5	0.316228	0.0316228	0	0.3	11	0.052	p < 0.05
-0.5	0.316228	0.0316228	0	0.5	11	0.038	p < 0.05
-0.5	0.316228	0.0316228	0.001	0.1	11	0.04371	p < 0.05
-0.5	0.316228	0.0316228	0.001	0.15	11	0.0607287	p < 0.05
-0.5	0.316228	0.0316228	0.001	0.25	11	0.05	p < 0.05
-0.5	0.316228	0.0316228	0.001	0.3	11	0.066	p < 0.05
-0.5	0.316228	0.0316228	0.001	0.5	11	0.058	p < 0.05
-0.5	0.316228	0.0316228	0.01	0.1	11	0.044086	p < 0.05
-0.5	0.316228	0.0316228	0.01	0.15	11	0.0528993	p < 0.05
-0.5	0.316228	0.0316228	0.01	0.25	11	0.07	p < 0.05
-0.5	0.316228	0.0316228	0.01	0.3	11	0.047	p < 0.05
-0.5	0.316228	0.0316228	0.01	0.5	11	0.065	p < 0.05
-0.5	0.316228	0.0316228	0.1	0.1	11	0.0693703	p < 0.05
-0.5	0.316228	0.0316228	0.1	0.15	11	0.0833333	p < 0.05
-0.5	0.316228	0.0316228	0.1	0.25	11	0.0730731	p < 0.05
-0.5	0.316228	0.0316228	0.1	0.3	11	0.09	p < 0.05
-0.5	0.316228	0.0316228	0.1	0.5	11	0.11	p < 0.05
-0.5	0.316228	0.0316228	0.25	0.1	11	0.194237	p < 0.05
-0.5	0.316228	0.0316228	0.25	0.15	11	0.228977	p < 0.05
-0.5	0.316228	0.0316228	0.25	0.25	11	0.31	p < 0.05
-0.5	0.316228	0.0316228	0.25	0.3	11	0.309	p < 0.05
-0.5	0.316228	0.0316228	0.25	0.5	11	0.361	p < 0.05
-0.5	0.316228	0.1	-0.25	0.1	11	0.176026	p < 0.05
-0.5	0.316228	0.1	-0.25	0.15	11	0.204431	p < 0.05
-0.5	0.316228	0.1	-0.25	0.25	11	0.288288	p < 0.05
-0.5	0.316228	0.1	-0.25	0.3	11	0.269	p < 0.05
-0.5	0.316228	0.1	-0.25	0.5	11	0.335	p < 0.05
-0.5	0.316228	0.1	-0.1	0.1	11	0.0700637	p < 0.05
-0.5	0.316228	0.1	-0.1	0.15	11	0.0806452	p < 0.05
-0.5	0.316228	0.1	-0.1	0.25	11	0.084	p < 0.05
-0.5	0.316228	0.1	-0.1	0.3	11	0.089	p < 0.05
-0.5	0.316228	0.1	-0.1	0.5	11	0.0960961	p < 0.05
-0.5	0.316228	0.1	-0.01	0.1	11	0.0580021	p < 0.05
-0.5	0.316228	0.1	-0.01	0.15	11	0.0579858	p < 0.05
-0.5	0.316228	0.1	-0.01	0.25	11	0.052	p < 0.05
-0.5	0.316228	0.1	-0.01	0.3	11	0.058	p < 0.05
-0.5	0.316228	0.1	-0.01	0.5	11	0.052	p < 0.05
-0.5	0.316228	0.1	-0.001	0.1	11	0.0437567	p < 0.05
-0.5	0.316228	0.1	-0.001	0.15	11	0.0555556	p < 0.05
-0.5	0.316228	0.1	-0.001	0.25	11	0.051	p < 0.05
-0.5	0.316228	0.1	-0.001	0.3	11	0.053	p < 0.05
-0.5	0.316228	0.1	-0.001	0.5	11	0.047	p < 0.05
-0.5	0.316228	0.1	0	0.1	11	0.0588235	p < 0.05
-0.5	0.316228	0.1	0	0.15	11	0.04154	p < 0.05
-0.5	0.316228	0.1	0	0.25	11	0.047	p < 0.05
-0.5	0.316228	0.1	0	0.3	11	0.049	p < 0.05
-0.5	0.316228	0.1	0	0.5	11	0.057	p < 0.05
-0.5	0.316228	0.1	0.001	0.1	11	0.0628998	p < 0.05
-0.5	0.316228	0.1	0.001	0.15	11	0.0434783	p < 0.05
-0.5	0.316228	0.1	0.001	0.25	11	0.054	p < 0.05
-0.5	0.316228	0.1	0.001	0.3	11	0.055	p < 0.05
-0.5	0.316228	0.1	0.001	0.5	11	0.049	p < 0.05
-0.5	0.316228	0.1	0.01	0.1	11	0.0428266	p < 0.05
-0.5	0.316228	0.1	0.01	0.15	11	0.0484848	p < 0.05
-0.5	0.316228	0.1	0.01	0.25	11	0.049	p < 0.05
-0.5	0.316228	0.1	0.01	0.3	11	0.053	p < 0.05
-0.5	0.316228	0.1	0.01	0.5	11	0.051	p < 0.05
-0.5	0.316228	0.1	0.1	0.1	11	0.0738758	p < 0.05
-0.5	0.316228	0.1	0.1	0.15	11	0.0740365	p < 0.05
-0.5	0.316228	0.1	0.1	0.25	11	0.082	p < 0.05
-0.5	0.316228	0.1	0.1	0.3	11	0.091	p < 0.05
-0.5	0.316228	0.1	0.1	0.5	11	0.087	p < 0.05
-0.5	0.316228	0.1	0.25	0.1	11	0.168443	p < 0.05
-0.5	0.316228	0.1	0.25	0.15	11	0.2077	p < 0.05
-0.5	0.316228	0.1	0.25	0.25	11	0.272	p < 0.05
-0.5	0.316228	0.1	0.25	0.3	11	0.255	p < 0.05
-0.5	0.316228	0.1	0.25	0.5	11	0.358	p < 0.05
-0.5	0.316228	0.316228	-0.25	0.1	11	0.121505	p < 0.05
-0.5	0.316228	0.316228	-0.25	0.15	11	0.145897	p < 0.05
-0.5	0.316228	0.316228	-0.25	0.25	11	0.208	p < 0.05
-0.5	0.316228	0.316228	-0.25	0.3	11	0.222	p < 0.05
-0.5	0.316228	0.316228	-0.25	0.5	11	0.273	p < 0.05
-0.5	0.316228	0.316228	-0.1	0.1	11	0.0626327	p < 0.05
-0.5	0.316228	0.316228	-0.1	0.15	11	0.0566229	p < 0.05
-0.5	0.316228	0.316228	-0.1	0.25	11	0.082	p < 0.05
-0.5	0.316228	0.316228	-0.1	0.3	11	0.057	p < 0.05
-0.5	0.316228	0.316228	-0.1	0.5	11	0.069	p < 0.05
-0.5	0.316228	0.316228	-0.01	0.1	11	0.0408377	p < 0.05
-0.5	0.316228	0.316228	-0.01	0.15	11	0.0527919	p < 0.05
-0.5	0.316228	0.316228	-0.01	0.25	11	0.0520521	p < 0.05
-0.5	0.316228	0.316228	-0.01	0.3	11	0.053	p < 0.05
-0.5	0.316228	0.316228	-0.01	0.5	11	0.049	p < 0.05
-0.5	0.316228	0.316228	-0.001	0.1	11	0.0460385	p < 0.05
-0.5	0.316228	0.316228	-0.001	0.15	11	0.0484848	p < 0.05
-0.5	0.316228	0.316228	-0.001	0.25	11	0.0470942	p < 0.05
-0.5	0.316228	0.316228	-0.001	0.3	11	0.056	p < 0.05
-0.5	0.316228	0.316228	-0.001	0.5	11	0.036	p < 0.05
-0.5	0.316228	0.316228	0	0.1	11	0.0484914	p < 0.05
-0.5	0.316228	0.316228	0	0.15	11	0.0478128	p < 0.05
-0.5	0.316228	0.316228	0	0.25	11	0.054	p < 0.05
-0.5	0.316228	0.316228	0	0.3	11	0.055	p < 0.05
-0.5	0.316228	0.316228	0	0.5	11	0.04	p < 0.05
-0.5	0.316228	0.316228	0.001	0.1	11	0.0448718	p < 0.05
-0.5	0.316228	0.316228	0.001	0.15	11	0.0505561	p < 0.05
-0.5	0.316228	0.316228	0.001	0.25	11	0.041	p < 0.05
-0.5	0.316228	0.316228	0.001	0.3	11	0.058	p < 0.05
-0.5	0.316228	0.316228	0.001	0.5	11	0.04	p < 0.05
-0.5	0.316228	0.316228	0.01	0.1	11	0.0443243	p < 0.05
-0.5	0.316228	0.316228	0.01	0.15	11	0.0444444	p < 0.05
-0.5	0.316228	0.316228	0.01	0.25	11	0.057	p < 0.05
-0.5	0.316228	0.316228	0.01	0.3	11	0.053	p < 0.05
-0.5	0.316228	0.316228	0.01	0.5	11	0.048	p < 0.05
-0.5	0.316228	0.316228	0.1	0.1	11	0.0640342	p < 0.05
-0.5	0.316228	0.316228	0.1	0.15	11	0.0784114	p < 0.05
-0.5	0.316228	0.316228	0.1	0.25	11	0.075	p < 0.05
-0.5	0.316228	0.316228	0.1	0.3	11	0.06	p < 0.05
-0.5	0.316228	0.316228	0.1	0.5	11	0.0750751	p < 0.05
-0.5	0.316228	0.316228	0.25	0.1	11	0.126338	p < 0.05
-0.5	0.316228	0.316228	0.25	0.15	11	0.163286	p < 0.05
-0.5	0.316228	0.316228	0.25	0.25	11	0.191	p < 0.05
-0.5	0.316228	0.316228	0.25	0.3	11	0.202	p < 0.05
-0.5	0.316228	0.316228	0.25	0.5	11	0.273	p < 0.05
0	0.0316228	0.0316228	-0.25	0.1	11	1	p < 0.05
0	0.0316228	0.0316228	-0.25	0.15	11	1	p < 0.05
0	0.0316228	0.0316228	-0.25	0.25	11	1	p < 0.05
0	0.0316228	0.0316228	-0.25	0.3	11	1	p < 0.05
0	0.0316228	0.0316228	-0.25	0.5	11	1	p < 0.05
0	0.0316228	0.0316228	-0.1	0.1	11	0.856077	p < 0.05
0	0.0316228	0.0316228	-0.1	0.15	11	0.925813	p < 0.05
0	0.0316228	0.0316228	-0.1	0.25	11	0.978	p < 0.05
0	0.0316228	0.0316228	-0.1	0.3	11	0.985	p < 0.05
0	0.0316228	0.0316228	-0.1	0.5	11	0.994	p < 0.05
0	0.0316228	0.0316228	-0.01	0.1	11	0.0660981	p < 0.05
0	0.0316228	0.0316228	-0.01	0.15	11	0.0676768	p < 0.05
0	0.0316228	0.0316228	-0.01	0.25	11	0.0730731	p < 0.05
0	0.0316228	0.0316228	-0.01	0.3	11	0.076	p < 0.05
0	0.0316228	0.0316228	-0.01	0.5	11	0.077	p < 0.05
0	0.0316228	0.0316228	-0.001	0.1	11	0.0595112	p < 0.05
0	0.0316228	0.0316228	-0.001	0.15	11	0.0467955	p < 0.05
0	0.0316228	0.0316228	-0.001	0.25	11	0.045	p < 0.05
0	0.0316228	0.0316228	-0.001	0.3	11	0.047047	p < 0.05
0	0.0316228	0.0316228	-0.001	0.5	11	0.042042	p < 0.05
0	0.0316228	0.0316228	0	0.1	11	0.039657	p < 0.05
0	0.0316228	0.0316228	0	0.15	11	0.0496957	p < 0.05
0	0.0316228	0.0316228	0	0.25	11	0.049	p < 0.05
0	0.0316228	0.0316228	0	0.3	11	0.048	p < 0.05
0	0.0316228	0.0316228	0	0.5	11	0.062	p < 0.05
0	0.0316228	0.0316228	0.001	0.1	11	0.0418006	p < 0.05
0	0.0316228	0.0316228	0.001	0.15	11	0.0534274	p < 0.05
0	0.0316228	0.0316228	0.001	0.25	11	0.0510511	p < 0.05
0	0.0316228	0.0316228	0.001	0.3	11	0.051	p < 0.05
0	0.0316228	0.0316228	0.001	0.5	11	0.044	p < 0.05
0	0.0316228	0.0316228	0.01	0.1	11	0.0583153	p < 0.05
0	0.0316228	0.0316228	0.01	0.15	11	0.0679513	p < 0.05
0	0.0316228	0.0316228	0.01	0.25	11	0.079	p < 0.05
0	0.0316228	0.0316228	0.01	0.3	11	0.064	p < 0.05
0	0.0316228	0.0316228	0.01	0.5	11	0.089	p < 0.05
0	0.0316228	0.0316228	0.1	0.1	11	0.865156	p < 0.05
0	0.0316228	0.0316228	0.1	0.15	11	0.933198	p < 0.05
0	0.0316228	0.0316228	0.1	0.25	11	0.974975	p < 0.05
0	0.0316228	0.0316228	0.1	0.3	11	0.982	p < 0.05
0	0.0316228	0.0316228	0.1	0.5	11	0.995	p < 0.05
0	0.0316228	0.0316228	0.25	0.1	11	1	p < 0.05
0	0.0316228	0.0316228	0.25	0.15	11	1	p < 0.05
0	0.0316228	0.0316228	0.25	0.25	11	1	p < 0.05
0	0.0316228	0.0316228	0.25	0.3	11	1	p < 0.05
0	0.0316228	0.0316228	0.25	0.5	11	1	p < 0.05
0	0.0316228	0.1	-0.25	0.1	11	0.942246	p < 0.05
0	0.0316228	0.1	-0.25	0.15	11	0.982653	p < 0.05
0	0.0316228	0.1	-0.25	0.25	11	0.993	p < 0.05
0	0.0316228	0.1	-0.25	0.3	11	0.998	p < 0.05
0	0.0316228	0.1	-0.25	0.5	11	1	p < 0.05
0	0.0316228	0.1	-0.1	0.1	11	0.368308	p < 0.05
0	0.0316228	0.1	-0.1	0.15	11	0.471602	p < 0.05
0	0.0316228	0.1	-0.1	0.25	11	0.577	p < 0.05
0	0.0316228	0.1	-0.1	0.3	11	0.626	p < 0.05
0	0.0316228	0.1	-0.1	0.5	11	0.733	p < 0.05
0	0.0316228	0.1	-0.01	0.1	11	0.0398707	p < 0.05
0	0.0316228	0.1	-0.01	0.15	11	0.0434343	p < 0.05
0	0.0316228	0.1	-0.01	0.25	11	0.036	p < 0.05
0	0.0316228	0.1	-0.01	0.3	11	0.041	p < 0.05
0	0.0316228	0.1	-0.01	0.5	11	0.051	p < 0.05
0	0.0316228	0.1	-0.001	0.1	11	0.0335861	p < 0.05
0	0.0316228	0.1	-0.001	0.15	11	0.0405268	p < 0.05
0	0.0316228	0.1	-0.001	0.25	11	0.047	p < 0.05
0	0.0316228	0.1	-0.001	0.3	11	0.034	p < 0.05
0	0.0316228	0.1	-0.001	0.5	11	0.037	p < 0.05
0	0.0316228	0.1	0	0.1	11	0.0493033	p < 0.05
0	0.0316228	0.1	0	0.15	11	0.0274949	p < 0.05
0	0.0316228	0.1	0	0.25	11	0.036	p < 0.05
0	0.0316228	0.1	0	0.3	11	0.039	p < 0.05
0	0.0316228	0.1	0	0.5	11	0.037	p < 0.05
0	0.0316228	0.1	0.001	0.1	11	0.0320171	p < 0.05
0	0.0316228	0.1	0.001	0.15	11	0.0333333	p < 0.05
0	0.0316228	0.1	0.001	0.25	11	0.043	p < 0.05
0	0.0316228	0.1	0.001	0.3	11	0.03	p < 0.05
0	0.0316228	0.1	0.001	0.5	11	0.037	p < 0.05
0	0.0316228	0.1	0.01	0.1	11	0.0409924	p < 0.05
0	0.0316228	0.1	0.01	0.15	11	0.0587639	p < 0.05
0	0.0316228	0.1	0.01	0.25	11	0.037037	p < 0.05
0	0.0316228	0.1	0.01	0.3	11	0.046	p < 0.05
0	0.0316228	0.1	0.01	0.5	11	0.049	p < 0.05
0	0.0316228	0.1	0.1	0.1	11	0.382703	p < 0.05
0	0.0316228	0.1	0.1	0.15	11	0.462006	p < 0.05
0	0.0316228	0.1	0.1	0.25	11	0.569	p < 0.05
0	0.0316228	0.1	0.1	0.3	11	0.635	p < 0.05
0	0.0316228	0.1	0.1	0.5	11	0.692	p < 0.05
0	0.0316228	0.1	0.25	0.1	11	0.940107	p < 0.05
0	0.0316228	0.1	0.25	0.15	11	0.979695	p < 0.05
0	0.0316228	0.1	0.25	0.25	11	0.997	p < 0.05
0	0.0316228	0.1	0.25	0.3	11	0.999	p < 0.05
0	0.0316228	0.1	0.25	0.5	11	0.997998	p < 0.05
0	0.0316228	0.316228	-0.25	0.1	11	0.291221	p < 0.05
0	0.0316228	0.316228	-0.25	0.15	11	0.340426	p < 0.05
0	0.0316228	0.316228	-0.25	0.25	11	0.43	p < 0.05
0	0.0316228	0.316228	-0.25	0.3	11	0.483483	p < 0.05
0	0.0316228	0.316228	-0.25	0.5	11	0.583	p < 0.05
0	0.0316228	0.316228	-0.1	0.1	11	0.0770855	p < 0.05
0	0.0316228	0.316228	-0.1	0.15	11	0.0707786	p < 0.05
0	0.0316228	0.316228	-0.1	0.25	11	0.0850851	p < 0.05
0	0.0316228	0.316228	-0.1	0.3	11	0.107	p < 0.05
0	0.0316228	0.316228	-0.1	0.5	11	0.11	p < 0.05
0	0.0316228	0.316228	-0.01	0.1	11	0.0321888	p < 0.05
0	0.0316228	0.316228	-0.01	0.15	11	0.0285132	p < 0.05
0	0.0316228	0.316228	-0.01	0.25	11	0.041	p < 0.05
0	0.0316228	0.316228	-0.01	0.3	11	0.027	p < 0.05
0	0.0316228	0.316228	-0.01	0.5	11	0.031	p < 0.05
0	0.0316228	0.316228	-0.001	0.1	11	0.039173	p < 0.05
0	0.0316228	0.316228	-0.001	0.15	11	0.0455005	p < 0.05
0	0.0316228	0.316228	-0.001	0.25	11	0.023	p < 0.05
0	0.0316228	0.316228	-0.001	0.3	11	0.045	p < 0.05
0	0.0316228	0.316228	-0.001	0.5	11	0.044	p < 0.05
0	0.0316228	0.316228	0	0.1	11	0.0362087	p < 0.05
0	0.0316228	0.316228	0	0.15	11	0.0292634	p < 0.05
0	0.0316228	0.316228	0	0.25	11	0.034	p < 0.05
0	0.0316228	0.316228	0	0.3	11	0.032	p < 0.05
0	0.0316228	0.316228	0	0.5	11	0.028	p < 0.05
0	0.0316228	0.316228	0.001	0.1	11	0.0429646	p < 0.05
0	0.0316228	0.316228	0.001	0.15	11	0.0363269	p < 0.05
0	0.0316228	0.316228	0.001	0.25	11	0.038	p < 0.05
0	0.0316228	0.316228	0.001	0.3	11	0.041	p < 0.05
0	0.0316228	0.316228	0.001	0.5	11	0.032	p < 0.05
0	0.0316228	0.316228	0.01	0.1	11	0.0422078	p < 0.05
0	0.0316228	0.316228	0.01	0.15	11	0.0272727	p < 0.05
0	0.0316228	0.316228	0.01	0.25	11	0.034	p < 0.05
0	0.0316228	0.316228	0.01	0.3	11	0.032	p < 0.05
0	0.0316228	0.316228	0.01	0.5	11	0.034	p < 0.05
0	0.0316228	0.316228	0.1	0.1	11	0.0818278	p < 0.05
0	0.0316228	0.316228	0.1	0.15	11	0.0866935	p < 0.05
0	0.0316228	0.316228	0.1	0.25	11	0.102	p < 0.05
0	0.0316228	0.316228	0.1	0.3	11	0.12	p < 0.05
0	0.0316228	0.316228	0.1	0.5	11	0.137	p < 0.05
0	0.0316228	0.316228	0.25	0.1	11	0.29528	p < 0.05
0	0.0316228	0.316228	0.25	0.15	11	0.316802	p < 0.05
0	0.0316228	0.316228	0.25	0.25	11	0.417	p < 0.05
0	0.0316228	0.316228	0.25	0.3	11	0.473	p < 0.05
0	0.0316228	0.316228	0.25	0.5	11	0.619	p < 0.05
0	0.1	0.0316228	-0.25	0.1	11	0.848837	p < 0.05
0	0.1	0.0316228	-0.25	0.15	11	0.918451	p < 0.05
0	0.1	0.0316228	-0.25	0.25	11	0.960961	p < 0.05
0	0.1	0.0316228	-0.25	0.3	11	0.98	p < 0.05
0	0.1	0.0316228	-0.25	0.5	11	0.988	p < 0.05
0	0.1	0.0316228	-0.1	0.1	11	0.271949	p < 0.05
0	0.1	0.0316228	-0.1	0.15	11	0.319515	p < 0.05
0	0.1	0.0316228	-0.1	0.25	11	0.385	p < 0.05
0	0.1	0.0316228	-0.1	0.3	11	0.403	p < 0.05
0	0.1	0.0316228	-0.1	0.5	11	0.512024	p < 0.05
0	0.1	0.0316228	-0.01	0.1	11	0.0638298	p < 0.05
0	0.1	0.0316228	-0.01	0.15	11	0.0675403	p < 0.05
0	0.1	0.0316228	-0.01	0.25	11	0.049049	p < 0.05
0	0.1	0.0316228	-0.01	0.3	11	0.049	p < 0.05
0	0.1	0.0316228	-0.01	0.5	11	0.061	p < 0.05
0	0.1	0.0316228	-0.001	0.1	11	0.0631579	p < 0.05
0	0.1	0.0316228	-0.001	0.15	11	0.0525784	p < 0.05
0	0.1	0.0316228	-0.001	0.25	11	0.055	p < 0.05
0	0.1	0.0316228	-0.001	0.3	11	0.042	p < 0.05
0	0.1	0.0316228	-0.001	0.5	11	0.06	p < 0.05
0	0.1	0.0316228	0	0.1	11	0.0407725	p < 0.05
0	0.1	0.0316228	0	0.15	11	0.0464646	p < 0.05
0	0.1	0.0316228	0	0.25	11	0.051	p < 0.05
0	0.1	0.0316228	0	0.3	11	0.049	p < 0.05
0	0.1	0.0316228	0	0.5	11	0.051	p < 0.05
0	0.1	0.0316228	0.001	0.1	11	0.0491979	p < 0.05
0	0.1	0.0316228	0.001	0.15	11	0.0395538	p < 0.05
0	0.1	0.0316228	0.001	0.25	11	0.061	p < 0.05
0	0.1	0.0316228	0.001	0.3	11	0.058	p < 0.05
0	0.1	0.0316228	0.001	0.5	11	0.058	p < 0.05
0	0.1	0.0316228	0.01	0.1	11	0.0525751	p < 0.05
0	0.1	0.0316228	0.01	0.15	11	0.0567376	p < 0.05
0	0.1	0.0316228	0.01	0.25	11	0.052	p < 0.05
0	0.1	0.0316228	0.01	0.3	11	0.05	p < 0.05
0	0.1	0.0316228	0.01	0.5	11	0.053	p < 0.05
0	0.1	0.0316228	0.1	0.1	11	0.241081	p < 0.05
0	0.1	0.0316228	0.1	0.15	11	0.324242	p < 0.05
0	0.1	0.0316228	0.1	0.25	11	0.402	p < 0.05
0	0.1	0.0316228	0.1	0.3	11	0.417	p < 0.05
0	0.1	0.0316228	0.1	0.5	11	0.501	p < 0.05
0	0.1	0.0316228	0.25	0.1	11	0.847568	p < 0.05
0	0.1	0.0316228	0.25	0.15	11	0.909183	p < 0.05
0	0.1	0.0316228	0.25	0.25	11	0.97	p < 0.05
0	0.1	0.0316228	0.25	0.3	11	0.969	p < 0.05
0	0.1	0.0316228	0.25	0.5	11	0.99	p < 0.05
0	0.1	0.1	-0.25	0.1	11	0.697872	p < 0.05
0	0.1	0.1	-0.25	0.15	11	0.807302	p < 0.05
0	0.1	0.1	-0.25	0.25	11	0.889	p < 0.05
0	0.1	0.1	-0.25	0.3	11	0.922	p < 0.05
0	0.1	0.1	-0.25	0.5	11	0.964965	p < 0.05
0	0.1	0.1	-0.1	0.1	11	0.186624	p < 0.05
0	0.1	0.1	-0.1	0.15	11	0.209776	p < 0.05
0	0.1	0.1	-0.1	0.25	11	0.303303	p < 0.05
0	0.1	0.1	-0.1	0.3	11	0.349	p < 0.05
0	0.1	0.1	-0.1	0.5	11	0.391	p < 0.05
0	0.1	0.1	-0.01	0.1	11	0.0475676	p < 0.05
0	0.1	0.1	-0.01	0.15	11	0.0474747	p < 0.05
0	0.1	0.1	-0.01	0.25	11	0.058	p < 0.05
0	0.1	0.1	-0.01	0.3	11	0.057	p < 0.05
0	0.1	0.1	-0.01	0.5	11	0.052	p < 0.05
0	0.1	0.1	-0.001	0.1	11	0.0531915	p < 0.05
0	0.1	0.1	-0.001	0.15	11	0.0416244	p < 0.05
0	0.1	0.1	-0.001	0.25	11	0.052	p < 0.05
0	0.1	0.1	-0.001	0.3	11	0.065	p < 0.05
0	0.1	0.1	-0.001	0.5	11	0.069	p < 0.05
0	0.1	0.1	0	0.1	11	0.0439914	p < 0.05
0	0.1	0.1	0	0.15	11	0.048731	p < 0.05
0	0.1	0.1	0	0.25	11	0.048	p < 0.05
0	0.1	0.1	0	0.3	11	0.053	p < 0.05
0	0.1	0.1	0	0.5	11	0.034	p < 0.05
0	0.1	0.1	0.001	0.1	11	0.0475676	p < 0.05
0	0.1	0.1	0.001	0.15	11	0.0589431	p < 0.05
0	0.1	0.1	0.001	0.25	11	0.043043	p < 0.05
0	0.1	0.1	0.001	0.3	11	0.043	p < 0.05
0	0.1	0.1	0.001	0.5	11	0.06	p < 0.05
0	0.1	0.1	0.01	0.1	11	0.0436635	p < 0.05
0	0.1	0.1	0.01	0.15	11	0.0455466	p < 0.05
0	0.1	0.1	0.01	0.25	11	0.047	p < 0.05
0	0.1	0.1	0.01	0.3	11	0.061	p < 0.05
0	0.1	0.1	0.01	0.5	11	0.055	p < 0.05
0	0.1	0.1	0.1	0.1	11	0.200216	p < 0.05
0	0.1	0.1	0.1	0.15	11	0.222672	p < 0.05
0	0.1	0.1	0.1	0.25	11	0.275	p < 0.05
0	0.1	0.1	0.1	0.3	11	0.311	p < 0.05
0	0.1	0.1	0.1	0.5	11	0.405	p < 0.05
0	0.1	0.1	0.25	0.1	11	0.699465	p < 0.05
0	0.1	0.1	0.25	0.15	11	0.817724	p < 0.05
0	0.1	0.1	0.25	0.25	11	0.885886	p < 0.05
0	0.1	0.1	0.25	0.3	11	0.929	p < 0.05
0	0.1	0.1	0.25	0.5	11	0.962	p < 0.05
0	0.1	0.316228	-0.25	0.1	11	0.238919	p < 0.05
0	0.1	0.316228	-0.25	0.15	11	0.318136	p < 0.05
0	0.1	0.316228	-0.25	0.25	11	0.394394	p < 0.05
0	0.1	0.316228	-0.25	0.3	11	0.456	p < 0.05
0	0.1	0.316228	-0.25	0.5	11	0.536	p < 0.05
0	0.1	0.316228	-0.1	0.1	11	0.0636943	p < 0.05
0	0.1	0.316228	-0.1	0.15	11	0.0654582	p < 0.05
0	0.1	0.316228	-0.1	0.25	11	0.0950951	p < 0.05
0	0.1	0.316228	-0.1	0.3	11	0.103	p < 0.05
0	0.1	0.316228	-0.1	0.5	11	0.109	p < 0.05
0	0.1	0.316228	-0.01	0.1	11	0.0374332	p < 0.05
0	0.1	0.316228	-0.01	0.15	11	0.0303951	p < 0.05
0	0.1	0.316228	-0.01	0.25	11	0.047	p < 0.05
0	0.1	0.316228	-0.01	0.3	11	0.041	p < 0.05
0	0.1	0.316228	-0.01	0.5	11	0.035	p < 0.05
0	0.1	0.316228	-0.001	0.1	11	0.0300107	p < 0.05
0	0.1	0.316228	-0.001	0.15	11	0.0324544	p < 0.05
0	0.1	0.316228	-0.001	0.25	11	0.038	p < 0.05
0	0.1	0.316228	-0.001	0.3	11	0.047	p < 0.05
0	0.1	0.316228	-0.001	0.5	11	0.042	p < 0.05
0	0.1	0.316228	0	0.1	11	0.0394456	p < 0.05
0	0.1	0.316228	0	0.15	11	0.0495951	p < 0.05
0	0.1	0.316228	0	0.25	11	0.049	p < 0.05
0	0.1	0.316228	0	0.3	11	0.043043	p < 0.05
0	0.1	0.316228	0	0.5	11	0.034	p < 0.05
0	0.1	0.316228	0.001	0.1	11	0.0484914	p < 0.05
0	0.1	0.316228	0.001	0.15	11	0.0455005	p < 0.05
0	0.1	0.316228	0.001	0.25	11	0.032032	p < 0.05
0	0.1	0.316228	0.001	0.3	11	0.028	p < 0.05
0	0.1	0.316228	0.001	0.5	11	0.055	p < 0.05
0	0.1	0.316228	0.01	0.1	11	0.0457447	p < 0.05
0	0.1	0.316228	0.01	0.15	11	0.0514113	p < 0.05
0	0.1	0.316228	0.01	0.25	11	0.057	p < 0.05
0	0.1	0.316228	0.01	0.3	11	0.033	p < 0.05
0	0.1	0.316228	0.01	0.5	11	0.042	p < 0.05
0	0.1	0.316228	0.1	0.1	11	0.0642398	p < 0.05
0	0.1	0.316228	0.1	0.15	11	0.0946083	p < 0.05
0	0.1	0.316228	0.1	0.25	11	0.09	p < 0.05
0	0.1	0.316228	0.1	0.3	11	0.108	p < 0.05
0	0.1	0.316228	0.1	0.5	11	0.114	p < 0.05
0	0.1	0.316228	0.25	0.1	11	0.236674	p < 0.05
0	0.1	0.316228	0.25	0.15	11	0.322188	p < 0.05
0	0.1	0.316228	0.25	0.25	11	0.420842	p < 0.05
0	0.1	0.316228	0.25	0.3	11	0.445	p < 0.05
0	0.1	0.316228	0.25	0.5	11	0.54	p < 0.05
0	0.316228	0.0316228	-0.25	0.1	11	0.195254	p < 0.05
0	0.316228	0.0316228	-0.25	0.15	11	0.223684	p < 0.05
0	0.316228	0.0316228	-0.25	0.25	11	0.287287	p < 0.05
0	0.316228	0.0316228	-0.25	0.3	11	0.276	p < 0.05
0	0.316228	0.0316228	-0.25	0.5	11	0.394	p < 0.05
0	0.316228	0.0316228	-0.1	0.1	11	0.0684211	p < 0.05
0	0.316228	0.0316228	-0.1	0.15	11	0.065723	p < 0.05
0	0.316228	0.0316228	-0.1	0.25	11	0.087	p < 0.05
0	0.316228	0.0316228	-0.1	0.3	11	0.0920921	p < 0.05
0	0.316228	0.0316228	-0.1	0.5	11	0.114	p < 0.05
0	0.316228	0.0316228	-0.01	0.1	11	0.0489362	p < 0.05
0	0.316228	0.0316228	-0.01	0.15	11	0.048583	p < 0.05
0	0.316228	0.0316228	-0.01	0.25	11	0.037	p < 0.05
0	0.316228	0.0316228	-0.01	0.3	11	0.045	p < 0.05
0	0.316228	0.0316228	-0.01	0.5	11	0.043043	p < 0.05
0	0.316228	0.0316228	-0.001	0.1	11	0.0424628	p < 0.05
0	0.316228	0.0316228	-0.001	0.15	11	0.0534813	p < 0.05
0	0.316228	0.0316228	-0.001	0.25	11	0.0500501	p < 0.05
0	0.316228	0.0316228	-0.001	0.3	11	0.04	p < 0.05
0	0.316228	0.0316228	-0.001	0.5	11	0.045	p < 0.05
0	0.316228	0.0316228	0	0.1	11	0.0508108	p < 0.05
0	0.316228	0.0316228	0	0.15	11	0.0395538	p < 0.05
0	0.316228	0.0316228	0	0.25	11	0.065	p < 0.05
0	0.316228	0.0316228	0	0.3	11	0.054	p < 0.05
0	0.316228	0.0316228	0	0.5	11	0.059	p < 0.05
0	0.316228	0.0316228	0.001	0.1	11	0.0695931	p < 0.05
0	0.316228	0.0316228	0.001	0.15	11	0.0434783	p < 0.05
0	0.316228	0.0316228	0.001	0.25	11	0.052	p < 0.05
0	0.316228	0.0316228	0.001	0.3	11	0.041	p < 0.05
0	0.316228	0.0316228	0.001	0.5	11	0.048	p < 0.05
0	0.316228	0.0316228	0.01	0.1	11	0.0422078	p < 0.05
0	0.316228	0.0316228	0.01	0.15	11	0.0456853	p < 0.05
0	0.316228	0.0316228	0.01	0.25	11	0.0580581	p < 0.05
0	0.316228	0.0316228	0.01	0.3	11	0.046	p < 0.05
0	0.316228	0.0316228	0.01	0.5	11	0.0560561	p < 0.05
0	0.316228	0.0316228	0.1	0.1	11	0.0691489	p < 0.05
0	0.316228	0.0316228	0.1	0.15	11	0.0803662	p < 0.05
0	0.316228	0.0316228	0.1	0.25	11	0.097	p < 0.05
0	0.316228	0.0316228	0.1	0.3	11	0.071	p < 0.05
0	0.316228	0.0316228	0.1	0.5	11	0.109	p < 0.05
0	0.316228	0.0316228	0.25	0.1	11	0.167382	p < 0.05
0	0.316228	0.0316228	0.25	0.15	11	0.218971	p < 0.05
0	0.316228	0.0316228	0.25	0.25	11	0.276	p < 0.05
0	0.316228	0.0316228	0.25	0.3	11	0.311	p < 0.05
0	0.316228	0.0316228	0.25	0.5	11	0.369	p < 0.05
0	0.316228	0.1	-0.25	0.1	11	0.175345	p < 0.05
0	0.316228	0.1	-0.25	0.15	11	0.2286	p < 0.05
0	0.316228	0.1	-0.25	0.25	11	0.301	p < 0.05
0	0.316228	0.1	-0.25	0.3	11	0.313	p < 0.05
0	0.316228	0.1	-0.25	0.5	11	0.362	p < 0.05
0	0.316228	0.1	-0.1	0.1	11	0.0672451	p < 0.05
0	0.316228	0.1	-0.1	0.15	11	0.0695565	p < 0.05
0	0.316228	0.1	-0.1	0.25	11	0.087	p < 0.05
0	0.316228	0.1	-0.1	0.3	11	0.079	p < 0.05
0	0.316228	0.1	-0.1	0.5	11	0.084	p < 0.05
0	0.316228	0.1	-0.01	0.1	11	0.0604099	p < 0.05
0	0.316228	0.1	-0.01	0.15	11	0.0507614	p < 0.05
0	0.316228	0.1	-0.01	0.25	11	0.06	p < 0.05
0	0.316228	0.1	-0.01	0.3	11	0.048	p < 0.05
0	0.316228	0.1	-0.01	0.5	11	0.061	p < 0.05
0	0.316228	0.1	-0.001	0.1	11	0.056338	p < 0.05
0	0.316228	0.1	-0.001	0.15	11	0.0455466	p < 0.05
0	0.316228	0.1	-0.001	0.25	11	0.044	p < 0.05
0	0.316228	0.1	-0.001	0.3	11	0.053	p < 0.05
0	0.316228	0.1	-0.001	0.5	11	0.038	p < 0.05
0	0.316228	0.1	0	0.1	11	0.0511182	p < 0.05
0	0.316228	0.1	0	0.15	11	0.0515672	p < 0.05
0	0.316228	0.1	0	0.25	11	0.045	p < 0.05
0	0.316228	0.1	0	0.3	11	0.042	p < 0.05
0	0.316228	0.1	0	0.5	11	0.051	p < 0.05
0	0.316228	0.1	0.001	0.1	11	0.0390033	p < 0.05
0	0.316228	0.1	0.001	0.15	11	0.0504541	p < 0.05
0	0.316228	0.1	0.001	0.25	11	0.037	p < 0.05
0	0.316228	0.1	0.001	0.3	11	0.05	p < 0.05
0	0.316228	0.1	0.001	0.5	11	0.042042	p < 0.05
0	0.316228	0.1	0.01	0.1	11	0.0353698	p < 0.05
0	0.316228	0.1	0.01	0.15	11	0.0555556	p < 0.05
0	0.316228	0.1	0.01	0.25	11	0.06	p < 0.05
0	0.316228	0.1	0.01	0.3	11	0.049	p < 0.05
0	0.316228	0.1	0.01	0.5	11	0.051	p < 0.05
0	0.316228	0.1	0.1	0.1	11	0.0636267	p < 0.05
0	0.316228	0.1	0.1	0.15	11	0.0699797	p < 0.05
0	0.316228	0.1	0.1	0.25	11	0.091	p < 0.05
0	0.316228	0.1	0.1	0.3	11	0.085	p < 0.05
0	0.316228	0.1	0.1	0.5	11	0.115	p < 0.05
0	0.316228	0.1	0.25	0.1	11	0.189711	p < 0.05
0	0.316228	0.1	0.25	0.15	11	0.19254	p < 0.05
0	0.316228	0.1	0.25	0.25	11	0.273	p < 0.05
0	0.316228	0.1	0.25	0.3	11	0.25	p < 0.05
0	0.316228	0.1	0.25	0.5	11	0.369	p < 0.05
0	0.316228	0.316228	-0.25	0.1	11	0.13412	p < 0.05
0	0.316228	0.316228	-0.25	0.15	11	0.148036	p < 0.05
0	0.316228	0.316228	-0.25	0.25	11	0.19	p < 0.05
0	0.316228	0.316228	-0.25	0.3	11	0.219	p < 0.05
0	0.316228	0.316228	-0.25	0.5	11	0.272	p < 0.05
0	0.316228	0.316228	-0.1	0.1	11	0.0654506	p < 0.05
0	0.316228	0.316228	-0.1	0.15	11	0.0628166	p < 0.05
0	0.316228	0.316228	-0.1	0.25	11	0.068	p < 0.05
0	0.316228	0.316228	-0.1	0.3	11	0.072	p < 0.05
0	0.316228	0.316228	-0.1	0.5	11	0.078	p < 0.05
0	0.316228	0.316228	-0.01	0.1	11	0.0499469	p < 0.05
0	0.316228	0.316228	-0.01	0.15	11	0.0353893	p < 0.05
0	0.316228	0.316228	-0.01	0.25	11	0.049049	p < 0.05
0	0.316228	0.316228	-0.01	0.3	11	0.045	p < 0.05
0	0.316228	0.316228	-0.01	0.5	11	0.056	p < 0.05
0	0.316228	0.316228	-0.001	0.1	11	0.04329	p < 0.05
0	0.316228	0.316228	-0.001	0.15	11	0.0466531	p < 0.05
0	0.316228	0.316228	-0.001	0.25	11	0.0540541	p < 0.05
0	0.316228	0.316228	-0.001	0.3	11	0.051	p < 0.05
[truncated: 15,011 more rows]
